# Supplementary material for: Telescope: Characterization of the retrotranscriptome by accurate estimation of transposable element expression
Source: PLoS Comput Biol. 2019 Sep 30;15(9):e1006453. doi: 10.1371/journal.pcbi.1006453 (PMC6786656; doi:10.1371/journal.pcbi.1006453)
Supplement: S1 Table — Information about each sample analyzed, including ENCODE experiment ID, GEO sample accession, and SRA run accessions. The first column contains the display name of each sample used in Fig 5 and S4 Fig. (XLSX) [file pcbi.1006453.s005.xlsx]

## Sheet: Sheet1
S1 Table. ENCODE datasets profiled using Telescope.
Name	GEO_sample	Celltype	Library	Center	ENCODE_experiment	SRA_run
H1-hESC.566	GSM758566	H1-hESC	PAIRED	CSHL	ENCSR000COU	SRR307911,SRR307912
H1-hESC.737	GSM958737	H1-hESC	SINGLE	CALTECH	ENCSR643QIZ	SRR521501,SRR521502
H1-hESC.733	GSM958733	H1-hESC	PAIRED	CALTECH	ENCSR000EYP	SRR521477,SRR521478,SRR521479,SRR521480,SRR521481,SRR521482,SRR521483,SRR521484
H1-hESC.743	GSM958743	H1-hESC	PAIRED	CALTECH	ENCSR962TBJ	SRR521513,SRR521514,SRR521515
GM12878.559	GSM758559	GM12878	PAIRED	CSHL	ENCSR000COQ	SRR307897,SRR307898
GM12878.730	GSM958730	GM12878	SINGLE	CALTECH	ENCSR297UBP	SRR521466,SRR521467
GM12878.728	GSM958728	GM12878	PAIRED	CALTECH	ENCSR000EYN	SRR521447,SRR521448,SRR521449,SRR521450,SRR521451,SRR521452,SRR521453,SRR521454,SRR521455,SRR521456
GM12878.742	GSM958742	GM12878	PAIRED	CALTECH	ENCSR077AZT	SRR521510,SRR521511,SRR521512
K562.405	GSM765405	K562	PAIRED	CSHL	ENCSR000CPH	SRR315336,SRR315337
K562.731	GSM958731	K562	SINGLE	CALTECH	ENCSR637VLS	SRR521468,SRR534174,SRR534175
K562.729	GSM958729	K562	PAIRED	CALTECH	ENCSR000EYO	SRR521457,SRR521458,SRR521459,SRR521460,SRR521461,SRR521462,SRR521463,SRR521464,SRR521465
HeLa-S3.402	GSM765402	HeLa-S3	PAIRED	CSHL	ENCSR000CPR	SRR315330,SRR315331
HeLa-S3.739	GSM958739	HeLa-S3	SINGLE	CALTECH	ENCSR552EGO	SRR521505,SRR521506
HeLa-S3.735	GSM958735	HeLa-S3	PAIRED	CALTECH	ENCSR000EYQ	SRR521490,SRR521491,SRR521492,SRR521493,SRR521494,SRR521495
HepG2.575	GSM758575	HepG2	PAIRED	CSHL	ENCSR000CPE	SRR307926,SRR307927
HepG2.740	GSM958740	HepG2	SINGLE	CALTECH	ENCSR329MHM	SRR521507,SRR521508
HepG2.732	GSM958732	HepG2	PAIRED	CALTECH	ENCSR000EYR	SRR521470,SRR521471,SRR521472,SRR521473,SRR521474,SRR521475,SRR521476
HUVEC.563	GSM758563	HUVEC	PAIRED	CSHL	ENCSR000COZ	SRR307905,SRR307906
HUVEC.738	GSM958738	HUVEC	SINGLE	CALTECH	ENCSR654UPQ	SRR521503,SRR521504
HUVEC.734	GSM958734	HUVEC	PAIRED	CALTECH	ENCSR000EYS	SRR521485,SRR521486,SRR521487,SRR521488,SRR521489
SK-N-SH.253	GSM981253	SK-N-SH	PAIRED	CSHL	ENCSR000CTT	SRR534309,SRR534310
IMR90.249	GSM981249	IMR90	PAIRED	CSHL	ENCSR000CTQ	SRR534301,SRR534302
A549.564	GSM758564	A549	PAIRED	CSHL	ENCSR000CON	SRR307907,SRR307908
MCF-7.388	GSM765388	MCF-7	PAIRED	CSHL	ENCSR000CPT	SRR315301,SRR315302
MCF-7.745	GSM958745	MCF-7	PAIRED	CALTECH	ENCSR000CWQ	SRR521520,SRR521521,SRR521522,SRR521523,SRR521524,SRR521525,SRR521526
CD20+.256	GSM981256	CD20+	PAIRED	CSHL	ENCSR000CTV	SRR534319,SRR534320,SRR534321,SRR534322,SRR534323,SRR534324
CD14+.609	GSM984609	CD14+	PAIRED	CSHL	ENCSR000CUC	SRR545695,SRR545696,SRR545697,SRR545698,SRR545699,SRR545700
NHEK.401	GSM765401	NHEK	PAIRED	CSHL	ENCSR000CPL	SRR315327,SRR315328,SRR315329
NHEK.741	GSM958741	NHEK	SINGLE	CALTECH	ENCSR270XRV	SRR521509
NHEK.736	GSM958736	NHEK	PAIRED	CALTECH	ENCSR000EYT	SRR521496,SRR521497,SRR521498,SRR521499,SRR521500
