# Supplementary material for: Telescope: Characterization of the retrotranscriptome by accurate estimation of transposable element expression
Source: PLoS Comput Biol. 2019 Sep 30;15(9):e1006453. doi: 10.1371/journal.pcbi.1006453 (PMC6786656; doi:10.1371/journal.pcbi.1006453)
Supplement: S1 File — Annotation contains 14,968 HERV loci in GTF format. The “locus” attribute is used to identify features belonging to the same locus. “Exon” features are regions matching to transposable element models, while “gene” features span the full locus, including insertions. (GTF) [file pcbi.1006453.s006.gtf]

### ERV316A3_1p36.33 ###
chr1	rmsk	gene	40736	42273	.	-	.	gene_id "ERV316A3_1p36.33"; transcript_id "ERV316A3_1p36.33"; locus "ERV316A3_1p36.33"; category "oneside"; intModel "ERV3-16A3_I-int"; locid "ERV3-16A3_I-int_0001"; model_cov "893"; model_pct "17.1";
chr1	rmsk	exon	40736	40878	260	-	.	gene_id "ERV316A3_1p36.33"; transcript_id "ERV316A3_1p36.33"; locus "ERV316A3_1p36.33"; repName "LTR16C"; geneRegion "ltr"; locid "ERV3-16A3_I-int_0001"; repClass "LTR"; repEnd "376"; repFamily "ERVL"; repLeft "232"; repStart "-113";
chr1	rmsk	exon	41394	42273	765	-	.	gene_id "ERV316A3_1p36.33"; transcript_id "ERV316A3_1p36.33"; locus "ERV316A3_1p36.33"; repName "ERV3-16A3_I-int"; geneRegion "internal"; locid "ERV3-16A3_I-int_0001"; repClass "LTR"; repEnd "4789"; repFamily "ERVL"; repLeft "3896"; repStart "-437";
### HML3_1p36.33 ###
chr1	rmsk	gene	895544	898699	.	-	.	gene_id "HML3_1p36.33"; transcript_id "HML3_1p36.33"; locus "HML3_1p36.33"; category "oneside"; intModel "HERVK9-int"; locid "HERVK9-int_0002"; model_cov "2681"; model_pct "44.5";
chr1	rmsk	exon	895544	895868	2132	-	.	gene_id "HML3_1p36.33"; transcript_id "HML3_1p36.33"; locus "HML3_1p36.33"; repName "HERVK9-int"; geneRegion "internal"; locid "HERVK9-int_0002"; repClass "LTR"; repEnd "4917"; repFamily "ERVK"; repLeft "4595"; repStart "-1104";
chr1	rmsk	exon	895870	896099	1753	-	.	gene_id "HML3_1p36.33"; transcript_id "HML3_1p36.33"; locus "HML3_1p36.33"; repName "HERVK9-int"; geneRegion "internal"; locid "HERVK9-int_0002"; repClass "LTR"; repEnd "3952"; repFamily "ERVK"; repLeft "3723"; repStart "-2069";
chr1	rmsk	exon	896100	897617	11200	-	.	gene_id "HML3_1p36.33"; transcript_id "HML3_1p36.33"; locus "HML3_1p36.33"; repName "HERVK9-int"; geneRegion "internal"; locid "HERVK9-int_0002"; repClass "LTR"; repEnd "2798"; repFamily "ERVK"; repLeft "1271"; repStart "-3223";
chr1	rmsk	exon	897610	898198	4252	-	.	gene_id "HML3_1p36.33"; transcript_id "HML3_1p36.33"; locus "HML3_1p36.33"; repName "HERVK9-int"; geneRegion "internal"; locid "HERVK9-int_0002"; repClass "LTR"; repEnd "604"; repFamily "ERVK"; repLeft "1"; repStart "-5417";
chr1	rmsk	exon	898199	898699	4148	-	.	gene_id "HML3_1p36.33"; transcript_id "HML3_1p36.33"; locus "HML3_1p36.33"; repName "MER9a2"; geneRegion "ltr"; locid "HERVK9-int_0002"; repClass "LTR"; repEnd "513"; repFamily "ERVK"; repLeft "1"; repStart "0";
### MER4B_1p36.33 ###
chr1	rmsk	gene	1275713	1280788	.	-	.	gene_id "MER4B_1p36.33"; transcript_id "MER4B_1p36.33"; locus "MER4B_1p36.33"; category "prototype"; intModel "MER4B-int"; locid "MER4B-int_0001"; model_cov "1740"; model_pct "25.7";
chr1	rmsk	exon	1275713	1276255	2513	-	.	gene_id "MER4B_1p36.33"; transcript_id "MER4B_1p36.33"; locus "MER4B_1p36.33"; repName "MER4B"; geneRegion "ltr"; locid "MER4B-int_0001"; repClass "LTR"; repEnd "593"; repFamily "ERV1"; repLeft "1"; repStart "-17";
chr1	rmsk	exon	1276256	1276481	1263	-	.	gene_id "MER4B_1p36.33"; transcript_id "MER4B_1p36.33"; locus "MER4B_1p36.33"; repName "MER4B-int"; geneRegion "internal"; locid "MER4B-int_0001"; repClass "LTR"; repEnd "6758"; repFamily "ERV1"; repLeft "6531"; repStart "0";
chr1	rmsk	exon	1276779	1277126	1351	-	.	gene_id "MER4B_1p36.33"; transcript_id "MER4B_1p36.33"; locus "MER4B_1p36.33"; repName "MER4B-int"; geneRegion "internal"; locid "MER4B-int_0001"; repClass "LTR"; repEnd "2256"; repFamily "ERV1"; repLeft "1913"; repStart "-4502";
chr1	rmsk	exon	1277476	1277548	1407	-	.	gene_id "MER4B_1p36.33"; transcript_id "MER4B_1p36.33"; locus "MER4B_1p36.33"; repName "MER4B-int"; geneRegion "internal"; locid "MER4B-int_0001"; repClass "LTR"; repEnd "1387"; repFamily "ERV1"; repLeft "1321"; repStart "-5371";
chr1	rmsk	exon	1277844	1278126	2504	-	.	gene_id "MER4B_1p36.33"; transcript_id "MER4B_1p36.33"; locus "MER4B_1p36.33"; repName "MER4B-int"; geneRegion "internal"; locid "MER4B-int_0001"; repClass "LTR"; repEnd "1320"; repFamily "ERV1"; repLeft "1031"; repStart "-5438";
chr1	rmsk	exon	1278422	1278488	2504	-	.	gene_id "MER4B_1p36.33"; transcript_id "MER4B_1p36.33"; locus "MER4B_1p36.33"; repName "MER4B-int"; geneRegion "internal"; locid "MER4B-int_0001"; repClass "LTR"; repEnd "1030"; repFamily "ERV1"; repLeft "966"; repStart "-5728";
chr1	rmsk	exon	1278793	1279090	2504	-	.	gene_id "MER4B_1p36.33"; transcript_id "MER4B_1p36.33"; locus "MER4B_1p36.33"; repName "MER4B-int"; geneRegion "internal"; locid "MER4B-int_0001"; repClass "LTR"; repEnd "965"; repFamily "ERV1"; repLeft "698"; repStart "-5793";
chr1	rmsk	exon	1279194	1279400	2551	-	.	gene_id "MER4B_1p36.33"; transcript_id "MER4B_1p36.33"; locus "MER4B_1p36.33"; repName "MER4B-int"; geneRegion "internal"; locid "MER4B-int_0001"; repClass "LTR"; repEnd "723"; repFamily "ERV1"; repLeft "534"; repStart "-6035";
chr1	rmsk	exon	1279701	1279992	2551	-	.	gene_id "MER4B_1p36.33"; transcript_id "MER4B_1p36.33"; locus "MER4B_1p36.33"; repName "MER4B-int"; geneRegion "internal"; locid "MER4B-int_0001"; repClass "LTR"; repEnd "533"; repFamily "ERV1"; repLeft "238"; repStart "-6225";
chr1	rmsk	exon	1280483	1280788	1517	-	.	gene_id "MER4B_1p36.33"; transcript_id "MER4B_1p36.33"; locus "MER4B_1p36.33"; repName "MER4B"; geneRegion "ltr"; locid "MER4B-int_0001"; repClass "LTR"; repEnd "327"; repFamily "ERV1"; repLeft "3"; repStart "-283";
### HARLEQUIN_1p36.33 ###
chr1	rmsk	gene	1412252	1418852	.	-	.	gene_id "HARLEQUIN_1p36.33"; transcript_id "HARLEQUIN_1p36.33"; locus "HARLEQUIN_1p36.33"; category "prototype"; intModel "Harlequin-int"; locid "Harlequin-int_0001"; model_cov "5443"; model_pct "78.9";
chr1	rmsk	exon	1412252	1412721	3762	-	.	gene_id "HARLEQUIN_1p36.33"; transcript_id "HARLEQUIN_1p36.33"; locus "HARLEQUIN_1p36.33"; repName "LTR2B"; geneRegion "ltr"; locid "Harlequin-int_0001"; repClass "LTR"; repEnd "483"; repFamily "ERV1"; repLeft "1"; repStart "0";
chr1	rmsk	exon	1412722	1416234	21774	-	.	gene_id "HARLEQUIN_1p36.33"; transcript_id "HARLEQUIN_1p36.33"; locus "HARLEQUIN_1p36.33"; repName "Harlequin-int"; geneRegion "internal"; locid "Harlequin-int_0001"; repClass "LTR"; repEnd "6895"; repFamily "ERV1"; repLeft "3352"; repStart "-1";
chr1	rmsk	exon	1416234	1416770	5770	-	.	gene_id "HARLEQUIN_1p36.33"; transcript_id "HARLEQUIN_1p36.33"; locus "HARLEQUIN_1p36.33"; repName "Harlequin-int"; geneRegion "internal"; locid "Harlequin-int_0001"; repClass "LTR"; repEnd "2574"; repFamily "ERV1"; repLeft "2044"; repStart "-4322";
chr1	rmsk	exon	1417072	1417504	5770	-	.	gene_id "HARLEQUIN_1p36.33"; transcript_id "HARLEQUIN_1p36.33"; locus "HARLEQUIN_1p36.33"; repName "Harlequin-int"; geneRegion "internal"; locid "Harlequin-int_0001"; repClass "LTR"; repEnd "2043"; repFamily "ERV1"; repLeft "1572"; repStart "-4853";
chr1	rmsk	exon	1417491	1418377	5980	-	.	gene_id "HARLEQUIN_1p36.33"; transcript_id "HARLEQUIN_1p36.33"; locus "HARLEQUIN_1p36.33"; repName "Harlequin-int"; geneRegion "internal"; locid "Harlequin-int_0001"; repClass "LTR"; repEnd "900"; repFamily "ERV1"; repLeft "1"; repStart "-5996";
chr1	rmsk	exon	1418378	1418852	3922	-	.	gene_id "HARLEQUIN_1p36.33"; transcript_id "HARLEQUIN_1p36.33"; locus "HARLEQUIN_1p36.33"; repName "LTR2B"; geneRegion "ltr"; locid "Harlequin-int_0001"; repClass "LTR"; repEnd "483"; repFamily "ERV1"; repLeft "1"; repStart "0";
### HERVIP10F_1p36.33 ###
chr1	rmsk	gene	1449072	1449730	.	-	.	gene_id "HERVIP10F_1p36.33"; transcript_id "HERVIP10F_1p36.33"; locus "HERVIP10F_1p36.33"; category "internal"; intModel "HERVIP10F-int"; locid "HERVIP10F-int_0001"; model_cov "1169"; model_pct "15.1";
chr1	rmsk	exon	1449072	1449730	850	-	.	gene_id "HERVIP10F_1p36.33"; transcript_id "HERVIP10F_1p36.33"; locus "HERVIP10F_1p36.33"; repName "HERVIP10F-int"; geneRegion "internal"; locid "HERVIP10F-int_0001"; repClass "LTR"; repEnd "1903"; repFamily "ERV1"; repLeft "734"; repStart "-5834";
### HERVL_1p36.32 ###
chr1	rmsk	gene	2625292	2626288	.	+	.	gene_id "HERVL_1p36.32"; transcript_id "HERVL_1p36.32"; locus "HERVL_1p36.32"; category "internal"; intModel "HERVL-int"; locid "HERVL-int_0001"; model_cov "989"; model_pct "17.5";
chr1	rmsk	exon	2625292	2626288	7142	+	.	gene_id "HERVL_1p36.32"; transcript_id "HERVL_1p36.32"; locus "HERVL_1p36.32"; repName "HERVL-int"; geneRegion "internal"; locid "HERVL-int_0001"; repClass "LTR"; repEnd "3969"; repFamily "ERVL"; repLeft "-1685"; repStart "2980";
### ERVLE_1p36.32a ###
chr1	rmsk	gene	2637771	2638501	.	+	.	gene_id "ERVLE_1p36.32a"; transcript_id "ERVLE_1p36.32a"; locus "ERVLE_1p36.32a"; category "internal"; intModel "ERVL-E-int"; locid "ERVL-E-int_0005"; model_cov "842"; model_pct "14.9";
chr1	rmsk	exon	2637771	2638501	682	+	.	gene_id "ERVLE_1p36.32a"; transcript_id "ERVLE_1p36.32a"; locus "ERVLE_1p36.32a"; repName "ERVL-E-int"; geneRegion "internal"; locid "ERVL-E-int_0005"; repClass "LTR"; repEnd "1181"; repFamily "ERVL"; repLeft "-4486"; repStart "339";
### ERVLE_1p36.32b ###
chr1	rmsk	gene	2897224	2898434	.	-	.	gene_id "ERVLE_1p36.32b"; transcript_id "ERVLE_1p36.32b"; locus "ERVLE_1p36.32b"; category "internal"; intModel "ERVL-E-int"; locid "ERVL-E-int_0006"; model_cov "1265"; model_pct "22.3";
chr1	rmsk	exon	2897224	2898434	974	-	.	gene_id "ERVLE_1p36.32b"; transcript_id "ERVLE_1p36.32b"; locus "ERVLE_1p36.32b"; repName "ERVL-E-int"; geneRegion "internal"; locid "ERVL-E-int_0006"; repClass "LTR"; repEnd "5341"; repFamily "ERVL"; repLeft "4076"; repStart "-326";
### ERVLB4_1p36.32 ###
chr1	rmsk	gene	3002414	3003699	.	-	.	gene_id "ERVLB4_1p36.32"; transcript_id "ERVLB4_1p36.32"; locus "ERVLB4_1p36.32"; category "internal"; intModel "ERVL-B4-int"; locid "ERVL-B4-int_0002"; model_cov "1354"; model_pct "23.7";
chr1	rmsk	exon	3002414	3002759	362	-	.	gene_id "ERVLB4_1p36.32"; transcript_id "ERVLB4_1p36.32"; locus "ERVLB4_1p36.32"; repName "ERVL-B4-int"; geneRegion "internal"; locid "ERVL-B4-int_0002"; repClass "LTR"; repEnd "4397"; repFamily "ERVL"; repLeft "3981"; repStart "-1317";
chr1	rmsk	exon	3002845	3003699	546	-	.	gene_id "ERVLB4_1p36.32"; transcript_id "ERVLB4_1p36.32"; locus "ERVLB4_1p36.32"; repName "ERVL-B4-int"; geneRegion "internal"; locid "ERVL-B4-int_0002"; repClass "LTR"; repEnd "3811"; repFamily "ERVL"; repLeft "2873"; repStart "-1903";
### HML4_1p36.32 ###
chr1	rmsk	gene	3801472	3806930	.	-	.	gene_id "HML4_1p36.32"; transcript_id "HML4_1p36.32"; locus "HML4_1p36.32"; category "prototype"; intModel "HERVK13-int"; locid "HERVK13-int_0002"; model_cov "4678"; model_pct "57.6";
chr1	rmsk	exon	3801472	3801948	3926	-	.	gene_id "HML4_1p36.32"; transcript_id "HML4_1p36.32"; locus "HML4_1p36.32"; repName "LTR13"; geneRegion "ltr"; locid "HERVK13-int_0002"; repClass "LTR"; repEnd "479"; repFamily "ERVK"; repLeft "1"; repStart "-528";
chr1	rmsk	exon	3801949	3803126	6624	-	.	gene_id "HML4_1p36.32"; transcript_id "HML4_1p36.32"; locus "HML4_1p36.32"; repName "HERVK13-int"; geneRegion "internal"; locid "HERVK13-int_0002"; repClass "LTR"; repEnd "8116"; repFamily "ERVK"; repLeft "6948"; repStart "0";
chr1	rmsk	exon	3803436	3803669	6624	-	.	gene_id "HML4_1p36.32"; transcript_id "HML4_1p36.32"; locus "HML4_1p36.32"; repName "HERVK13-int"; geneRegion "internal"; locid "HERVK13-int_0002"; repClass "LTR"; repEnd "6947"; repFamily "ERVK"; repLeft "6733"; repStart "-1169";
chr1	rmsk	exon	3803659	3805070	3295	-	.	gene_id "HML4_1p36.32"; transcript_id "HML4_1p36.32"; locus "HML4_1p36.32"; repName "HERVK13-int"; geneRegion "internal"; locid "HERVK13-int_0002"; repClass "LTR"; repEnd "6092"; repFamily "ERVK"; repLeft "3756"; repStart "-2024";
chr1	rmsk	exon	3805059	3805231	460	-	.	gene_id "HML4_1p36.32"; transcript_id "HML4_1p36.32"; locus "HML4_1p36.32"; repName "HERVK13-int"; geneRegion "internal"; locid "HERVK13-int_0002"; repClass "LTR"; repEnd "4129"; repFamily "ERVK"; repLeft "3965"; repStart "-3987";
chr1	rmsk	exon	3805219	3805729	807	-	.	gene_id "HML4_1p36.32"; transcript_id "HML4_1p36.32"; locus "HML4_1p36.32"; repName "HERVK13-int"; geneRegion "internal"; locid "HERVK13-int_0002"; repClass "LTR"; repEnd "1318"; repFamily "ERVK"; repLeft "730"; repStart "-6798";
chr1	rmsk	exon	3805727	3805932	1257	-	.	gene_id "HML4_1p36.32"; transcript_id "HML4_1p36.32"; locus "HML4_1p36.32"; repName "HERVK13-int"; geneRegion "internal"; locid "HERVK13-int_0002"; repClass "LTR"; repEnd "209"; repFamily "ERVK"; repLeft "1"; repStart "-7907";
chr1	rmsk	exon	3805933	3806930	8224	-	.	gene_id "HML4_1p36.32"; transcript_id "HML4_1p36.32"; locus "HML4_1p36.32"; repName "LTR13"; geneRegion "ltr"; locid "HERVK13-int_0002"; repClass "LTR"; repEnd "1007"; repFamily "ERVK"; repLeft "1"; repStart "0";
### ERVLE_1p36.32c ###
chr1	rmsk	gene	3969312	3969956	.	-	.	gene_id "ERVLE_1p36.32c"; transcript_id "ERVLE_1p36.32c"; locus "ERVLE_1p36.32c"; category "internal"; intModel "ERVL-E-int"; locid "ERVL-E-int_0008"; model_cov "644"; model_pct "11.4";
chr1	rmsk	exon	3969312	3969956	841	-	.	gene_id "ERVLE_1p36.32c"; transcript_id "ERVLE_1p36.32c"; locus "ERVLE_1p36.32c"; repName "ERVL-E-int"; geneRegion "internal"; locid "ERVL-E-int_0008"; repClass "LTR"; repEnd "795"; repFamily "ERVL"; repLeft "151"; repStart "-4872";
### HERVH_1p36.32a ###
chr1	rmsk	gene	4180997	4187514	.	-	.	gene_id "HERVH_1p36.32a"; transcript_id "HERVH_1p36.32a"; locus "HERVH_1p36.32a"; category "oneside"; intModel "HERVH-int"; locid "HERVH-int_0001"; model_cov "6439"; model_pct "83.5";
chr1	rmsk	exon	4180997	4185574	34034	-	.	gene_id "HERVH_1p36.32a"; transcript_id "HERVH_1p36.32a"; locus "HERVH_1p36.32a"; repName "HERVH-int"; geneRegion "internal"; locid "HERVH-int_0001"; repClass "LTR"; repEnd "7688"; repFamily "ERV1"; repLeft "3140"; repStart "-25";
chr1	rmsk	exon	4185554	4187477	13268	-	.	gene_id "HERVH_1p36.32a"; transcript_id "HERVH_1p36.32a"; locus "HERVH_1p36.32a"; repName "HERVH-int"; geneRegion "internal"; locid "HERVH-int_0001"; repClass "LTR"; repEnd "2995"; repFamily "ERV1"; repLeft "1104"; repStart "-4718";
chr1	rmsk	exon	4187478	4187514	279	-	.	gene_id "HERVH_1p36.32a"; transcript_id "HERVH_1p36.32a"; locus "HERVH_1p36.32a"; repName "LTR7A"; geneRegion "ltr"; locid "HERVH-int_0001"; repClass "LTR"; repEnd "37"; repFamily "ERV1"; repLeft "1"; repStart "-413";
### HERVL66_1p36.32 ###
chr1	rmsk	gene	4587568	4591911	.	-	.	gene_id "HERVL66_1p36.32"; transcript_id "HERVL66_1p36.32"; locus "HERVL66_1p36.32"; category "prototype"; intModel "HERVL66-int"; locid "HERVL66-int_0001"; model_cov "2860"; model_pct "66.1";
chr1	rmsk	exon	4587568	4588184	4257	-	.	gene_id "HERVL66_1p36.32"; transcript_id "HERVL66_1p36.32"; locus "HERVL66_1p36.32"; repName "LTR66"; geneRegion "ltr"; locid "HERVL66-int_0001"; repClass "LTR"; repEnd "610"; repFamily "ERVL"; repLeft "1"; repStart "0";
chr1	rmsk	exon	4588185	4588858	3798	-	.	gene_id "HERVL66_1p36.32"; transcript_id "HERVL66_1p36.32"; locus "HERVL66_1p36.32"; repName "HERVL66-int"; geneRegion "internal"; locid "HERVL66-int_0001"; repClass "LTR"; repEnd "4329"; repFamily "ERVL"; repLeft "3569"; repStart "0";
chr1	rmsk	exon	4588846	4589559	4622	-	.	gene_id "HERVL66_1p36.32"; transcript_id "HERVL66_1p36.32"; locus "HERVL66_1p36.32"; repName "HERVL66-int"; geneRegion "internal"; locid "HERVL66-int_0001"; repClass "LTR"; repEnd "3357"; repFamily "ERVL"; repLeft "2654"; repStart "-972";
chr1	rmsk	exon	4589540	4589619	489	-	.	gene_id "HERVL66_1p36.32"; transcript_id "HERVL66_1p36.32"; locus "HERVL66_1p36.32"; repName "HERVL66-int"; geneRegion "internal"; locid "HERVL66-int_0001"; repClass "LTR"; repEnd "1797"; repFamily "ERVL"; repLeft "1717"; repStart "-2532";
chr1	rmsk	exon	4589710	4589899	1504	-	.	gene_id "HERVL66_1p36.32"; transcript_id "HERVL66_1p36.32"; locus "HERVL66_1p36.32"; repName "HERVL66-int"; geneRegion "internal"; locid "HERVL66-int_0001"; repClass "LTR"; repEnd "1626"; repFamily "ERVL"; repLeft "1436"; repStart "-2703";
chr1	rmsk	exon	4589900	4590141	7870	-	.	gene_id "HERVL66_1p36.32"; transcript_id "HERVL66_1p36.32"; locus "HERVL66_1p36.32"; repName "HERVL66-int"; geneRegion "internal"; locid "HERVL66-int_0001"; repClass "LTR"; repEnd "1130"; repFamily "ERVL"; repLeft "887"; repStart "-3199";
chr1	rmsk	exon	4590451	4591334	7870	-	.	gene_id "HERVL66_1p36.32"; transcript_id "HERVL66_1p36.32"; locus "HERVL66_1p36.32"; repName "HERVL66-int"; geneRegion "internal"; locid "HERVL66-int_0001"; repClass "LTR"; repEnd "886"; repFamily "ERVL"; repLeft "2"; repStart "-3443";
chr1	rmsk	exon	4591335	4591911	4450	-	.	gene_id "HERVL66_1p36.32"; transcript_id "HERVL66_1p36.32"; locus "HERVL66_1p36.32"; repName "LTR66"; geneRegion "ltr"; locid "HERVL66-int_0001"; repClass "LTR"; repEnd "610"; repFamily "ERVL"; repLeft "1"; repStart "0";
### HERVH_1p36.32b ###
chr1	rmsk	gene	5044796	5053098	.	+	.	gene_id "HERVH_1p36.32b"; transcript_id "HERVH_1p36.32b"; locus "HERVH_1p36.32b"; category "prototype"; intModel "HERVH-int"; locid "HERVH-int_0002"; model_cov "7379"; model_pct "95.7";
chr1	rmsk	exon	5044796	5045235	3350	+	.	gene_id "HERVH_1p36.32b"; transcript_id "HERVH_1p36.32b"; locus "HERVH_1p36.32b"; repName "LTR7"; geneRegion "ltr"; locid "HERVH-int_0002"; repClass "LTR"; repEnd "448"; repFamily "ERV1"; repLeft "-2"; repStart "1";
chr1	rmsk	exon	5045238	5048268	20615	+	.	gene_id "HERVH_1p36.32b"; transcript_id "HERVH_1p36.32b"; locus "HERVH_1p36.32b"; repName "HERVH-int"; geneRegion "internal"; locid "HERVH-int_0002"; repClass "LTR"; repEnd "2995"; repFamily "ERV1"; repLeft "-4718"; repStart "1";
chr1	rmsk	exon	5048248	5048394	894	+	.	gene_id "HERVH_1p36.32b"; transcript_id "HERVH_1p36.32b"; locus "HERVH_1p36.32b"; repName "HERVH-int"; geneRegion "internal"; locid "HERVH-int_0002"; repClass "LTR"; repEnd "3290"; repFamily "ERV1"; repLeft "-4423"; repStart "3140";
chr1	rmsk	exon	5048384	5052649	29309	+	.	gene_id "HERVH_1p36.32b"; transcript_id "HERVH_1p36.32b"; locus "HERVH_1p36.32b"; repName "HERVH-int"; geneRegion "internal"; locid "HERVH-int_0002"; repClass "LTR"; repEnd "7713"; repFamily "ERV1"; repLeft "0"; repStart "3478";
chr1	rmsk	exon	5052650	5053098	3597	+	.	gene_id "HERVH_1p36.32b"; transcript_id "HERVH_1p36.32b"; locus "HERVH_1p36.32b"; repName "LTR7"; geneRegion "ltr"; locid "HERVH-int_0002"; repClass "LTR"; repEnd "448"; repFamily "ERV1"; repLeft "-2"; repStart "1";
### HERVH_1p36.32c ###
chr1	rmsk	gene	5114487	5118888	.	+	.	gene_id "HERVH_1p36.32c"; transcript_id "HERVH_1p36.32c"; locus "HERVH_1p36.32c"; category "oneside"; intModel "HERVH-int"; locid "HERVH-int_0003"; model_cov "3925"; model_pct "50.9";
chr1	rmsk	exon	5114487	5116526	14173	+	.	gene_id "HERVH_1p36.32c"; transcript_id "HERVH_1p36.32c"; locus "HERVH_1p36.32c"; repName "HERVH-int"; geneRegion "internal"; locid "HERVH-int_0003"; repClass "LTR"; repEnd "2987"; repFamily "ERV1"; repLeft "-4726"; repStart "962";
chr1	rmsk	exon	5116521	5116670	820	+	.	gene_id "HERVH_1p36.32c"; transcript_id "HERVH_1p36.32c"; locus "HERVH_1p36.32c"; repName "HERVH-int"; geneRegion "internal"; locid "HERVH-int_0003"; repClass "LTR"; repEnd "3290"; repFamily "ERV1"; repLeft "-4423"; repStart "3140";
chr1	rmsk	exon	5116670	5117165	3479	+	.	gene_id "HERVH_1p36.32c"; transcript_id "HERVH_1p36.32c"; locus "HERVH_1p36.32c"; repName "HERVH-int"; geneRegion "internal"; locid "HERVH-int_0003"; repClass "LTR"; repEnd "3993"; repFamily "ERV1"; repLeft "-3720"; repStart "3500";
chr1	rmsk	exon	5117168	5117829	4307	+	.	gene_id "HERVH_1p36.32c"; transcript_id "HERVH_1p36.32c"; locus "HERVH_1p36.32c"; repName "HERVH-int"; geneRegion "internal"; locid "HERVH-int_0003"; repClass "LTR"; repEnd "5149"; repFamily "ERV1"; repLeft "-2564"; repStart "4488";
chr1	rmsk	exon	5117861	5118062	1375	+	.	gene_id "HERVH_1p36.32c"; transcript_id "HERVH_1p36.32c"; locus "HERVH_1p36.32c"; repName "HERVH-int"; geneRegion "internal"; locid "HERVH-int_0003"; repClass "LTR"; repEnd "5819"; repFamily "ERV1"; repLeft "-1894"; repStart "5614";
chr1	rmsk	exon	5118061	5118439	2506	+	.	gene_id "HERVH_1p36.32c"; transcript_id "HERVH_1p36.32c"; locus "HERVH_1p36.32c"; repName "HERVH-int"; geneRegion "internal"; locid "HERVH-int_0003"; repClass "LTR"; repEnd "7713"; repFamily "ERV1"; repLeft "0"; repStart "7322";
chr1	rmsk	exon	5118440	5118888	3424	+	.	gene_id "HERVH_1p36.32c"; transcript_id "HERVH_1p36.32c"; locus "HERVH_1p36.32c"; repName "LTR7"; geneRegion "ltr"; locid "HERVH-int_0003"; repClass "LTR"; repEnd "448"; repFamily "ERV1"; repLeft "-2"; repStart "1";
### ERVLE_1p36.31a ###
chr1	rmsk	gene	5580463	5582352	.	-	.	gene_id "ERVLE_1p36.31a"; transcript_id "ERVLE_1p36.31a"; locus "ERVLE_1p36.31a"; category "internal"; intModel "ERVL-E-int"; locid "ERVL-E-int_0011"; model_cov "612"; model_pct "10.8";
chr1	rmsk	exon	5580463	5580950	557	-	.	gene_id "ERVLE_1p36.31a"; transcript_id "ERVLE_1p36.31a"; locus "ERVLE_1p36.31a"; repName "ERVL-E-int"; geneRegion "internal"; locid "ERVL-E-int_0011"; repClass "LTR"; repEnd "1905"; repFamily "ERVL"; repLeft "1405"; repStart "-3762";
chr1	rmsk	exon	5582240	5582352	274	-	.	gene_id "ERVLE_1p36.31a"; transcript_id "ERVLE_1p36.31a"; locus "ERVLE_1p36.31a"; repName "ERVL-E-int"; geneRegion "internal"; locid "ERVL-E-int_0011"; repClass "LTR"; repEnd "554"; repFamily "ERVL"; repLeft "442"; repStart "-5113";
### ERVLE_1p36.31b ###
chr1	rmsk	gene	5820123	5823005	.	+	.	gene_id "ERVLE_1p36.31b"; transcript_id "ERVLE_1p36.31b"; locus "ERVLE_1p36.31b"; category "internal"; intModel "ERVL-E-int"; locid "ERVL-E-int_0012"; model_cov "2266"; model_pct "40.0";
chr1	rmsk	exon	5820123	5820594	852	+	.	gene_id "ERVLE_1p36.31b"; transcript_id "ERVLE_1p36.31b"; locus "ERVLE_1p36.31b"; repName "ERVL-E-int"; geneRegion "internal"; locid "ERVL-E-int_0012"; repClass "LTR"; repEnd "2276"; repFamily "ERVL"; repLeft "-3391"; repStart "1795";
chr1	rmsk	exon	5820723	5821047	561	+	.	gene_id "ERVLE_1p36.31b"; transcript_id "ERVLE_1p36.31b"; locus "ERVLE_1p36.31b"; repName "ERVL-E-int"; geneRegion "internal"; locid "ERVL-E-int_0012"; repClass "LTR"; repEnd "2784"; repFamily "ERVL"; repLeft "-2883"; repStart "2443";
chr1	rmsk	exon	5821599	5822501	1404	+	.	gene_id "ERVLE_1p36.31b"; transcript_id "ERVLE_1p36.31b"; locus "ERVLE_1p36.31b"; repName "ERVL-E-int"; geneRegion "internal"; locid "ERVL-E-int_0012"; repClass "LTR"; repEnd "3834"; repFamily "ERVL"; repLeft "-1833"; repStart "2955";
chr1	rmsk	exon	5822505	5823005	1080	+	.	gene_id "ERVLE_1p36.31b"; transcript_id "ERVLE_1p36.31b"; locus "ERVLE_1p36.31b"; repName "ERVL-E-int"; geneRegion "internal"; locid "ERVL-E-int_0012"; repClass "LTR"; repEnd "4508"; repFamily "ERVL"; repLeft "-1159"; repStart "3943";
### HERVFH21_1p36.31 ###
chr1	rmsk	gene	6560297	6570283	.	-	.	gene_id "HERVFH21_1p36.31"; transcript_id "HERVFH21_1p36.31"; locus "HERVFH21_1p36.31"; category "prototype"; intModel "HERVFH21-int"; locid "HERVFH21-int_0001"; model_cov "6434"; model_pct "98.5";
chr1	rmsk	exon	6560297	6560439	559	-	.	gene_id "HERVFH21_1p36.31"; transcript_id "HERVFH21_1p36.31"; locus "HERVFH21_1p36.31"; repName "LTR21B"; geneRegion "ltr"; locid "HERVFH21-int_0001"; repClass "LTR"; repEnd "437"; repFamily "ERV1"; repLeft "281"; repStart "0";
chr1	rmsk	exon	6560626	6560700	2632	-	.	gene_id "HERVFH21_1p36.31"; transcript_id "HERVFH21_1p36.31"; locus "HERVFH21_1p36.31"; repName "HERVFH21-int"; geneRegion "internal"; locid "HERVFH21-int_0001"; repClass "LTR"; repEnd "6529"; repFamily "ERV1"; repLeft "6453"; repStart "0";
chr1	rmsk	exon	6561008	6561429	6639	-	.	gene_id "HERVFH21_1p36.31"; transcript_id "HERVFH21_1p36.31"; locus "HERVFH21_1p36.31"; repName "HERVFH21-int"; geneRegion "internal"; locid "HERVFH21-int_0001"; repClass "LTR"; repEnd "6278"; repFamily "ERV1"; repLeft "5979"; repStart "-251";
chr1	rmsk	exon	6561730	6561831	6639	-	.	gene_id "HERVFH21_1p36.31"; transcript_id "HERVFH21_1p36.31"; locus "HERVFH21_1p36.31"; repName "HERVFH21-int"; geneRegion "internal"; locid "HERVFH21-int_0001"; repClass "LTR"; repEnd "5978"; repFamily "ERV1"; repLeft "5883"; repStart "-551";
chr1	rmsk	exon	6562582	6563794	6639	-	.	gene_id "HERVFH21_1p36.31"; transcript_id "HERVFH21_1p36.31"; locus "HERVFH21_1p36.31"; repName "HERVFH21-int"; geneRegion "internal"; locid "HERVFH21-int_0001"; repClass "LTR"; repEnd "5882"; repFamily "ERV1"; repLeft "4669"; repStart "-647";
chr1	rmsk	exon	6564127	6565087	5085	-	.	gene_id "HERVFH21_1p36.31"; transcript_id "HERVFH21_1p36.31"; locus "HERVFH21_1p36.31"; repName "HERVFH21-int"; geneRegion "internal"; locid "HERVFH21-int_0001"; repClass "LTR"; repEnd "4687"; repFamily "ERV1"; repLeft "3819"; repStart "-1842";
chr1	rmsk	exon	6565082	6565604	2130	-	.	gene_id "HERVFH21_1p36.31"; transcript_id "HERVFH21_1p36.31"; locus "HERVFH21_1p36.31"; repName "HERVFH21-int"; geneRegion "internal"; locid "HERVFH21-int_0001"; repClass "LTR"; repEnd "3880"; repFamily "ERV1"; repLeft "3349"; repStart "-2649";
chr1	rmsk	exon	6565721	6566609	11810	-	.	gene_id "HERVFH21_1p36.31"; transcript_id "HERVFH21_1p36.31"; locus "HERVFH21_1p36.31"; repName "HERVFH21-int"; geneRegion "internal"; locid "HERVFH21-int_0001"; repClass "LTR"; repEnd "3357"; repFamily "ERV1"; repLeft "2464"; repStart "-3172";
chr1	rmsk	exon	6566894	6567279	11810	-	.	gene_id "HERVFH21_1p36.31"; transcript_id "HERVFH21_1p36.31"; locus "HERVFH21_1p36.31"; repName "HERVFH21-int"; geneRegion "internal"; locid "HERVFH21-int_0001"; repClass "LTR"; repEnd "2463"; repFamily "ERV1"; repLeft "2057"; repStart "-4066";
chr1	rmsk	exon	6567580	6568168	11810	-	.	gene_id "HERVFH21_1p36.31"; transcript_id "HERVFH21_1p36.31"; locus "HERVFH21_1p36.31"; repName "HERVFH21-int"; geneRegion "internal"; locid "HERVFH21-int_0001"; repClass "LTR"; repEnd "2056"; repFamily "ERV1"; repLeft "1519"; repStart "-4473";
chr1	rmsk	exon	6568483	6570024	11810	-	.	gene_id "HERVFH21_1p36.31"; transcript_id "HERVFH21_1p36.31"; locus "HERVFH21_1p36.31"; repName "HERVFH21-int"; geneRegion "internal"; locid "HERVFH21-int_0001"; repClass "LTR"; repEnd "1518"; repFamily "ERV1"; repLeft "48"; repStart "-5011";
chr1	rmsk	exon	6570052	6570109	2295	-	.	gene_id "HERVFH21_1p36.31"; transcript_id "HERVFH21_1p36.31"; locus "HERVFH21_1p36.31"; repName "HERVFH21-int"; geneRegion "internal"; locid "HERVFH21-int_0001"; repClass "LTR"; repEnd "47"; repFamily "ERV1"; repLeft "1"; repStart "-6482";
chr1	rmsk	exon	6570110	6570283	636	-	.	gene_id "HERVFH21_1p36.31"; transcript_id "HERVFH21_1p36.31"; locus "HERVFH21_1p36.31"; repName "LTR21B"; geneRegion "ltr"; locid "HERVFH21-int_0001"; repClass "LTR"; repEnd "437"; repFamily "ERV1"; repLeft "262"; repStart "0";
### ERV316A3_1p36.23 ###
chr1	rmsk	gene	7320314	7322250	.	-	.	gene_id "ERV316A3_1p36.23"; transcript_id "ERV316A3_1p36.23"; locus "ERV316A3_1p36.23"; category "internal"; intModel "ERV3-16A3_I-int"; locid "ERV3-16A3_I-int_0004"; model_cov "1774"; model_pct "33.9";
chr1	rmsk	exon	7320314	7320649	2551	-	.	gene_id "ERV316A3_1p36.23"; transcript_id "ERV316A3_1p36.23"; locus "ERV316A3_1p36.23"; repName "ERV3-16A3_I-int"; geneRegion "internal"; locid "ERV3-16A3_I-int_0004"; repClass "LTR"; repEnd "2460"; repFamily "ERVL"; repLeft "2109"; repStart "-2766";
chr1	rmsk	exon	7320675	7321218	2551	-	.	gene_id "ERV316A3_1p36.23"; transcript_id "ERV316A3_1p36.23"; locus "ERV316A3_1p36.23"; repName "ERV3-16A3_I-int"; geneRegion "internal"; locid "ERV3-16A3_I-int_0004"; repClass "LTR"; repEnd "2108"; repFamily "ERVL"; repLeft "1576"; repStart "-3118";
chr1	rmsk	exon	7321252	7321715	1547	-	.	gene_id "ERV316A3_1p36.23"; transcript_id "ERV316A3_1p36.23"; locus "ERV316A3_1p36.23"; repName "ERV3-16A3_I-int"; geneRegion "internal"; locid "ERV3-16A3_I-int_0004"; repClass "LTR"; repEnd "1471"; repFamily "ERVL"; repLeft "997"; repStart "-3755";
chr1	rmsk	exon	7321844	7322250	1091	-	.	gene_id "ERV316A3_1p36.23"; transcript_id "ERV316A3_1p36.23"; locus "ERV316A3_1p36.23"; repName "ERV3-16A3_I-int"; geneRegion "internal"; locid "ERV3-16A3_I-int_0004"; repClass "LTR"; repEnd "820"; repFamily "ERVL"; repLeft "403"; repStart "-4406";
### HERV9_1p36.23 ###
chr1	rmsk	gene	8895877	8899114	.	+	.	gene_id "HERV9_1p36.23"; transcript_id "HERV9_1p36.23"; locus "HERV9_1p36.23"; category "oneside"; intModel "HERV9-int"; locid "HERV9-int_0001"; model_cov "2441"; model_pct "28.9";
chr1	rmsk	exon	8895877	8898307	19583	+	.	gene_id "HERV9_1p36.23"; transcript_id "HERV9_1p36.23"; locus "HERV9_1p36.23"; repName "HERV9-int"; geneRegion "internal"; locid "HERV9-int_0001"; repClass "LTR"; repEnd "8436"; repFamily "ERV1"; repLeft "0"; repStart "5995";
chr1	rmsk	exon	8898308	8899114	6195	+	.	gene_id "HERV9_1p36.23"; transcript_id "HERV9_1p36.23"; locus "HERV9_1p36.23"; repName "LTR12"; geneRegion "ltr"; locid "HERV9-int_0001"; repClass "LTR"; repEnd "826"; repFamily "ERV1"; repLeft "0"; repStart "1";
### HML3_1p36.23 ###
chr1	rmsk	gene	8907810	8908879	.	-	.	gene_id "HML3_1p36.23"; transcript_id "HML3_1p36.23"; locus "HML3_1p36.23"; category "oneside"; intModel "HERVK9-int"; locid "HERVK9-int_0003"; model_cov "857"; model_pct "14.2";
chr1	rmsk	exon	8907810	8907995	1331	-	.	gene_id "HML3_1p36.23"; transcript_id "HML3_1p36.23"; locus "HML3_1p36.23"; repName "HERVK9-int"; geneRegion "internal"; locid "HERVK9-int_0003"; repClass "LTR"; repEnd "1817"; repFamily "ERVK"; repLeft "1638"; repStart "-4204";
chr1	rmsk	exon	8907992	8908629	4464	-	.	gene_id "HML3_1p36.23"; transcript_id "HML3_1p36.23"; locus "HML3_1p36.23"; repName "HERVK9-int"; geneRegion "internal"; locid "HERVK9-int_0003"; repClass "LTR"; repEnd "679"; repFamily "ERVK"; repLeft "1"; repStart "-5342";
chr1	rmsk	exon	8908630	8908879	1785	-	.	gene_id "HML3_1p36.23"; transcript_id "HML3_1p36.23"; locus "HML3_1p36.23"; repName "MER9a3"; geneRegion "ltr"; locid "HERVK9-int_0003"; repClass "LTR"; repEnd "512"; repFamily "ERVK"; repLeft "244"; repStart "0";
### HERVFH21_1p36.23 ###
chr1	rmsk	gene	8921052	8927668	.	+	.	gene_id "HERVFH21_1p36.23"; transcript_id "HERVFH21_1p36.23"; locus "HERVFH21_1p36.23"; category "prototype"; intModel "HERVFH21-int"; locid "HERVFH21-int_0002"; model_cov "5303"; model_pct "81.2";
chr1	rmsk	exon	8921052	8921231	613	+	.	gene_id "HERVFH21_1p36.23"; transcript_id "HERVFH21_1p36.23"; locus "HERVFH21_1p36.23"; repName "LTR21A"; geneRegion "ltr"; locid "HERVFH21-int_0002"; repClass "LTR"; repEnd "481"; repFamily "ERV1"; repLeft "0"; repStart "296";
chr1	rmsk	exon	8921232	8924068	17789	+	.	gene_id "HERVFH21_1p36.23"; transcript_id "HERVFH21_1p36.23"; locus "HERVFH21_1p36.23"; repName "HERVFH21-int"; geneRegion "internal"; locid "HERVFH21-int_0002"; repClass "LTR"; repEnd "2761"; repFamily "ERV1"; repLeft "-3768"; repStart "1";
chr1	rmsk	exon	8924338	8925978	17789	+	.	gene_id "HERVFH21_1p36.23"; transcript_id "HERVFH21_1p36.23"; locus "HERVFH21_1p36.23"; repName "HERVFH21-int"; geneRegion "internal"; locid "HERVFH21-int_0002"; repClass "LTR"; repEnd "4476"; repFamily "ERV1"; repLeft "-2053"; repStart "2762";
chr1	rmsk	exon	8926497	8927320	2443	+	.	gene_id "HERVFH21_1p36.23"; transcript_id "HERVFH21_1p36.23"; locus "HERVFH21_1p36.23"; repName "HERVFH21-int"; geneRegion "internal"; locid "HERVFH21-int_0002"; repClass "LTR"; repEnd "6529"; repFamily "ERV1"; repLeft "0"; repStart "5700";
chr1	rmsk	exon	8927489	8927668	671	+	.	gene_id "HERVFH21_1p36.23"; transcript_id "HERVFH21_1p36.23"; locus "HERVFH21_1p36.23"; repName "LTR21A"; geneRegion "ltr"; locid "HERVFH21-int_0002"; repClass "LTR"; repEnd "481"; repFamily "ERV1"; repLeft "0"; repStart "296";
### HERVFH19_1p36.23a ###
chr1	rmsk	gene	9086800	9088393	.	+	.	gene_id "HERVFH19_1p36.23a"; transcript_id "HERVFH19_1p36.23a"; locus "HERVFH19_1p36.23a"; category "oneside"; intModel "HERVFH19-int"; locid "HERVFH19-int_0001"; model_cov "880"; model_pct "11.4";
chr1	rmsk	exon	9086800	9087193	1871	+	.	gene_id "HERVFH19_1p36.23a"; transcript_id "HERVFH19_1p36.23a"; locus "HERVFH19_1p36.23a"; repName "LTR19A"; geneRegion "ltr"; locid "HERVFH19-int_0001"; repClass "LTR"; repEnd "458"; repFamily "ERV1"; repLeft "-28"; repStart "1";
chr1	rmsk	exon	9087504	9087529	1871	+	.	gene_id "HERVFH19_1p36.23a"; transcript_id "HERVFH19_1p36.23a"; locus "HERVFH19_1p36.23a"; repName "LTR19A"; geneRegion "ltr"; locid "HERVFH19-int_0001"; repClass "LTR"; repEnd "485"; repFamily "ERV1"; repLeft "-1"; repStart "459";
chr1	rmsk	exon	9087530	9087918	2584	+	.	gene_id "HERVFH19_1p36.23a"; transcript_id "HERVFH19_1p36.23a"; locus "HERVFH19_1p36.23a"; repName "HERVFH19-int"; geneRegion "internal"; locid "HERVFH19-int_0001"; repClass "LTR"; repEnd "401"; repFamily "ERV1"; repLeft "-7318"; repStart "1";
chr1	rmsk	exon	9087912	9088393	3105	+	.	gene_id "HERVFH19_1p36.23a"; transcript_id "HERVFH19_1p36.23a"; locus "HERVFH19_1p36.23a"; repName "HERVFH19-int"; geneRegion "internal"; locid "HERVFH19-int_0001"; repClass "LTR"; repEnd "3315"; repFamily "ERV1"; repLeft "-4404"; repStart "2835";
### HERVFH19_1p36.23b ###
chr1	rmsk	gene	9088458	9096029	.	+	.	gene_id "HERVFH19_1p36.23b"; transcript_id "HERVFH19_1p36.23b"; locus "HERVFH19_1p36.23b"; category "oneside"; intModel "HERVFH19-int"; locid "HERVFH19-int_0002"; model_cov "6539"; model_pct "84.7";
chr1	rmsk	exon	9088458	9088502	46177	+	.	gene_id "HERVFH19_1p36.23b"; transcript_id "HERVFH19_1p36.23b"; locus "HERVFH19_1p36.23b"; repName "HERVFH19-int"; geneRegion "internal"; locid "HERVFH19-int_0002"; repClass "LTR"; repEnd "1217"; repFamily "ERV1"; repLeft "-6502"; repStart "1178";
chr1	rmsk	exon	9088811	9094338	46177	+	.	gene_id "HERVFH19_1p36.23b"; transcript_id "HERVFH19_1p36.23b"; locus "HERVFH19_1p36.23b"; repName "HERVFH19-int"; geneRegion "internal"; locid "HERVFH19-int_0002"; repClass "LTR"; repEnd "6770"; repFamily "ERV1"; repLeft "-949"; repStart "1218";
chr1	rmsk	exon	9094629	9095599	46177	+	.	gene_id "HERVFH19_1p36.23b"; transcript_id "HERVFH19_1p36.23b"; locus "HERVFH19_1p36.23b"; repName "HERVFH19-int"; geneRegion "internal"; locid "HERVFH19-int_0002"; repClass "LTR"; repEnd "7719"; repFamily "ERV1"; repLeft "0"; repStart "6771";
chr1	rmsk	exon	9095600	9096029	1909	+	.	gene_id "HERVFH19_1p36.23b"; transcript_id "HERVFH19_1p36.23b"; locus "HERVFH19_1p36.23b"; repName "LTR19A"; geneRegion "ltr"; locid "HERVFH19-int_0002"; repClass "LTR"; repEnd "486"; repFamily "ERV1"; repLeft "0"; repStart "1";
### ERVLB4_1p36.22 ###
chr1	rmsk	gene	9297468	9302644	.	+	.	gene_id "ERVLB4_1p36.22"; transcript_id "ERVLB4_1p36.22"; locus "ERVLB4_1p36.22"; category "oneside"; intModel "ERVL-B4-int"; locid "ERVL-B4-int_0004"; model_cov "3724"; model_pct "65.2";
chr1	rmsk	exon	9297468	9298369	17410	+	.	gene_id "ERVLB4_1p36.22"; transcript_id "ERVLB4_1p36.22"; locus "ERVLB4_1p36.22"; repName "ERVL-B4-int"; geneRegion "internal"; locid "ERVL-B4-int_0004"; repClass "LTR"; repEnd "1776"; repFamily "ERVL"; repLeft "-3938"; repStart "914";
chr1	rmsk	exon	9298476	9299356	17410	+	.	gene_id "ERVLB4_1p36.22"; transcript_id "ERVLB4_1p36.22"; locus "ERVLB4_1p36.22"; repName "ERVL-B4-int"; geneRegion "internal"; locid "ERVL-B4-int_0004"; repClass "LTR"; repEnd "2711"; repFamily "ERVL"; repLeft "-3003"; repStart "1777";
chr1	rmsk	exon	9299983	9301207	17410	+	.	gene_id "ERVLB4_1p36.22"; transcript_id "ERVLB4_1p36.22"; locus "ERVLB4_1p36.22"; repName "ERVL-B4-int"; geneRegion "internal"; locid "ERVL-B4-int_0004"; repClass "LTR"; repEnd "3911"; repFamily "ERVL"; repLeft "-1803"; repStart "2712";
chr1	rmsk	exon	9301513	9302091	17410	+	.	gene_id "ERVLB4_1p36.22"; transcript_id "ERVLB4_1p36.22"; locus "ERVLB4_1p36.22"; repName "ERVL-B4-int"; geneRegion "internal"; locid "ERVL-B4-int_0004"; repClass "LTR"; repEnd "4541"; repFamily "ERVL"; repLeft "-1173"; repStart "3912";
chr1	rmsk	exon	9302116	9302225	525	+	.	gene_id "ERVLB4_1p36.22"; transcript_id "ERVLB4_1p36.22"; locus "ERVLB4_1p36.22"; repName "ERVL-B4-int"; geneRegion "internal"; locid "ERVL-B4-int_0004"; repClass "LTR"; repEnd "5713"; repFamily "ERVL"; repLeft "-1"; repStart "5613";
chr1	rmsk	exon	9302227	9302644	2100	+	.	gene_id "ERVLB4_1p36.22"; transcript_id "ERVLB4_1p36.22"; locus "ERVLB4_1p36.22"; repName "MLT2B5"; geneRegion "ltr"; locid "ERVL-B4-int_0004"; repClass "LTR"; repEnd "471"; repFamily "ERVL"; repLeft "-246"; repStart "1";
### ERVL_1p36.22a ###
chr1	rmsk	gene	9302227	9304444	.	+	.	gene_id "ERVL_1p36.22a"; transcript_id "ERVL_1p36.22a"; locus "ERVL_1p36.22a"; category "prototype"; intModel "ERVL-int"; locid "ERVL-int_0003"; model_cov "1165"; model_pct "20.2";
chr1	rmsk	exon	9302227	9302644	2100	+	.	gene_id "ERVL_1p36.22a"; transcript_id "ERVL_1p36.22a"; locus "ERVL_1p36.22a"; repName "MLT2B5"; geneRegion "ltr"; locid "ERVL-int_0003"; repClass "LTR"; repEnd "471"; repFamily "ERVL"; repLeft "-246"; repStart "1";
chr1	rmsk	exon	9302649	9303809	6146	+	.	gene_id "ERVL_1p36.22a"; transcript_id "ERVL_1p36.22a"; locus "ERVL_1p36.22a"; repName "ERVL-int"; geneRegion "internal"; locid "ERVL-int_0003"; repClass "LTR"; repEnd "5756"; repFamily "ERVL"; repLeft "-1"; repStart "4591";
chr1	rmsk	exon	9303811	9304444	3510	+	.	gene_id "ERVL_1p36.22a"; transcript_id "ERVL_1p36.22a"; locus "ERVL_1p36.22a"; repName "MLT2B5"; geneRegion "ltr"; locid "ERVL-int_0003"; repClass "LTR"; repEnd "713"; repFamily "ERVL"; repLeft "-4"; repStart "1";
### ERVL_1p36.22b ###
chr1	rmsk	gene	9496729	9497380	.	-	.	gene_id "ERVL_1p36.22b"; transcript_id "ERVL_1p36.22b"; locus "ERVL_1p36.22b"; category "internal"; intModel "ERVL-int"; locid "ERVL-int_0004"; model_cov "694"; model_pct "12.1";
chr1	rmsk	exon	9496729	9497380	2554	-	.	gene_id "ERVL_1p36.22b"; transcript_id "ERVL_1p36.22b"; locus "ERVL_1p36.22b"; repName "ERVL-int"; geneRegion "internal"; locid "ERVL-int_0004"; repClass "LTR"; repEnd "2757"; repFamily "ERVL"; repLeft "2063"; repStart "-3000";
### HUERSP1_1p36.22 ###
chr1	rmsk	gene	10016592	10017954	.	-	.	gene_id "HUERSP1_1p36.22"; transcript_id "HUERSP1_1p36.22"; locus "HUERSP1_1p36.22"; category "internal"; intModel "HUERS-P1-int"; locid "HUERS-P1-int_0001"; model_cov "740"; model_pct "11.8";
chr1	rmsk	exon	10016592	10016818	4585	-	.	gene_id "HUERSP1_1p36.22"; transcript_id "HUERSP1_1p36.22"; locus "HUERSP1_1p36.22"; repName "HUERS-P1-int"; geneRegion "internal"; locid "HUERS-P1-int_0001"; repClass "LTR"; repEnd "1931"; repFamily "ERV1"; repLeft "1716"; repStart "-4332";
chr1	rmsk	exon	10017122	10017200	4585	-	.	gene_id "HUERSP1_1p36.22"; transcript_id "HUERSP1_1p36.22"; locus "HUERSP1_1p36.22"; repName "HUERS-P1-int"; geneRegion "internal"; locid "HUERS-P1-int_0001"; repClass "LTR"; repEnd "1715"; repFamily "ERV1"; repLeft "1634"; repStart "-4548";
chr1	rmsk	exon	10017495	10017954	4585	-	.	gene_id "HUERSP1_1p36.22"; transcript_id "HUERSP1_1p36.22"; locus "HUERSP1_1p36.22"; repName "HUERS-P1-int"; geneRegion "internal"; locid "HUERS-P1-int_0001"; repClass "LTR"; repEnd "1633"; repFamily "ERV1"; repLeft "1189"; repStart "-4630";
### ERVLE_1p36.22 ###
chr1	rmsk	gene	10140592	10141777	.	-	.	gene_id "ERVLE_1p36.22"; transcript_id "ERVLE_1p36.22"; locus "ERVLE_1p36.22"; category "internal"; intModel "ERVL-E-int"; locid "ERVL-E-int_0015"; model_cov "694"; model_pct "12.2";
chr1	rmsk	exon	10140592	10141108	1068	-	.	gene_id "ERVLE_1p36.22"; transcript_id "ERVLE_1p36.22"; locus "ERVLE_1p36.22"; repName "ERVL-E-int"; geneRegion "internal"; locid "ERVL-E-int_0015"; repClass "LTR"; repEnd "1415"; repFamily "ERVL"; repLeft "914"; repStart "-4252";
chr1	rmsk	exon	10141586	10141777	336	-	.	gene_id "ERVLE_1p36.22"; transcript_id "ERVLE_1p36.22"; locus "ERVLE_1p36.22"; repName "ERVL-E-int"; geneRegion "internal"; locid "ERVL-E-int_0015"; repClass "LTR"; repEnd "889"; repFamily "ERVL"; repLeft "696"; repStart "-4778";
### ERV316A3_1p36.22a ###
chr1	rmsk	gene	11378008	11383024	.	+	.	gene_id "ERV316A3_1p36.22a"; transcript_id "ERV316A3_1p36.22a"; locus "ERV316A3_1p36.22a"; category "oneside"; intModel "ERV3-16A3_I-int"; locid "ERV3-16A3_I-int_0005"; model_cov "2465"; model_pct "47.2";
chr1	rmsk	exon	11378008	11378141	520	+	.	gene_id "ERV316A3_1p36.22a"; transcript_id "ERV316A3_1p36.22a"; locus "ERV316A3_1p36.22a"; repName "LTR16"; geneRegion "ltr"; locid "ERV3-16A3_I-int_0005"; repClass "LTR"; repEnd "356"; repFamily "ERVL"; repLeft "-82"; repStart "224";
chr1	rmsk	exon	11378248	11378439	428	+	.	gene_id "ERV316A3_1p36.22a"; transcript_id "ERV316A3_1p36.22a"; locus "ERV316A3_1p36.22a"; repName "ERV3-16A3_I-int"; geneRegion "internal"; locid "ERV3-16A3_I-int_0005"; repClass "LTR"; repEnd "519"; repFamily "ERVL"; repLeft "-4707"; repStart "309";
chr1	rmsk	exon	11379412	11380224	3075	+	.	gene_id "ERV316A3_1p36.22a"; transcript_id "ERV316A3_1p36.22a"; locus "ERV316A3_1p36.22a"; repName "ERV3-16A3_I-int"; geneRegion "internal"; locid "ERV3-16A3_I-int_0005"; repClass "LTR"; repEnd "1134"; repFamily "ERVL"; repLeft "-4092"; repStart "276";
chr1	rmsk	exon	11380523	11380936	3075	+	.	gene_id "ERV316A3_1p36.22a"; transcript_id "ERV316A3_1p36.22a"; locus "ERV316A3_1p36.22a"; repName "ERV3-16A3_I-int"; geneRegion "internal"; locid "ERV3-16A3_I-int_0005"; repClass "LTR"; repEnd "1555"; repFamily "ERVL"; repLeft "-3671"; repStart "1135";
chr1	rmsk	exon	11381227	11381512	3075	+	.	gene_id "ERV316A3_1p36.22a"; transcript_id "ERV316A3_1p36.22a"; locus "ERV316A3_1p36.22a"; repName "ERV3-16A3_I-int"; geneRegion "internal"; locid "ERV3-16A3_I-int_0005"; repClass "LTR"; repEnd "1821"; repFamily "ERVL"; repLeft "-3405"; repStart "1556";
chr1	rmsk	exon	11381976	11382446	1616	+	.	gene_id "ERV316A3_1p36.22a"; transcript_id "ERV316A3_1p36.22a"; locus "ERV316A3_1p36.22a"; repName "ERV3-16A3_I-int"; geneRegion "internal"; locid "ERV3-16A3_I-int_0005"; repClass "LTR"; repEnd "2645"; repFamily "ERVL"; repLeft "-2581"; repStart "2194";
chr1	rmsk	exon	11382758	11383024	1616	+	.	gene_id "ERV316A3_1p36.22a"; transcript_id "ERV316A3_1p36.22a"; locus "ERV316A3_1p36.22a"; repName "ERV3-16A3_I-int"; geneRegion "internal"; locid "ERV3-16A3_I-int_0005"; repClass "LTR"; repEnd "2907"; repFamily "ERVL"; repLeft "-2319"; repStart "2646";
### ERV316A3_1p36.22b ###
chr1	rmsk	gene	11383219	11385505	.	+	.	gene_id "ERV316A3_1p36.22b"; transcript_id "ERV316A3_1p36.22b"; locus "ERV316A3_1p36.22b"; category "oneside"; intModel "ERV3-16A3_I-int"; locid "ERV3-16A3_I-int_0006"; model_cov "1506"; model_pct "28.8";
chr1	rmsk	exon	11383219	11383272	252	+	.	gene_id "ERV316A3_1p36.22b"; transcript_id "ERV316A3_1p36.22b"; locus "ERV316A3_1p36.22b"; repName "ERV3-16A3_I-int"; geneRegion "internal"; locid "ERV3-16A3_I-int_0006"; repClass "LTR"; repEnd "2215"; repFamily "ERVL"; repLeft "-3011"; repStart "2162";
chr1	rmsk	exon	11383562	11383581	252	+	.	gene_id "ERV316A3_1p36.22b"; transcript_id "ERV316A3_1p36.22b"; locus "ERV316A3_1p36.22b"; repName "ERV3-16A3_I-int"; geneRegion "internal"; locid "ERV3-16A3_I-int_0006"; repClass "LTR"; repEnd "2231"; repFamily "ERVL"; repLeft "-2995"; repStart "2216";
chr1	rmsk	exon	11383693	11384191	1666	+	.	gene_id "ERV316A3_1p36.22b"; transcript_id "ERV316A3_1p36.22b"; locus "ERV316A3_1p36.22b"; repName "ERV3-16A3_I-int"; geneRegion "internal"; locid "ERV3-16A3_I-int_0006"; repClass "LTR"; repEnd "2846"; repFamily "ERVL"; repLeft "-2380"; repStart "2179";
chr1	rmsk	exon	11384287	11385073	2282	+	.	gene_id "ERV316A3_1p36.22b"; transcript_id "ERV316A3_1p36.22b"; locus "ERV316A3_1p36.22b"; repName "ERV3-16A3_I-int"; geneRegion "internal"; locid "ERV3-16A3_I-int_0006"; repClass "LTR"; repEnd "5224"; repFamily "ERVL"; repLeft "-2"; repStart "4453";
chr1	rmsk	exon	11385076	11385505	1706	+	.	gene_id "ERV316A3_1p36.22b"; transcript_id "ERV316A3_1p36.22b"; locus "ERV316A3_1p36.22b"; repName "LTR16"; geneRegion "ltr"; locid "ERV3-16A3_I-int_0006"; repClass "LTR"; repEnd "434"; repFamily "ERVL"; repLeft "-4"; repStart "2";
### HERVL_1p36.22 ###
chr1	rmsk	gene	12388951	12395953	.	-	.	gene_id "HERVL_1p36.22"; transcript_id "HERVL_1p36.22"; locus "HERVL_1p36.22"; category "oneside"; intModel "HERVL-int"; locid "HERVL-int_0004"; model_cov "5600"; model_pct "99.0";
chr1	rmsk	exon	12388951	12389357	3060	-	.	gene_id "HERVL_1p36.22"; transcript_id "HERVL_1p36.22"; locus "HERVL_1p36.22"; repName "MLT2A1"; geneRegion "ltr"; locid "HERVL-int_0004"; repClass "LTR"; repEnd "439"; repFamily "ERVL"; repLeft "1"; repStart "-5";
chr1	rmsk	exon	12389383	12391577	17822	-	.	gene_id "HERVL_1p36.22"; transcript_id "HERVL_1p36.22"; locus "HERVL_1p36.22"; repName "HERVL-int"; geneRegion "internal"; locid "HERVL-int_0004"; repClass "LTR"; repEnd "5585"; repFamily "ERVL"; repLeft "3388"; repStart "-69";
chr1	rmsk	exon	12392564	12395953	27435	-	.	gene_id "HERVL_1p36.22"; transcript_id "HERVL_1p36.22"; locus "HERVL_1p36.22"; repName "HERVL-int"; geneRegion "internal"; locid "HERVL-int_0004"; repClass "LTR"; repEnd "3404"; repFamily "ERVL"; repLeft "1"; repStart "-2250";
### ERVLE_1p36.21a ###
chr1	rmsk	gene	12669213	12670382	.	+	.	gene_id "ERVLE_1p36.21a"; transcript_id "ERVLE_1p36.21a"; locus "ERVLE_1p36.21a"; category "internal"; intModel "ERVL-E-int"; locid "ERVL-E-int_0016"; model_cov "1195"; model_pct "21.1";
chr1	rmsk	exon	12669213	12670382	3603	+	.	gene_id "ERVLE_1p36.21a"; transcript_id "ERVLE_1p36.21a"; locus "ERVLE_1p36.21a"; repName "ERVL-E-int"; geneRegion "internal"; locid "ERVL-E-int_0016"; repClass "LTR"; repEnd "3068"; repFamily "ERVL"; repLeft "-2599"; repStart "1873";
### ERVLE_1p36.21b ###
chr1	rmsk	gene	12674390	12677130	.	-	.	gene_id "ERVLE_1p36.21b"; transcript_id "ERVLE_1p36.21b"; locus "ERVLE_1p36.21b"; category "internal"; intModel "ERVL-E-int"; locid "ERVL-E-int_0017"; model_cov "1637"; model_pct "28.9";
chr1	rmsk	exon	12674390	12675590	3616	-	.	gene_id "ERVLE_1p36.21b"; transcript_id "ERVLE_1p36.21b"; locus "ERVLE_1p36.21b"; repName "ERVL-E-int"; geneRegion "internal"; locid "ERVL-E-int_0017"; repClass "LTR"; repEnd "2716"; repFamily "ERVL"; repLeft "1495"; repStart "-2951";
chr1	rmsk	exon	12675938	12676020	862	-	.	gene_id "ERVLE_1p36.21b"; transcript_id "ERVLE_1p36.21b"; locus "ERVLE_1p36.21b"; repName "ERVL-E-int"; geneRegion "internal"; locid "ERVL-E-int_0017"; repClass "LTR"; repEnd "1488"; repFamily "ERVL"; repLeft "1411"; repStart "-4179";
chr1	rmsk	exon	12676466	12676557	862	-	.	gene_id "ERVLE_1p36.21b"; transcript_id "ERVLE_1p36.21b"; locus "ERVLE_1p36.21b"; repName "ERVL-E-int"; geneRegion "internal"; locid "ERVL-E-int_0017"; repClass "LTR"; repEnd "1410"; repFamily "ERVL"; repLeft "1323"; repStart "-4257";
chr1	rmsk	exon	12676872	12677130	862	-	.	gene_id "ERVLE_1p36.21b"; transcript_id "ERVLE_1p36.21b"; locus "ERVLE_1p36.21b"; repName "ERVL-E-int"; geneRegion "internal"; locid "ERVL-E-int_0017"; repClass "LTR"; repEnd "1322"; repFamily "ERVL"; repLeft "1070"; repStart "-4345";
### HERVIP10F_1p36.21 ###
chr1	rmsk	gene	12703944	12713280	.	-	.	gene_id "HERVIP10F_1p36.21"; transcript_id "HERVIP10F_1p36.21"; locus "HERVIP10F_1p36.21"; category "oneside"; intModel "HERVIP10F-int"; locid "HERVIP10F-int_0003"; model_cov "7723"; model_pct "99.8";
chr1	rmsk	exon	12703944	12704434	3336	-	.	gene_id "HERVIP10F_1p36.21"; transcript_id "HERVIP10F_1p36.21"; locus "HERVIP10F_1p36.21"; repName "LTR10F"; geneRegion "ltr"; locid "HERVIP10F-int_0003"; repClass "LTR"; repEnd "511"; repFamily "ERV1"; repLeft "1"; repStart "0";
chr1	rmsk	exon	12704435	12705235	61496	-	.	gene_id "HERVIP10F_1p36.21"; transcript_id "HERVIP10F_1p36.21"; locus "HERVIP10F_1p36.21"; repName "HERVIP10F-int"; geneRegion "internal"; locid "HERVIP10F-int_0003"; repClass "LTR"; repEnd "7737"; repFamily "ERV1"; repLeft "6944"; repStart "0";
chr1	rmsk	exon	12706104	12707851	61496	-	.	gene_id "HERVIP10F_1p36.21"; transcript_id "HERVIP10F_1p36.21"; locus "HERVIP10F_1p36.21"; repName "HERVIP10F-int"; geneRegion "internal"; locid "HERVIP10F-int_0003"; repClass "LTR"; repEnd "6943"; repFamily "ERV1"; repLeft "5193"; repStart "-794";
chr1	rmsk	exon	12708146	12713280	61496	-	.	gene_id "HERVIP10F_1p36.21"; transcript_id "HERVIP10F_1p36.21"; locus "HERVIP10F_1p36.21"; repName "HERVIP10F-int"; geneRegion "internal"; locid "HERVIP10F-int_0003"; repClass "LTR"; repEnd "5192"; repFamily "ERV1"; repLeft "12"; repStart "-2545";
### HML2_1p36.21a ###
chr1	rmsk	gene	12780115	12785935	.	-	.	gene_id "HML2_1p36.21a"; transcript_id "HML2_1p36.21a"; locus "HML2_1p36.21a"; category "oneside"; intModel "HERVK-int"; locid "HERVK-int_0001"; model_cov "4813"; model_pct "63.9";
chr1	rmsk	exon	12780115	12784947	27645	-	.	gene_id "HML2_1p36.21a"; transcript_id "HML2_1p36.21a"; locus "HML2_1p36.21a"; repName "HERVK-int"; geneRegion "internal"; locid "HERVK-int_0001"; repClass "LTR"; repEnd "4816"; repFamily "ERVK"; repLeft "3"; repStart "-2720";
chr1	rmsk	exon	12784950	12785935	7601	-	.	gene_id "HML2_1p36.21a"; transcript_id "HML2_1p36.21a"; locus "HML2_1p36.21a"; repName "LTR5B"; geneRegion "ltr"; locid "HERVK-int_0001"; repClass "LTR"; repEnd "1002"; repFamily "ERVK"; repLeft "1"; repStart "0";
### HML2_1p36.21b ###
chr1	rmsk	gene	13012447	13021988	.	-	.	gene_id "HML2_1p36.21b"; transcript_id "HML2_1p36.21b"; locus "HML2_1p36.21b"; category "prototype"; intModel "HERVK-int"; locid "HERVK-int_0002"; model_cov "7448"; model_pct "98.8";
chr1	rmsk	exon	13012447	13013444	8041	-	.	gene_id "HML2_1p36.21b"; transcript_id "HML2_1p36.21b"; locus "HML2_1p36.21b"; repName "LTR5B"; geneRegion "ltr"; locid "HERVK-int_0002"; repClass "LTR"; repEnd "1002"; repFamily "ERVK"; repLeft "1"; repStart "0";
chr1	rmsk	exon	13013534	13020171	21384	-	.	gene_id "HML2_1p36.21b"; transcript_id "HML2_1p36.21b"; locus "HML2_1p36.21b"; repName "HERVK-int"; geneRegion "internal"; locid "HERVK-int_0002"; repClass "LTR"; repEnd "7447"; repFamily "ERVK"; repLeft "743"; repStart "-89";
chr1	rmsk	exon	13020264	13020996	4529	-	.	gene_id "HML2_1p36.21b"; transcript_id "HML2_1p36.21b"; locus "HML2_1p36.21b"; repName "HERVK-int"; geneRegion "internal"; locid "HERVK-int_0002"; repClass "LTR"; repEnd "746"; repFamily "ERVK"; repLeft "2"; repStart "-6790";
chr1	rmsk	exon	13020998	13021988	7851	-	.	gene_id "HML2_1p36.21b"; transcript_id "HML2_1p36.21b"; locus "HML2_1p36.21b"; repName "LTR5B"; geneRegion "ltr"; locid "HERVK-int_0002"; repClass "LTR"; repEnd "1002"; repFamily "ERVK"; repLeft "1"; repStart "0";
### HERV3_1p36.21a ###
chr1	rmsk	gene	13084708	13089947	.	+	.	gene_id "HERV3_1p36.21a"; transcript_id "HERV3_1p36.21a"; locus "HERV3_1p36.21a"; category "oneside"; intModel "HERV3-int"; locid "HERV3-int_0001"; model_cov "4278"; model_pct "50.8";
chr1	rmsk	exon	13084708	13084851	2499	+	.	gene_id "HERV3_1p36.21a"; transcript_id "HERV3_1p36.21a"; locus "HERV3_1p36.21a"; repName "LTR61"; geneRegion "ltr"; locid "HERV3-int_0001"; repClass "LTR"; repEnd "86"; repFamily "ERV1"; repLeft "-473"; repStart "1";
chr1	rmsk	exon	13084881	13085294	2499	+	.	gene_id "HERV3_1p36.21a"; transcript_id "HERV3_1p36.21a"; locus "HERV3_1p36.21a"; repName "LTR61"; geneRegion "ltr"; locid "HERV3-int_0001"; repClass "LTR"; repEnd "558"; repFamily "ERV1"; repLeft "-1"; repStart "87";
chr1	rmsk	exon	13085295	13085744	2194	+	.	gene_id "HERV3_1p36.21a"; transcript_id "HERV3_1p36.21a"; locus "HERV3_1p36.21a"; repName "HERV3-int"; geneRegion "internal"; locid "HERV3-int_0001"; repClass "LTR"; repEnd "58"; repFamily "ERV1"; repLeft "-8368"; repStart "-374";
chr1	rmsk	exon	13085725	13086998	6732	+	.	gene_id "HERV3_1p36.21a"; transcript_id "HERV3_1p36.21a"; locus "HERV3_1p36.21a"; repName "HERV3-int"; geneRegion "internal"; locid "HERV3-int_0001"; repClass "LTR"; repEnd "1645"; repFamily "ERV1"; repLeft "-6781"; repStart "319";
chr1	rmsk	exon	13087109	13089246	14870	+	.	gene_id "HERV3_1p36.21a"; transcript_id "HERV3_1p36.21a"; locus "HERV3_1p36.21a"; repName "HERV3-int"; geneRegion "internal"; locid "HERV3-int_0001"; repClass "LTR"; repEnd "5862"; repFamily "ERV1"; repLeft "-2564"; repStart "3701";
chr1	rmsk	exon	13089564	13089947	14870	+	.	gene_id "HERV3_1p36.21a"; transcript_id "HERV3_1p36.21a"; locus "HERV3_1p36.21a"; repName "HERV3-int"; geneRegion "internal"; locid "HERV3-int_0001"; repClass "LTR"; repEnd "6222"; repFamily "ERV1"; repLeft "-2204"; repStart "5863";
### HERV3_1p36.21b ###
chr1	rmsk	gene	13136842	13142081	.	-	.	gene_id "HERV3_1p36.21b"; transcript_id "HERV3_1p36.21b"; locus "HERV3_1p36.21b"; category "oneside"; intModel "HERV3-int"; locid "HERV3-int_0002"; model_cov "4280"; model_pct "50.8";
chr1	rmsk	exon	13136842	13137225	14882	-	.	gene_id "HERV3_1p36.21b"; transcript_id "HERV3_1p36.21b"; locus "HERV3_1p36.21b"; repName "HERV3-int"; geneRegion "internal"; locid "HERV3-int_0002"; repClass "LTR"; repEnd "6224"; repFamily "ERV1"; repLeft "5863"; repStart "-2202";
chr1	rmsk	exon	13137543	13139680	14882	-	.	gene_id "HERV3_1p36.21b"; transcript_id "HERV3_1p36.21b"; locus "HERV3_1p36.21b"; repName "HERV3-int"; geneRegion "internal"; locid "HERV3-int_0002"; repClass "LTR"; repEnd "5862"; repFamily "ERV1"; repLeft "3701"; repStart "-2564";
chr1	rmsk	exon	13139791	13141064	6732	-	.	gene_id "HERV3_1p36.21b"; transcript_id "HERV3_1p36.21b"; locus "HERV3_1p36.21b"; repName "HERV3-int"; geneRegion "internal"; locid "HERV3-int_0002"; repClass "LTR"; repEnd "1645"; repFamily "ERV1"; repLeft "319"; repStart "-6781";
chr1	rmsk	exon	13141045	13141494	2194	-	.	gene_id "HERV3_1p36.21b"; transcript_id "HERV3_1p36.21b"; locus "HERV3_1p36.21b"; repName "HERV3-int"; geneRegion "internal"; locid "HERV3-int_0002"; repClass "LTR"; repEnd "58"; repFamily "ERV1"; repLeft "-374"; repStart "-8368";
chr1	rmsk	exon	13141495	13141908	2499	-	.	gene_id "HERV3_1p36.21b"; transcript_id "HERV3_1p36.21b"; locus "HERV3_1p36.21b"; repName "LTR61"; geneRegion "ltr"; locid "HERV3-int_0002"; repClass "LTR"; repEnd "558"; repFamily "ERV1"; repLeft "87"; repStart "-1";
chr1	rmsk	exon	13141938	13142081	2499	-	.	gene_id "HERV3_1p36.21b"; transcript_id "HERV3_1p36.21b"; locus "HERV3_1p36.21b"; repName "LTR61"; geneRegion "ltr"; locid "HERV3-int_0002"; repClass "LTR"; repEnd "86"; repFamily "ERV1"; repLeft "1"; repStart "-473";
### HML2_1p36.21c ###
chr1	rmsk	gene	13206972	13216513	.	+	.	gene_id "HML2_1p36.21c"; transcript_id "HML2_1p36.21c"; locus "HML2_1p36.21c"; category "prototype"; intModel "HERVK-int"; locid "HERVK-int_0003"; model_cov "7448"; model_pct "98.8";
chr1	rmsk	exon	13206972	13207962	7851	+	.	gene_id "HML2_1p36.21c"; transcript_id "HML2_1p36.21c"; locus "HML2_1p36.21c"; repName "LTR5B"; geneRegion "ltr"; locid "HERVK-int_0003"; repClass "LTR"; repEnd "1002"; repFamily "ERVK"; repLeft "0"; repStart "1";
chr1	rmsk	exon	13207964	13208696	4529	+	.	gene_id "HML2_1p36.21c"; transcript_id "HML2_1p36.21c"; locus "HML2_1p36.21c"; repName "HERVK-int"; geneRegion "internal"; locid "HERVK-int_0003"; repClass "LTR"; repEnd "746"; repFamily "ERVK"; repLeft "-6790"; repStart "2";
chr1	rmsk	exon	13208789	13215426	21447	+	.	gene_id "HML2_1p36.21c"; transcript_id "HML2_1p36.21c"; locus "HML2_1p36.21c"; repName "HERVK-int"; geneRegion "internal"; locid "HERVK-int_0003"; repClass "LTR"; repEnd "7447"; repFamily "ERVK"; repLeft "-89"; repStart "743";
chr1	rmsk	exon	13215516	13216513	7965	+	.	gene_id "HML2_1p36.21c"; transcript_id "HML2_1p36.21c"; locus "HML2_1p36.21c"; repName "LTR5B"; geneRegion "ltr"; locid "HERVK-int_0003"; repClass "LTR"; repEnd "1002"; repFamily "ERVK"; repLeft "0"; repStart "1";
### HML2_1p36.21d ###
chr1	rmsk	gene	13352736	13362257	.	+	.	gene_id "HML2_1p36.21d"; transcript_id "HML2_1p36.21d"; locus "HML2_1p36.21d"; category "prototype"; intModel "HERVK-int"; locid "HERVK-int_0004"; model_cov "7449"; model_pct "98.8";
chr1	rmsk	exon	13352736	13353726	7746	+	.	gene_id "HML2_1p36.21d"; transcript_id "HML2_1p36.21d"; locus "HML2_1p36.21d"; repName "LTR5B"; geneRegion "ltr"; locid "HERVK-int_0004"; repClass "LTR"; repEnd "1002"; repFamily "ERVK"; repLeft "0"; repStart "1";
chr1	rmsk	exon	13353727	13354460	4505	+	.	gene_id "HML2_1p36.21d"; transcript_id "HML2_1p36.21d"; locus "HML2_1p36.21d"; repName "HERVK-int"; geneRegion "internal"; locid "HERVK-int_0004"; repClass "LTR"; repEnd "746"; repFamily "ERVK"; repLeft "-6790"; repStart "1";
chr1	rmsk	exon	13354553	13361170	21857	+	.	gene_id "HML2_1p36.21d"; transcript_id "HML2_1p36.21d"; locus "HML2_1p36.21d"; repName "HERVK-int"; geneRegion "internal"; locid "HERVK-int_0004"; repClass "LTR"; repEnd "7447"; repFamily "ERVK"; repLeft "-89"; repStart "743";
chr1	rmsk	exon	13361260	13362257	8099	+	.	gene_id "HML2_1p36.21d"; transcript_id "HML2_1p36.21d"; locus "HML2_1p36.21d"; repName "LTR5B"; geneRegion "ltr"; locid "HERVK-int_0004"; repClass "LTR"; repEnd "1002"; repFamily "ERVK"; repLeft "0"; repStart "1";
### HERVIP10FH_1p36.21a ###
chr1	rmsk	gene	13559651	13560780	.	+	.	gene_id "HERVIP10FH_1p36.21a"; transcript_id "HERVIP10FH_1p36.21a"; locus "HERVIP10FH_1p36.21a"; category "oneside"; intModel "HERVIP10FH-int"; locid "HERVIP10FH-int_0003"; model_cov "583"; model_pct "11.4";
chr1	rmsk	exon	13559651	13560150	3098	+	.	gene_id "HERVIP10FH_1p36.21a"; transcript_id "HERVIP10FH_1p36.21a"; locus "HERVIP10FH_1p36.21a"; repName "LTR10F"; geneRegion "ltr"; locid "HERVIP10FH-int_0003"; repClass "LTR"; repEnd "511"; repFamily "ERV1"; repLeft "0"; repStart "1";
chr1	rmsk	exon	13560151	13560780	2024	+	.	gene_id "HERVIP10FH_1p36.21a"; transcript_id "HERVIP10FH_1p36.21a"; locus "HERVIP10FH_1p36.21a"; repName "HERVIP10FH-int"; geneRegion "internal"; locid "HERVIP10FH-int_0003"; repClass "LTR"; repEnd "-1917"; repFamily "ERV1"; repLeft "-7019"; repStart "-2500";
### HERVH_1p36.21 ###
chr1	rmsk	gene	13560841	13567494	.	+	.	gene_id "HERVH_1p36.21"; transcript_id "HERVH_1p36.21"; locus "HERVH_1p36.21"; category "prototype"; intModel "HERVH-int"; locid "HERVH-int_0006"; model_cov "5700"; model_pct "73.9";
chr1	rmsk	exon	13560841	13561228	2754	+	.	gene_id "HERVH_1p36.21"; transcript_id "HERVH_1p36.21"; locus "HERVH_1p36.21"; repName "LTR7B"; geneRegion "ltr"; locid "HERVH-int_0006"; repClass "LTR"; repEnd "464"; repFamily "ERV1"; repLeft "0"; repStart "1";
chr1	rmsk	exon	13561229	13561744	1197	+	.	gene_id "HERVH_1p36.21"; transcript_id "HERVH_1p36.21"; locus "HERVH_1p36.21"; repName "HERVH-int"; geneRegion "internal"; locid "HERVH-int_0006"; repClass "LTR"; repEnd "522"; repFamily "ERV1"; repLeft "-7191"; repStart "1";
chr1	rmsk	exon	13561715	13564107	8148	+	.	gene_id "HERVH_1p36.21"; transcript_id "HERVH_1p36.21"; locus "HERVH_1p36.21"; repName "HERVH-int"; geneRegion "internal"; locid "HERVH-int_0006"; repClass "LTR"; repEnd "2830"; repFamily "ERV1"; repLeft "-4883"; repStart "590";
chr1	rmsk	exon	13564108	13564912	4231	+	.	gene_id "HERVH_1p36.21"; transcript_id "HERVH_1p36.21"; locus "HERVH_1p36.21"; repName "HERVH-int"; geneRegion "internal"; locid "HERVH-int_0006"; repClass "LTR"; repEnd "4094"; repFamily "ERV1"; repLeft "-3619"; repStart "3357";
chr1	rmsk	exon	13564902	13566541	12202	+	.	gene_id "HERVH_1p36.21"; transcript_id "HERVH_1p36.21"; locus "HERVH_1p36.21"; repName "HERVH-int"; geneRegion "internal"; locid "HERVH-int_0006"; repClass "LTR"; repEnd "6016"; repFamily "ERV1"; repLeft "-1697"; repStart "4370";
chr1	rmsk	exon	13566535	13567107	3373	+	.	gene_id "HERVH_1p36.21"; transcript_id "HERVH_1p36.21"; locus "HERVH_1p36.21"; repName "HERVH-int"; geneRegion "internal"; locid "HERVH-int_0006"; repClass "LTR"; repEnd "7713"; repFamily "ERV1"; repLeft "0"; repStart "7157";
chr1	rmsk	exon	13567108	13567494	2620	+	.	gene_id "HERVH_1p36.21"; transcript_id "HERVH_1p36.21"; locus "HERVH_1p36.21"; repName "LTR7B"; geneRegion "ltr"; locid "HERVH-int_0006"; repClass "LTR"; repEnd "464"; repFamily "ERV1"; repLeft "0"; repStart "1";
### HERVIP10FH_1p36.21b ###
chr1	rmsk	gene	13567557	13573195	.	+	.	gene_id "HERVIP10FH_1p36.21b"; transcript_id "HERVIP10FH_1p36.21b"; locus "HERVIP10FH_1p36.21b"; category "oneside"; intModel "HERVIP10FH-int"; locid "HERVIP10FH-int_0004"; model_cov "4811"; model_pct "94.3";
chr1	rmsk	exon	13567557	13568027	584	+	.	gene_id "HERVIP10FH_1p36.21b"; transcript_id "HERVIP10FH_1p36.21b"; locus "HERVIP10FH_1p36.21b"; repName "HERVIP10FH-int"; geneRegion "internal"; locid "HERVIP10FH-int_0004"; repClass "LTR"; repEnd "1011"; repFamily "ERV1"; repLeft "-4091"; repStart "565";
chr1	rmsk	exon	13568060	13568521	32486	+	.	gene_id "HERVIP10FH_1p36.21b"; transcript_id "HERVIP10FH_1p36.21b"; locus "HERVIP10FH_1p36.21b"; repName "HERVIP10FH-int"; geneRegion "internal"; locid "HERVIP10FH-int_0004"; repClass "LTR"; repEnd "1197"; repFamily "ERV1"; repLeft "-3905"; repStart "736";
chr1	rmsk	exon	13568811	13572722	32486	+	.	gene_id "HERVIP10FH_1p36.21b"; transcript_id "HERVIP10FH_1p36.21b"; locus "HERVIP10FH_1p36.21b"; repName "HERVIP10FH-int"; geneRegion "internal"; locid "HERVIP10FH-int_0004"; repClass "LTR"; repEnd "5102"; repFamily "ERV1"; repLeft "0"; repStart "1198";
chr1	rmsk	exon	13572723	13573195	3388	+	.	gene_id "HERVIP10FH_1p36.21b"; transcript_id "HERVIP10FH_1p36.21b"; locus "HERVIP10FH_1p36.21b"; repName "LTR10F"; geneRegion "ltr"; locid "HERVIP10FH-int_0004"; repClass "LTR"; repEnd "511"; repFamily "ERV1"; repLeft "0"; repStart "1";
### ERVLE_1p36.13a ###
chr1	rmsk	gene	15982682	15983526	.	+	.	gene_id "ERVLE_1p36.13a"; transcript_id "ERVLE_1p36.13a"; locus "ERVLE_1p36.13a"; category "internal"; intModel "ERVL-E-int"; locid "ERVL-E-int_0018"; model_cov "886"; model_pct "15.6";
chr1	rmsk	exon	15982682	15983526	1169	+	.	gene_id "ERVLE_1p36.13a"; transcript_id "ERVLE_1p36.13a"; locus "ERVLE_1p36.13a"; repName "ERVL-E-int"; geneRegion "internal"; locid "ERVL-E-int_0018"; repClass "LTR"; repEnd "1168"; repFamily "ERVL"; repLeft "-4499"; repStart "282";
### HML3_1p36.13a ###
chr1	rmsk	gene	16102814	16108812	.	-	.	gene_id "HML3_1p36.13a"; transcript_id "HML3_1p36.13a"; locus "HML3_1p36.13a"; category "prototype"; intModel "HERVK9-int"; locid "HERVK9-int_0004"; model_cov "5098"; model_pct "84.7";
chr1	rmsk	exon	16102814	16103328	4412	-	.	gene_id "HML3_1p36.13a"; transcript_id "HML3_1p36.13a"; locus "HML3_1p36.13a"; repName "MER9a2"; geneRegion "ltr"; locid "HERVK9-int_0004"; repClass "LTR"; repEnd "513"; repFamily "ERVK"; repLeft "1"; repStart "0";
chr1	rmsk	exon	16103329	16105518	14620	-	.	gene_id "HML3_1p36.13a"; transcript_id "HML3_1p36.13a"; locus "HML3_1p36.13a"; repName "HERVK9-int"; geneRegion "internal"; locid "HERVK9-int_0004"; repClass "LTR"; repEnd "6021"; repFamily "ERVK"; repLeft "3720"; repStart "0";
chr1	rmsk	exon	16105517	16108299	21057	-	.	gene_id "HML3_1p36.13a"; transcript_id "HML3_1p36.13a"; locus "HML3_1p36.13a"; repName "HERVK9-int"; geneRegion "internal"; locid "HERVK9-int_0004"; repClass "LTR"; repEnd "2798"; repFamily "ERVK"; repLeft "1"; repStart "-3223";
chr1	rmsk	exon	16108300	16108812	4364	-	.	gene_id "HML3_1p36.13a"; transcript_id "HML3_1p36.13a"; locus "HML3_1p36.13a"; repName "MER9a2"; geneRegion "ltr"; locid "HERVK9-int_0004"; repClass "LTR"; repEnd "513"; repFamily "ERVK"; repLeft "1"; repStart "0";
### PRIMA41_1p36.13a ###
chr1	rmsk	gene	16529151	16531095	.	-	.	gene_id "PRIMA41_1p36.13a"; transcript_id "PRIMA41_1p36.13a"; locus "PRIMA41_1p36.13a"; category "internal"; intModel "PRIMA41-int"; locid "PRIMA41-int_0001"; model_cov "1626"; model_pct "21.0";
chr1	rmsk	exon	16529151	16530064	2695	-	.	gene_id "PRIMA41_1p36.13a"; transcript_id "PRIMA41_1p36.13a"; locus "PRIMA41_1p36.13a"; repName "PRIMA41-int"; geneRegion "internal"; locid "PRIMA41-int_0001"; repClass "LTR"; repEnd "5699"; repFamily "ERV1"; repLeft "4755"; repStart "-2057";
chr1	rmsk	exon	16530372	16531095	2695	-	.	gene_id "PRIMA41_1p36.13a"; transcript_id "PRIMA41_1p36.13a"; locus "PRIMA41_1p36.13a"; repName "PRIMA41-int"; geneRegion "internal"; locid "PRIMA41-int_0001"; repClass "LTR"; repEnd "4754"; repFamily "ERV1"; repLeft "4072"; repStart "-3002";
### ERVLE_1p36.13b ###
chr1	rmsk	gene	16602708	16603314	.	-	.	gene_id "ERVLE_1p36.13b"; transcript_id "ERVLE_1p36.13b"; locus "ERVLE_1p36.13b"; category "internal"; intModel "ERVL-E-int"; locid "ERVL-E-int_0019"; model_cov "600"; model_pct "10.6";
chr1	rmsk	exon	16602708	16603074	772	-	.	gene_id "ERVLE_1p36.13b"; transcript_id "ERVLE_1p36.13b"; locus "ERVLE_1p36.13b"; repName "ERVL-E-int"; geneRegion "internal"; locid "ERVL-E-int_0019"; repClass "LTR"; repEnd "1897"; repFamily "ERVL"; repLeft "1518"; repStart "-3770";
chr1	rmsk	exon	16603092	16603314	607	-	.	gene_id "ERVLE_1p36.13b"; transcript_id "ERVLE_1p36.13b"; locus "ERVLE_1p36.13b"; repName "ERVL-E-int"; geneRegion "internal"; locid "ERVL-E-int_0019"; repClass "LTR"; repEnd "1462"; repFamily "ERVL"; repLeft "1241"; repStart "-4205";
### PRIMA41_1p36.13b ###
chr1	rmsk	gene	16670469	16671381	.	-	.	gene_id "PRIMA41_1p36.13b"; transcript_id "PRIMA41_1p36.13b"; locus "PRIMA41_1p36.13b"; category "internal"; intModel "PRIMA41-int"; locid "PRIMA41-int_0002"; model_cov "949"; model_pct "12.2";
chr1	rmsk	exon	16670469	16671381	1726	-	.	gene_id "PRIMA41_1p36.13b"; transcript_id "PRIMA41_1p36.13b"; locus "PRIMA41_1p36.13b"; repName "PRIMA41-int"; geneRegion "internal"; locid "PRIMA41-int_0002"; repClass "LTR"; repEnd "5699"; repFamily "ERV1"; repLeft "4750"; repStart "-2057";
### PRIMA41_1p36.13c ###
chr1	rmsk	gene	16736083	16736995	.	+	.	gene_id "PRIMA41_1p36.13c"; transcript_id "PRIMA41_1p36.13c"; locus "PRIMA41_1p36.13c"; category "internal"; intModel "PRIMA41-int"; locid "PRIMA41-int_0003"; model_cov "949"; model_pct "12.2";
chr1	rmsk	exon	16736083	16736995	1678	+	.	gene_id "PRIMA41_1p36.13c"; transcript_id "PRIMA41_1p36.13c"; locus "PRIMA41_1p36.13c"; repName "PRIMA41-int"; geneRegion "internal"; locid "PRIMA41-int_0003"; repClass "LTR"; repEnd "5699"; repFamily "ERV1"; repLeft "-2057"; repStart "4750";
### PRIMA41_1p36.13d ###
chr1	rmsk	gene	16876821	16878758	.	+	.	gene_id "PRIMA41_1p36.13d"; transcript_id "PRIMA41_1p36.13d"; locus "PRIMA41_1p36.13d"; category "internal"; intModel "PRIMA41-int"; locid "PRIMA41-int_0004"; model_cov "1626"; model_pct "21.0";
chr1	rmsk	exon	16876821	16877538	2769	+	.	gene_id "PRIMA41_1p36.13d"; transcript_id "PRIMA41_1p36.13d"; locus "PRIMA41_1p36.13d"; repName "PRIMA41-int"; geneRegion "internal"; locid "PRIMA41-int_0004"; repClass "LTR"; repEnd "4754"; repFamily "ERV1"; repLeft "-3002"; repStart "4072";
chr1	rmsk	exon	16877845	16878758	2769	+	.	gene_id "PRIMA41_1p36.13d"; transcript_id "PRIMA41_1p36.13d"; locus "PRIMA41_1p36.13d"; repName "PRIMA41-int"; geneRegion "internal"; locid "PRIMA41-int_0004"; repClass "LTR"; repEnd "5699"; repFamily "ERV1"; repLeft "-2057"; repStart "4755";
### MER61_1p36.13 ###
chr1	rmsk	gene	17491933	17493205	.	+	.	gene_id "MER61_1p36.13"; transcript_id "MER61_1p36.13"; locus "MER61_1p36.13"; category "internal"; intModel "MER61-int"; locid "MER61-int_0001"; model_cov "915"; model_pct "17.5";
chr1	rmsk	exon	17491933	17492128	1949	+	.	gene_id "MER61_1p36.13"; transcript_id "MER61_1p36.13"; locus "MER61_1p36.13"; repName "MER61-int"; geneRegion "internal"; locid "MER61-int_0001"; repClass "LTR"; repEnd "1914"; repFamily "ERV1"; repLeft "-3303"; repStart "1719";
chr1	rmsk	exon	17492406	17492870	1949	+	.	gene_id "MER61_1p36.13"; transcript_id "MER61_1p36.13"; locus "MER61_1p36.13"; repName "MER61-int"; geneRegion "internal"; locid "MER61-int_0001"; repClass "LTR"; repEnd "2497"; repFamily "ERV1"; repLeft "-2720"; repStart "1915";
chr1	rmsk	exon	17493067	17493205	864	+	.	gene_id "MER61_1p36.13"; transcript_id "MER61_1p36.13"; locus "MER61_1p36.13"; repName "MER61-int"; geneRegion "internal"; locid "MER61-int_0001"; repClass "LTR"; repEnd "2639"; repFamily "ERV1"; repLeft "-2578"; repStart "2501";
### ERVLE_1p36.13c ###
chr1	rmsk	gene	17757179	17758849	.	+	.	gene_id "ERVLE_1p36.13c"; transcript_id "ERVLE_1p36.13c"; locus "ERVLE_1p36.13c"; category "internal"; intModel "ERVL-E-int"; locid "ERVL-E-int_0020"; model_cov "1360"; model_pct "24.0";
chr1	rmsk	exon	17757179	17757361	452	+	.	gene_id "ERVLE_1p36.13c"; transcript_id "ERVLE_1p36.13c"; locus "ERVLE_1p36.13c"; repName "ERVL-E-int"; geneRegion "internal"; locid "ERVL-E-int_0020"; repClass "LTR"; repEnd "470"; repFamily "ERVL"; repLeft "-5197"; repStart "288";
chr1	rmsk	exon	17757725	17758849	3354	+	.	gene_id "ERVLE_1p36.13c"; transcript_id "ERVLE_1p36.13c"; locus "ERVLE_1p36.13c"; repName "ERVL-E-int"; geneRegion "internal"; locid "ERVL-E-int_0020"; repClass "LTR"; repEnd "2091"; repFamily "ERVL"; repLeft "-3576"; repStart "913";
### ERVLE_1p36.13d ###
chr1	rmsk	gene	17941282	17944864	.	-	.	gene_id "ERVLE_1p36.13d"; transcript_id "ERVLE_1p36.13d"; locus "ERVLE_1p36.13d"; category "prototype"; intModel "ERVL-E-int"; locid "ERVL-E-int_0021"; model_cov "2895"; model_pct "51.1";
chr1	rmsk	exon	17941282	17941925	1758	-	.	gene_id "ERVLE_1p36.13d"; transcript_id "ERVLE_1p36.13d"; locus "ERVLE_1p36.13d"; repName "MLT2F"; geneRegion "ltr"; locid "ERVL-E-int_0021"; repClass "LTR"; repEnd "661"; repFamily "ERVL"; repLeft "4"; repStart "-2";
chr1	rmsk	exon	17941931	17944543	7539	-	.	gene_id "ERVLE_1p36.13d"; transcript_id "ERVLE_1p36.13d"; locus "ERVLE_1p36.13d"; repName "ERVL-E-int"; geneRegion "internal"; locid "ERVL-E-int_0021"; repClass "LTR"; repEnd "5665"; repFamily "ERVL"; repLeft "3027"; repStart "-2";
chr1	rmsk	exon	17944540	17944795	1322	-	.	gene_id "ERVLE_1p36.13d"; transcript_id "ERVLE_1p36.13d"; locus "ERVLE_1p36.13d"; repName "ERVL-E-int"; geneRegion "internal"; locid "ERVL-E-int_0021"; repClass "LTR"; repEnd "1230"; repFamily "ERVL"; repLeft "973"; repStart "-4437";
chr1	rmsk	exon	17944818	17944864	277	-	.	gene_id "ERVLE_1p36.13d"; transcript_id "ERVLE_1p36.13d"; locus "ERVLE_1p36.13d"; repName "MLT2E"; geneRegion "ltr"; locid "ERVL-E-int_0021"; repClass "LTR"; repEnd "80"; repFamily "ERVL"; repLeft "33"; repStart "-548";
### ERV316A3_1p36.13 ###
chr1	rmsk	gene	18843102	18846539	.	+	.	gene_id "ERV316A3_1p36.13"; transcript_id "ERV316A3_1p36.13"; locus "ERV316A3_1p36.13"; category "oneside"; intModel "ERV3-16A3_I-int"; locid "ERV3-16A3_I-int_0007"; model_cov "2550"; model_pct "48.8";
chr1	rmsk	exon	18843102	18843683	1391	+	.	gene_id "ERV316A3_1p36.13"; transcript_id "ERV316A3_1p36.13"; locus "ERV316A3_1p36.13"; repName "ERV3-16A3_I-int"; geneRegion "internal"; locid "ERV3-16A3_I-int_0007"; repClass "LTR"; repEnd "2682"; repFamily "ERVL"; repLeft "-2544"; repStart "2106";
chr1	rmsk	exon	18843819	18844470	2170	+	.	gene_id "ERV316A3_1p36.13"; transcript_id "ERV316A3_1p36.13"; locus "ERV316A3_1p36.13"; repName "ERV3-16A3_I-int"; geneRegion "internal"; locid "ERV3-16A3_I-int_0007"; repClass "LTR"; repEnd "3842"; repFamily "ERVL"; repLeft "-1384"; repStart "3195";
chr1	rmsk	exon	18844782	18845868	2170	+	.	gene_id "ERV316A3_1p36.13"; transcript_id "ERV316A3_1p36.13"; locus "ERV316A3_1p36.13"; repName "ERV3-16A3_I-int"; geneRegion "internal"; locid "ERV3-16A3_I-int_0007"; repClass "LTR"; repEnd "4729"; repFamily "ERVL"; repLeft "-497"; repStart "3402";
chr1	rmsk	exon	18846058	18846135	255	+	.	gene_id "ERV316A3_1p36.13"; transcript_id "ERV316A3_1p36.13"; locus "ERV316A3_1p36.13"; repName "LTR16E2"; geneRegion "ltr"; locid "ERV3-16A3_I-int_0007"; repClass "LTR"; repEnd "89"; repFamily "ERVL"; repLeft "-479"; repStart "12";
chr1	rmsk	exon	18846226	18846539	891	+	.	gene_id "ERV316A3_1p36.13"; transcript_id "ERV316A3_1p36.13"; locus "ERV316A3_1p36.13"; repName "LTR16E2"; geneRegion "ltr"; locid "ERV3-16A3_I-int_0007"; repClass "LTR"; repEnd "568"; repFamily "ERVL"; repLeft "0"; repStart "249";
### HUERSP3_1p36.13 ###
chr1	rmsk	gene	19294272	19296835	.	-	.	gene_id "HUERSP3_1p36.13"; transcript_id "HUERSP3_1p36.13"; locus "HUERSP3_1p36.13"; category "oneside"; intModel "HUERS-P3-int"; locid "HUERS-P3-int_0001"; model_cov "1623"; model_pct "18.2";
chr1	rmsk	exon	19294272	19294461	1155	-	.	gene_id "HUERSP3_1p36.13"; transcript_id "HUERSP3_1p36.13"; locus "HUERSP3_1p36.13"; repName "HUERS-P3-int"; geneRegion "internal"; locid "HUERS-P3-int_0001"; repClass "LTR"; repEnd "3784"; repFamily "ERV1"; repLeft "3601"; repStart "-5135";
chr1	rmsk	exon	19294464	19295631	4620	-	.	gene_id "HUERSP3_1p36.13"; transcript_id "HUERSP3_1p36.13"; locus "HUERSP3_1p36.13"; repName "HUERS-P3-int"; geneRegion "internal"; locid "HUERS-P3-int_0001"; repClass "LTR"; repEnd "3234"; repFamily "ERV1"; repLeft "2007"; repStart "-5685";
chr1	rmsk	exon	19295641	19295844	961	-	.	gene_id "HUERSP3_1p36.13"; transcript_id "HUERSP3_1p36.13"; locus "HUERSP3_1p36.13"; repName "HUERS-P3-int"; geneRegion "internal"; locid "HUERS-P3-int_0001"; repClass "LTR"; repEnd "214"; repFamily "ERV1"; repLeft "1"; repStart "-8705";
chr1	rmsk	exon	19295845	19295902	335	-	.	gene_id "HUERSP3_1p36.13"; transcript_id "HUERSP3_1p36.13"; locus "HUERSP3_1p36.13"; repName "LTR9D"; geneRegion "ltr"; locid "HUERS-P3-int_0001"; repClass "LTR"; repEnd "645"; repFamily "ERV1"; repLeft "587"; repStart "0";
chr1	rmsk	exon	19295903	19296217	3351	-	.	gene_id "HUERSP3_1p36.13"; transcript_id "HUERSP3_1p36.13"; locus "HUERSP3_1p36.13"; repName "LTR9D"; geneRegion "ltr"; locid "HUERS-P3-int_0001"; repClass "LTR"; repEnd "645"; repFamily "ERV1"; repLeft "312"; repStart "0";
chr1	rmsk	exon	19296532	19296835	3351	-	.	gene_id "HUERSP3_1p36.13"; transcript_id "HUERSP3_1p36.13"; locus "HUERSP3_1p36.13"; repName "LTR9D"; geneRegion "ltr"; locid "HUERS-P3-int_0001"; repClass "LTR"; repEnd "311"; repFamily "ERV1"; repLeft "18"; repStart "-334";
### HML3_1p36.13b ###
chr1	rmsk	gene	19541477	19547695	.	+	.	gene_id "HML3_1p36.13b"; transcript_id "HML3_1p36.13b"; locus "HML3_1p36.13b"; category "prototype"; intModel "HERVK9-int"; locid "HERVK9-int_0005"; model_cov "5290"; model_pct "87.9";
chr1	rmsk	exon	19541477	19541984	4072	+	.	gene_id "HML3_1p36.13b"; transcript_id "HML3_1p36.13b"; locus "HML3_1p36.13b"; repName "MER9a3"; geneRegion "ltr"; locid "HERVK9-int_0005"; repClass "LTR"; repEnd "512"; repFamily "ERVK"; repLeft "0"; repStart "1";
chr1	rmsk	exon	19541985	19542507	3471	+	.	gene_id "HML3_1p36.13b"; transcript_id "HML3_1p36.13b"; locus "HML3_1p36.13b"; repName "HERVK9-int"; geneRegion "internal"; locid "HERVK9-int_0005"; repClass "LTR"; repEnd "619"; repFamily "ERVK"; repLeft "-5402"; repStart "1";
chr1	rmsk	exon	19542502	19547188	38123	+	.	gene_id "HML3_1p36.13b"; transcript_id "HML3_1p36.13b"; locus "HML3_1p36.13b"; repName "HERVK9-int"; geneRegion "internal"; locid "HERVK9-int_0005"; repClass "LTR"; repEnd "6021"; repFamily "ERVK"; repLeft "0"; repStart "1349";
chr1	rmsk	exon	19547189	19547695	3782	+	.	gene_id "HML3_1p36.13b"; transcript_id "HML3_1p36.13b"; locus "HML3_1p36.13b"; repName "MER9a3"; geneRegion "ltr"; locid "HERVK9-int_0005"; repClass "LTR"; repEnd "510"; repFamily "ERVK"; repLeft "-2"; repStart "1";
### HUERSP1_1p36.13 ###
chr1	rmsk	gene	19847836	19850962	.	-	.	gene_id "HUERSP1_1p36.13"; transcript_id "HUERSP1_1p36.13"; locus "HUERSP1_1p36.13"; category "internal"; intModel "HUERS-P1-int"; locid "HUERS-P1-int_0002"; model_cov "2991"; model_pct "47.8";
chr1	rmsk	exon	19847836	19848798	9025	-	.	gene_id "HUERSP1_1p36.13"; transcript_id "HUERSP1_1p36.13"; locus "HUERSP1_1p36.13"; repName "HUERS-P1-int"; geneRegion "internal"; locid "HUERS-P1-int_0002"; repClass "LTR"; repEnd "3195"; repFamily "ERV1"; repLeft "2205"; repStart "-3068";
chr1	rmsk	exon	19849114	19849365	9025	-	.	gene_id "HUERSP1_1p36.13"; transcript_id "HUERSP1_1p36.13"; locus "HUERSP1_1p36.13"; repName "HUERS-P1-int"; geneRegion "internal"; locid "HUERS-P1-int_0002"; repClass "LTR"; repEnd "2204"; repFamily "ERV1"; repLeft "1951"; repStart "-4059";
chr1	rmsk	exon	19849350	19850962	8358	-	.	gene_id "HUERSP1_1p36.13"; transcript_id "HUERSP1_1p36.13"; locus "HUERSP1_1p36.13"; repName "HUERS-P1-int"; geneRegion "internal"; locid "HUERS-P1-int_0002"; repClass "LTR"; repEnd "2092"; repFamily "ERV1"; repLeft "344"; repStart "-4171";
### HERVK14C_1p36.13 ###
chr1	rmsk	gene	19927433	19932159	.	-	.	gene_id "HERVK14C_1p36.13"; transcript_id "HERVK14C_1p36.13"; locus "HERVK14C_1p36.13"; category "internal"; intModel "HERVK14C-int"; locid "HERVK14C-int_0001"; model_cov "4914"; model_pct "66.1";
chr1	rmsk	exon	19927433	19930516	11969	-	.	gene_id "HERVK14C_1p36.13"; transcript_id "HERVK14C_1p36.13"; locus "HERVK14C_1p36.13"; repName "HERVK14C-int"; geneRegion "internal"; locid "HERVK14C-int_0001"; repClass "LTR"; repEnd "7409"; repFamily "ERVK"; repLeft "4275"; repStart "-25";
chr1	rmsk	exon	19930517	19932159	5268	-	.	gene_id "HERVK14C_1p36.13"; transcript_id "HERVK14C_1p36.13"; locus "HERVK14C_1p36.13"; repName "HERVK14C-int"; geneRegion "internal"; locid "HERVK14C-int_0001"; repClass "LTR"; repEnd "1781"; repFamily "ERVK"; repLeft "1"; repStart "-5653";
### ERVLE_1p36.13e ###
chr1	rmsk	gene	19941747	19942317	.	+	.	gene_id "ERVLE_1p36.13e"; transcript_id "ERVLE_1p36.13e"; locus "ERVLE_1p36.13e"; category "internal"; intModel "ERVL-E-int"; locid "ERVL-E-int_0022"; model_cov "579"; model_pct "10.2";
chr1	rmsk	exon	19941747	19942317	670	+	.	gene_id "ERVLE_1p36.13e"; transcript_id "ERVLE_1p36.13e"; locus "ERVLE_1p36.13e"; repName "ERVL-E-int"; geneRegion "internal"; locid "ERVL-E-int_0022"; repClass "LTR"; repEnd "1480"; repFamily "ERVL"; repLeft "-4187"; repStart "901";
### HML3_1p36.13c ###
chr1	rmsk	gene	19997411	20003727	.	+	.	gene_id "HML3_1p36.13c"; transcript_id "HML3_1p36.13c"; locus "HML3_1p36.13c"; category "prototype"; intModel "HERVK9-int"; locid "HERVK9-int_0006"; model_cov "5343"; model_pct "88.7";
chr1	rmsk	exon	19997411	19997923	4385	+	.	gene_id "HML3_1p36.13c"; transcript_id "HML3_1p36.13c"; locus "HML3_1p36.13c"; repName "MER9a2"; geneRegion "ltr"; locid "HERVK9-int_0006"; repClass "LTR"; repEnd "513"; repFamily "ERVK"; repLeft "0"; repStart "1";
chr1	rmsk	exon	19997924	19998514	4969	+	.	gene_id "HML3_1p36.13c"; transcript_id "HML3_1p36.13c"; locus "HML3_1p36.13c"; repName "HERVK9-int"; geneRegion "internal"; locid "HERVK9-int_0006"; repClass "LTR"; repEnd "604"; repFamily "ERVK"; repLeft "-5417"; repStart "1";
chr1	rmsk	exon	19998515	20000000	12425	+	.	gene_id "HML3_1p36.13c"; transcript_id "HML3_1p36.13c"; locus "HML3_1p36.13c"; repName "HERVK9-int"; geneRegion "internal"; locid "HERVK9-int_0006"; repClass "LTR"; repEnd "2767"; repFamily "ERVK"; repLeft "-3254"; repStart "1280";
chr1	rmsk	exon	20000001	20003214	24634	+	.	gene_id "HML3_1p36.13c"; transcript_id "HML3_1p36.13c"; locus "HML3_1p36.13c"; repName "HERVK9-int"; geneRegion "internal"; locid "HERVK9-int_0006"; repClass "LTR"; repEnd "6021"; repFamily "ERVK"; repLeft "0"; repStart "2768";
chr1	rmsk	exon	20003219	20003727	4212	+	.	gene_id "HML3_1p36.13c"; transcript_id "HML3_1p36.13c"; locus "HML3_1p36.13c"; repName "MER9a2"; geneRegion "ltr"; locid "HERVK9-int_0006"; repClass "LTR"; repEnd "513"; repFamily "ERVK"; repLeft "0"; repStart "5";
### LTR46_1p36.13 ###
chr1	rmsk	gene	20028127	20035516	.	-	.	gene_id "LTR46_1p36.13"; transcript_id "LTR46_1p36.13"; locus "LTR46_1p36.13"; category "prototype"; intModel "LTR46-int"; locid "LTR46-int_0001"; model_cov "4845"; model_pct "69.4";
chr1	rmsk	exon	20028127	20028464	1250	-	.	gene_id "LTR46_1p36.13"; transcript_id "LTR46_1p36.13"; locus "LTR46_1p36.13"; repName "LTR46"; geneRegion "ltr"; locid "LTR46-int_0001"; repClass "LTR"; repEnd "393"; repFamily "ERV1"; repLeft "5"; repStart "-67";
chr1	rmsk	exon	20028465	20028814	4830	-	.	gene_id "LTR46_1p36.13"; transcript_id "LTR46_1p36.13"; locus "LTR46_1p36.13"; repName "LTR46-int"; geneRegion "internal"; locid "LTR46-int_0001"; repClass "LTR"; repEnd "6985"; repFamily "ERV1"; repLeft "6639"; repStart "0";
chr1	rmsk	exon	20029713	20030027	4830	-	.	gene_id "LTR46_1p36.13"; transcript_id "LTR46_1p36.13"; locus "LTR46_1p36.13"; repName "LTR46-int"; geneRegion "internal"; locid "LTR46-int_0001"; repClass "LTR"; repEnd "6638"; repFamily "ERV1"; repLeft "6327"; repStart "-347";
chr1	rmsk	exon	20031016	20031187	4830	-	.	gene_id "LTR46_1p36.13"; transcript_id "LTR46_1p36.13"; locus "LTR46_1p36.13"; repName "LTR46-int"; geneRegion "internal"; locid "LTR46-int_0001"; repClass "LTR"; repEnd "6326"; repFamily "ERV1"; repLeft "6157"; repStart "-659";
chr1	rmsk	exon	20031176	20034775	23057	-	.	gene_id "LTR46_1p36.13"; transcript_id "LTR46_1p36.13"; locus "LTR46_1p36.13"; repName "LTR46-int"; geneRegion "internal"; locid "LTR46-int_0001"; repClass "LTR"; repEnd "5933"; repFamily "ERV1"; repLeft "2366"; repStart "-1052";
chr1	rmsk	exon	20034773	20035106	1150	-	.	gene_id "LTR46_1p36.13"; transcript_id "LTR46_1p36.13"; locus "LTR46_1p36.13"; repName "LTR46-int"; geneRegion "internal"; locid "LTR46-int_0001"; repClass "LTR"; repEnd "453"; repFamily "ERV1"; repLeft "1"; repStart "-6532";
chr1	rmsk	exon	20035108	20035516	2041	-	.	gene_id "LTR46_1p36.13"; transcript_id "LTR46_1p36.13"; locus "LTR46_1p36.13"; repName "LTR46"; geneRegion "ltr"; locid "LTR46-int_0001"; repClass "LTR"; repEnd "460"; repFamily "ERV1"; repLeft "1"; repStart "0";
### HERVH_1p36.13 ###
chr1	rmsk	gene	20041281	20045782	.	-	.	gene_id "HERVH_1p36.13"; transcript_id "HERVH_1p36.13"; locus "HERVH_1p36.13"; category "oneside"; intModel "HERVH-int"; locid "HERVH-int_0007"; model_cov "4837"; model_pct "62.7";
chr1	rmsk	exon	20041281	20041436	985	-	.	gene_id "HERVH_1p36.13"; transcript_id "HERVH_1p36.13"; locus "HERVH_1p36.13"; repName "LTR7"; geneRegion "ltr"; locid "HERVH-int_0007"; repClass "LTR"; repEnd "450"; repFamily "ERV1"; repLeft "292"; repStart "0";
chr1	rmsk	exon	20041447	20042413	4825	-	.	gene_id "HERVH_1p36.13"; transcript_id "HERVH_1p36.13"; locus "HERVH_1p36.13"; repName "HERVH-int"; geneRegion "internal"; locid "HERVH-int_0007"; repClass "LTR"; repEnd "6116"; repFamily "ERV1"; repLeft "4865"; repStart "-1597";
chr1	rmsk	exon	20042408	20045782	15741	-	.	gene_id "HERVH_1p36.13"; transcript_id "HERVH_1p36.13"; locus "HERVH_1p36.13"; repName "HERVH-int"; geneRegion "internal"; locid "HERVH-int_0007"; repClass "LTR"; repEnd "3587"; repFamily "ERV1"; repLeft "1"; repStart "-4126";
### MER4_1p36.13 ###
chr1	rmsk	gene	20046813	20053194	.	+	.	gene_id "MER4_1p36.13"; transcript_id "MER4_1p36.13"; locus "MER4_1p36.13"; category "oneside"; intModel "MER4-int"; locid "MER4-int_0003"; model_cov "5382"; model_pct "81.6";
chr1	rmsk	exon	20046813	20047718	5654	+	.	gene_id "MER4_1p36.13"; transcript_id "MER4_1p36.13"; locus "MER4_1p36.13"; repName "MER4-int"; geneRegion "internal"; locid "MER4-int_0003"; repClass "LTR"; repEnd "989"; repFamily "ERV1"; repLeft "-5609"; repStart "34";
chr1	rmsk	exon	20047786	20048513	3865	+	.	gene_id "MER4_1p36.13"; transcript_id "MER4_1p36.13"; locus "MER4_1p36.13"; repName "MER4-int"; geneRegion "internal"; locid "MER4-int_0003"; repClass "LTR"; repEnd "2495"; repFamily "ERV1"; repLeft "-4103"; repStart "1764";
chr1	rmsk	exon	20048755	20049450	4092	+	.	gene_id "MER4_1p36.13"; transcript_id "MER4_1p36.13"; locus "MER4_1p36.13"; repName "MER4-int"; geneRegion "internal"; locid "MER4-int_0003"; repClass "LTR"; repEnd "3470"; repFamily "ERV1"; repLeft "-3128"; repStart "2737";
chr1	rmsk	exon	20049809	20050010	4092	+	.	gene_id "MER4_1p36.13"; transcript_id "MER4_1p36.13"; locus "MER4_1p36.13"; repName "MER4-int"; geneRegion "internal"; locid "MER4-int_0003"; repClass "LTR"; repEnd "3679"; repFamily "ERV1"; repLeft "-2919"; repStart "3471";
chr1	rmsk	exon	20050015	20052119	14697	+	.	gene_id "MER4_1p36.13"; transcript_id "MER4_1p36.13"; locus "MER4_1p36.13"; repName "MER4-int"; geneRegion "internal"; locid "MER4-int_0003"; repClass "LTR"; repEnd "6048"; repFamily "ERV1"; repLeft "-550"; repStart "3840";
chr1	rmsk	exon	20052196	20052716	14697	+	.	gene_id "MER4_1p36.13"; transcript_id "MER4_1p36.13"; locus "MER4_1p36.13"; repName "MER4-int"; geneRegion "internal"; locid "MER4-int_0003"; repClass "LTR"; repEnd "6596"; repFamily "ERV1"; repLeft "-2"; repStart "6049";
chr1	rmsk	exon	20052724	20053194	3301	+	.	gene_id "MER4_1p36.13"; transcript_id "MER4_1p36.13"; locus "MER4_1p36.13"; repName "MER4A1"; geneRegion "ltr"; locid "MER4-int_0003"; repClass "LTR"; repEnd "472"; repFamily "ERV1"; repLeft "0"; repStart "1";
### ERVLE_1p36.13f ###
chr1	rmsk	gene	20094082	20097380	.	+	.	gene_id "ERVLE_1p36.13f"; transcript_id "ERVLE_1p36.13f"; locus "ERVLE_1p36.13f"; category "prototype"; intModel "ERVL-E-int"; locid "ERVL-E-int_0023"; model_cov "1989"; model_pct "35.1";
chr1	rmsk	exon	20094082	20094704	1345	+	.	gene_id "ERVLE_1p36.13f"; transcript_id "ERVLE_1p36.13f"; locus "ERVLE_1p36.13f"; repName "MLT2F"; geneRegion "ltr"; locid "ERVL-E-int_0023"; repClass "LTR"; repEnd "652"; repFamily "ERVL"; repLeft "-11"; repStart "1";
chr1	rmsk	exon	20094722	20095038	884	+	.	gene_id "ERVLE_1p36.13f"; transcript_id "ERVLE_1p36.13f"; locus "ERVLE_1p36.13f"; repName "ERVL-E-int"; geneRegion "internal"; locid "ERVL-E-int_0023"; repClass "LTR"; repEnd "357"; repFamily "ERVL"; repLeft "-5310"; repStart "5";
chr1	rmsk	exon	20095194	20096476	4626	+	.	gene_id "ERVLE_1p36.13f"; transcript_id "ERVLE_1p36.13f"; locus "ERVLE_1p36.13f"; repName "ERVL-E-int"; geneRegion "internal"; locid "ERVL-E-int_0023"; repClass "LTR"; repEnd "3652"; repFamily "ERVL"; repLeft "-2015"; repStart "2303";
chr1	rmsk	exon	20096488	20096749	1079	+	.	gene_id "ERVLE_1p36.13f"; transcript_id "ERVLE_1p36.13f"; locus "ERVLE_1p36.13f"; repName "ERVL-E-int"; geneRegion "internal"; locid "ERVL-E-int_0023"; repClass "LTR"; repEnd "5667"; repFamily "ERVL"; repLeft "0"; repStart "5379";
chr1	rmsk	exon	20096756	20097380	1329	+	.	gene_id "ERVLE_1p36.13f"; transcript_id "ERVLE_1p36.13f"; locus "ERVLE_1p36.13f"; repName "MLT2F"; geneRegion "ltr"; locid "ERVL-E-int_0023"; repClass "LTR"; repEnd "663"; repFamily "ERVL"; repLeft "0"; repStart "7";
### HERVE_1p36.12 ###
chr1	rmsk	gene	20154110	20160610	.	+	.	gene_id "HERVE_1p36.12"; transcript_id "HERVE_1p36.12"; locus "HERVE_1p36.12"; category "prototype"; intModel "HERVE-int"; locid "HERVE-int_0003"; model_cov "5830"; model_pct "74.6";
chr1	rmsk	exon	20154110	20154320	1118	+	.	gene_id "HERVE_1p36.12"; transcript_id "HERVE_1p36.12"; locus "HERVE_1p36.12"; repName "LTR2C"; geneRegion "ltr"; locid "HERVE-int_0003"; repClass "LTR"; repEnd "500"; repFamily "ERV1"; repLeft "-1"; repStart "292";
chr1	rmsk	exon	20154322	20156816	14000	+	.	gene_id "HERVE_1p36.12"; transcript_id "HERVE_1p36.12"; locus "HERVE_1p36.12"; repName "HERVE-int"; geneRegion "internal"; locid "HERVE-int_0003"; repClass "LTR"; repEnd "2512"; repFamily "ERV1"; repLeft "-5301"; repStart "1";
chr1	rmsk	exon	20156817	20160102	21115	+	.	gene_id "HERVE_1p36.12"; transcript_id "HERVE_1p36.12"; locus "HERVE_1p36.12"; repName "HERVE-int"; geneRegion "internal"; locid "HERVE-int_0003"; repClass "LTR"; repEnd "6005"; repFamily "ERV1"; repLeft "-1808"; repStart "2686";
chr1	rmsk	exon	20160392	20160513	820	+	.	gene_id "HERVE_1p36.12"; transcript_id "HERVE_1p36.12"; locus "HERVE_1p36.12"; repName "LTR2C"; geneRegion "ltr"; locid "HERVE-int_0003"; repClass "LTR"; repEnd "435"; repFamily "ERV1"; repLeft "-66"; repStart "315";
chr1	rmsk	exon	20160506	20160610	579	+	.	gene_id "HERVE_1p36.12"; transcript_id "HERVE_1p36.12"; locus "HERVE_1p36.12"; repName "LTR2C"; geneRegion "ltr"; locid "HERVE-int_0003"; repClass "LTR"; repEnd "501"; repFamily "ERV1"; repLeft "0"; repStart "396";
### HUERSP1_1p36.12 ###
chr1	rmsk	gene	20515729	20519665	.	+	.	gene_id "HUERSP1_1p36.12"; transcript_id "HUERSP1_1p36.12"; locus "HUERSP1_1p36.12"; category "internal"; intModel "HUERS-P1-int"; locid "HUERS-P1-int_0003"; model_cov "2123"; model_pct "33.9";
chr1	rmsk	exon	20515729	20515882	14176	+	.	gene_id "HUERSP1_1p36.12"; transcript_id "HUERSP1_1p36.12"; locus "HUERSP1_1p36.12"; repName "HUERS-P1-int"; geneRegion "internal"; locid "HUERS-P1-int_0003"; repClass "LTR"; repEnd "2368"; repFamily "ERV1"; repLeft "-3895"; repStart "2210";
chr1	rmsk	exon	20516191	20516512	14176	+	.	gene_id "HUERSP1_1p36.12"; transcript_id "HUERSP1_1p36.12"; locus "HUERSP1_1p36.12"; repName "HUERS-P1-int"; geneRegion "internal"; locid "HUERS-P1-int_0003"; repClass "LTR"; repEnd "2693"; repFamily "ERV1"; repLeft "-3570"; repStart "2369";
chr1	rmsk	exon	20516798	20516834	14176	+	.	gene_id "HUERSP1_1p36.12"; transcript_id "HUERSP1_1p36.12"; locus "HUERSP1_1p36.12"; repName "HUERS-P1-int"; geneRegion "internal"; locid "HUERS-P1-int_0003"; repClass "LTR"; repEnd "2694"; repFamily "ERV1"; repLeft "-3569"; repStart "2694";
chr1	rmsk	exon	20517147	20517927	14176	+	.	gene_id "HUERSP1_1p36.12"; transcript_id "HUERSP1_1p36.12"; locus "HUERSP1_1p36.12"; repName "HUERS-P1-int"; geneRegion "internal"; locid "HUERS-P1-int_0003"; repClass "LTR"; repEnd "3508"; repFamily "ERV1"; repLeft "-2755"; repStart "2694";
chr1	rmsk	exon	20518214	20518407	14176	+	.	gene_id "HUERSP1_1p36.12"; transcript_id "HUERSP1_1p36.12"; locus "HUERSP1_1p36.12"; repName "HUERS-P1-int"; geneRegion "internal"; locid "HUERS-P1-int_0003"; repClass "LTR"; repEnd "3657"; repFamily "ERV1"; repLeft "-2606"; repStart "3509";
chr1	rmsk	exon	20518996	20519665	14176	+	.	gene_id "HUERSP1_1p36.12"; transcript_id "HUERSP1_1p36.12"; locus "HUERSP1_1p36.12"; repName "HUERS-P1-int"; geneRegion "internal"; locid "HUERS-P1-int_0003"; repClass "LTR"; repEnd "4337"; repFamily "ERV1"; repLeft "-1926"; repStart "3658";
### ERVLB4_1p36.12a ###
chr1	rmsk	gene	21205115	21206755	.	+	.	gene_id "ERVLB4_1p36.12a"; transcript_id "ERVLB4_1p36.12a"; locus "ERVLB4_1p36.12a"; category "internal"; intModel "ERVL-B4-int"; locid "ERVL-B4-int_0006"; model_cov "882"; model_pct "15.4";
chr1	rmsk	exon	21205115	21205180	1992	+	.	gene_id "ERVLB4_1p36.12a"; transcript_id "ERVLB4_1p36.12a"; locus "ERVLB4_1p36.12a"; repName "ERVL-B4-int"; geneRegion "internal"; locid "ERVL-B4-int_0006"; repClass "LTR"; repEnd "1128"; repFamily "ERVL"; repLeft "-4586"; repStart "1061";
chr1	rmsk	exon	21205518	21205779	1992	+	.	gene_id "ERVLB4_1p36.12a"; transcript_id "ERVLB4_1p36.12a"; locus "ERVLB4_1p36.12a"; repName "ERVL-B4-int"; geneRegion "internal"; locid "ERVL-B4-int_0006"; repClass "LTR"; repEnd "1408"; repFamily "ERVL"; repLeft "-4306"; repStart "1148";
chr1	rmsk	exon	21206095	21206340	1992	+	.	gene_id "ERVLB4_1p36.12a"; transcript_id "ERVLB4_1p36.12a"; locus "ERVLB4_1p36.12a"; repName "ERVL-B4-int"; geneRegion "internal"; locid "ERVL-B4-int_0006"; repClass "LTR"; repEnd "1643"; repFamily "ERVL"; repLeft "-4071"; repStart "1409";
chr1	rmsk	exon	21206446	21206755	1896	+	.	gene_id "ERVLB4_1p36.12a"; transcript_id "ERVLB4_1p36.12a"; locus "ERVLB4_1p36.12a"; repName "ERVL-B4-int"; geneRegion "internal"; locid "ERVL-B4-int_0006"; repClass "LTR"; repEnd "2654"; repFamily "ERVL"; repLeft "-3060"; repStart "2333";
### ERVLB4_1p36.12b ###
chr1	rmsk	gene	21207724	21213077	.	+	.	gene_id "ERVLB4_1p36.12b"; transcript_id "ERVLB4_1p36.12b"; locus "ERVLB4_1p36.12b"; category "internal"; intModel "ERVL-B4-int"; locid "ERVL-B4-int_0007"; model_cov "2594"; model_pct "45.4";
chr1	rmsk	exon	21207724	21208699	5664	+	.	gene_id "ERVLB4_1p36.12b"; transcript_id "ERVLB4_1p36.12b"; locus "ERVLB4_1p36.12b"; repName "ERVL-B4-int"; geneRegion "internal"; locid "ERVL-B4-int_0007"; repClass "LTR"; repEnd "2647"; repFamily "ERVL"; repLeft "-3067"; repStart "1635";
chr1	rmsk	exon	21209464	21209707	1844	+	.	gene_id "ERVLB4_1p36.12b"; transcript_id "ERVLB4_1p36.12b"; locus "ERVLB4_1p36.12b"; repName "ERVL-B4-int"; geneRegion "internal"; locid "ERVL-B4-int_0007"; repClass "LTR"; repEnd "2891"; repFamily "ERVL"; repLeft "-2823"; repStart "2666";
chr1	rmsk	exon	21209959	21210128	1844	+	.	gene_id "ERVLB4_1p36.12b"; transcript_id "ERVLB4_1p36.12b"; locus "ERVLB4_1p36.12b"; repName "ERVL-B4-int"; geneRegion "internal"; locid "ERVL-B4-int_0007"; repClass "LTR"; repEnd "3058"; repFamily "ERVL"; repLeft "-2656"; repStart "2892";
chr1	rmsk	exon	21210178	21210417	1565	+	.	gene_id "ERVLB4_1p36.12b"; transcript_id "ERVLB4_1p36.12b"; locus "ERVLB4_1p36.12b"; repName "ERVL-B4-int"; geneRegion "internal"; locid "ERVL-B4-int_0007"; repClass "LTR"; repEnd "3283"; repFamily "ERVL"; repLeft "-2431"; repStart "3041";
chr1	rmsk	exon	21210780	21210838	4691	+	.	gene_id "ERVLB4_1p36.12b"; transcript_id "ERVLB4_1p36.12b"; locus "ERVLB4_1p36.12b"; repName "ERVL-B4-int"; geneRegion "internal"; locid "ERVL-B4-int_0007"; repClass "LTR"; repEnd "4773"; repFamily "ERVL"; repLeft "-941"; repStart "4729";
chr1	rmsk	exon	21211134	21211462	4691	+	.	gene_id "ERVLB4_1p36.12b"; transcript_id "ERVLB4_1p36.12b"; locus "ERVLB4_1p36.12b"; repName "ERVL-B4-int"; geneRegion "internal"; locid "ERVL-B4-int_0007"; repClass "LTR"; repEnd "5103"; repFamily "ERVL"; repLeft "-611"; repStart "4774";
chr1	rmsk	exon	21212222	21212574	4691	+	.	gene_id "ERVLB4_1p36.12b"; transcript_id "ERVLB4_1p36.12b"; locus "ERVLB4_1p36.12b"; repName "ERVL-B4-int"; geneRegion "internal"; locid "ERVL-B4-int_0007"; repClass "LTR"; repEnd "5481"; repFamily "ERVL"; repLeft "-233"; repStart "5104";
chr1	rmsk	exon	21212882	21213077	4691	+	.	gene_id "ERVLB4_1p36.12b"; transcript_id "ERVLB4_1p36.12b"; locus "ERVLB4_1p36.12b"; repName "ERVL-B4-int"; geneRegion "internal"; locid "ERVL-B4-int_0007"; repClass "LTR"; repEnd "5681"; repFamily "ERVL"; repLeft "-33"; repStart "5482";
### MER41_1p36.12 ###
chr1	rmsk	gene	21389817	21402446	.	+	.	gene_id "MER41_1p36.12"; transcript_id "MER41_1p36.12"; locus "MER41_1p36.12"; category "prototype"; intModel "MER41-int"; locid "MER41-int_0001"; model_cov "5742"; model_pct "96.6";
chr1	rmsk	exon	21389817	21390167	2743	+	.	gene_id "MER41_1p36.12"; transcript_id "MER41_1p36.12"; locus "MER41_1p36.12"; repName "MER41B"; geneRegion "ltr"; locid "MER41-int_0001"; repClass "LTR"; repEnd "565"; repFamily "ERV1"; repLeft "-69"; repStart "216";
chr1	rmsk	exon	21390471	21390541	2743	+	.	gene_id "MER41_1p36.12"; transcript_id "MER41_1p36.12"; locus "MER41_1p36.12"; repName "MER41B"; geneRegion "ltr"; locid "MER41-int_0001"; repClass "LTR"; repEnd "634"; repFamily "ERV1"; repLeft "0"; repStart "566";
chr1	rmsk	exon	21390542	21390865	15649	+	.	gene_id "MER41_1p36.12"; transcript_id "MER41_1p36.12"; locus "MER41_1p36.12"; repName "MER41-int"; geneRegion "internal"; locid "MER41-int_0001"; repClass "LTR"; repEnd "317"; repFamily "ERV1"; repLeft "-5629"; repStart "1";
chr1	rmsk	exon	21391000	21391824	15649	+	.	gene_id "MER41_1p36.12"; transcript_id "MER41_1p36.12"; locus "MER41_1p36.12"; repName "MER41-int"; geneRegion "internal"; locid "MER41-int_0001"; repClass "LTR"; repEnd "1148"; repFamily "ERV1"; repLeft "-4798"; repStart "318";
chr1	rmsk	exon	21392107	21392490	15649	+	.	gene_id "MER41_1p36.12"; transcript_id "MER41_1p36.12"; locus "MER41_1p36.12"; repName "MER41-int"; geneRegion "internal"; locid "MER41-int_0001"; repClass "LTR"; repEnd "1486"; repFamily "ERV1"; repLeft "-4460"; repStart "1149";
chr1	rmsk	exon	21392882	21393020	15649	+	.	gene_id "MER41_1p36.12"; transcript_id "MER41_1p36.12"; locus "MER41_1p36.12"; repName "MER41-int"; geneRegion "internal"; locid "MER41-int_0001"; repClass "LTR"; repEnd "1586"; repFamily "ERV1"; repLeft "-4360"; repStart "1487";
chr1	rmsk	exon	21393320	21393876	15649	+	.	gene_id "MER41_1p36.12"; transcript_id "MER41_1p36.12"; locus "MER41_1p36.12"; repName "MER41-int"; geneRegion "internal"; locid "MER41-int_0001"; repClass "LTR"; repEnd "2150"; repFamily "ERV1"; repLeft "-3796"; repStart "1587";
chr1	rmsk	exon	21394184	21394695	15649	+	.	gene_id "MER41_1p36.12"; transcript_id "MER41_1p36.12"; locus "MER41_1p36.12"; repName "MER41-int"; geneRegion "internal"; locid "MER41-int_0001"; repClass "LTR"; repEnd "2658"; repFamily "ERV1"; repLeft "-3288"; repStart "2151";
chr1	rmsk	exon	21395008	21395046	15649	+	.	gene_id "MER41_1p36.12"; transcript_id "MER41_1p36.12"; locus "MER41_1p36.12"; repName "MER41-int"; geneRegion "internal"; locid "MER41-int_0001"; repClass "LTR"; repEnd "2725"; repFamily "ERV1"; repLeft "-3221"; repStart "2659";
chr1	rmsk	exon	21395354	21395943	15649	+	.	gene_id "MER41_1p36.12"; transcript_id "MER41_1p36.12"; locus "MER41_1p36.12"; repName "MER41-int"; geneRegion "internal"; locid "MER41-int_0001"; repClass "LTR"; repEnd "3342"; repFamily "ERV1"; repLeft "-2604"; repStart "2726";
chr1	rmsk	exon	21396255	21396460	15649	+	.	gene_id "MER41_1p36.12"; transcript_id "MER41_1p36.12"; locus "MER41_1p36.12"; repName "MER41-int"; geneRegion "internal"; locid "MER41-int_0001"; repClass "LTR"; repEnd "3497"; repFamily "ERV1"; repLeft "-2449"; repStart "3343";
chr1	rmsk	exon	21397071	21397160	2028	+	.	gene_id "MER41_1p36.12"; transcript_id "MER41_1p36.12"; locus "MER41_1p36.12"; repName "MER41-int"; geneRegion "internal"; locid "MER41-int_0001"; repClass "LTR"; repEnd "3765"; repFamily "ERV1"; repLeft "-2181"; repStart "3706";
chr1	rmsk	exon	21397435	21397811	2028	+	.	gene_id "MER41_1p36.12"; transcript_id "MER41_1p36.12"; locus "MER41_1p36.12"; repName "MER41-int"; geneRegion "internal"; locid "MER41-int_0001"; repClass "LTR"; repEnd "4138"; repFamily "ERV1"; repLeft "-1808"; repStart "3766";
chr1	rmsk	exon	21399385	21399897	11810	+	.	gene_id "MER41_1p36.12"; transcript_id "MER41_1p36.12"; locus "MER41_1p36.12"; repName "MER41-int"; geneRegion "internal"; locid "MER41-int_0001"; repClass "LTR"; repEnd "4670"; repFamily "ERV1"; repLeft "-1276"; repStart "4120";
chr1	rmsk	exon	21400202	21401477	11810	+	.	gene_id "MER41_1p36.12"; transcript_id "MER41_1p36.12"; locus "MER41_1p36.12"; repName "MER41-int"; geneRegion "internal"; locid "MER41-int_0001"; repClass "LTR"; repEnd "5944"; repFamily "ERV1"; repLeft "-2"; repStart "4671";
chr1	rmsk	exon	21401481	21401548	4459	+	.	gene_id "MER41_1p36.12"; transcript_id "MER41_1p36.12"; locus "MER41_1p36.12"; repName "MER41B"; geneRegion "ltr"; locid "MER41-int_0001"; repClass "LTR"; repEnd "59"; repFamily "ERV1"; repLeft "-575"; repStart "1";
chr1	rmsk	exon	21401878	21402446	4459	+	.	gene_id "MER41_1p36.12"; transcript_id "MER41_1p36.12"; locus "MER41_1p36.12"; repName "MER41B"; geneRegion "ltr"; locid "MER41-int_0001"; repClass "LTR"; repEnd "633"; repFamily "ERV1"; repLeft "-1"; repStart "60";
### ERVLE_1p36.12 ###
chr1	rmsk	gene	21453383	21453988	.	+	.	gene_id "ERVLE_1p36.12"; transcript_id "ERVLE_1p36.12"; locus "ERVLE_1p36.12"; category "internal"; intModel "ERVL-E-int"; locid "ERVL-E-int_0026"; model_cov "600"; model_pct "10.6";
chr1	rmsk	exon	21453383	21453605	519	+	.	gene_id "ERVLE_1p36.12"; transcript_id "ERVLE_1p36.12"; locus "ERVLE_1p36.12"; repName "ERVL-E-int"; geneRegion "internal"; locid "ERVL-E-int_0026"; repClass "LTR"; repEnd "1462"; repFamily "ERVL"; repLeft "-4205"; repStart "1241";
chr1	rmsk	exon	21453623	21453988	825	+	.	gene_id "ERVLE_1p36.12"; transcript_id "ERVLE_1p36.12"; locus "ERVLE_1p36.12"; repName "ERVL-E-int"; geneRegion "internal"; locid "ERVL-E-int_0026"; repClass "LTR"; repEnd "1897"; repFamily "ERVL"; repLeft "-3770"; repStart "1518";
### PABLB_1p36.12 ###
chr1	rmsk	gene	22944027	22944895	.	+	.	gene_id "PABLB_1p36.12"; transcript_id "PABLB_1p36.12"; locus "PABLB_1p36.12"; category "internal"; intModel "PABL_B-int"; locid "PABL_B-int_0001"; model_cov "1068"; model_pct "15.0";
chr1	rmsk	exon	22944027	22944895	851	+	.	gene_id "PABLB_1p36.12"; transcript_id "PABLB_1p36.12"; locus "PABLB_1p36.12"; repName "PABL_B-int"; geneRegion "internal"; locid "PABL_B-int_0001"; repClass "LTR"; repEnd "3388"; repFamily "ERV1"; repLeft "-3734"; repStart "2320";
### MER4_1p36.12a ###
chr1	rmsk	gene	22987775	22989766	.	+	.	gene_id "MER4_1p36.12a"; transcript_id "MER4_1p36.12a"; locus "MER4_1p36.12a"; category "oneside"; intModel "MER4-int"; locid "MER4-int_0004"; model_cov "1099"; model_pct "16.7";
chr1	rmsk	exon	22987775	22988400	3926	+	.	gene_id "MER4_1p36.12a"; transcript_id "MER4_1p36.12a"; locus "MER4_1p36.12a"; repName "MER4A1_"; geneRegion "ltr"; locid "MER4-int_0004"; repClass "LTR"; repEnd "600"; repFamily "ERV1"; repLeft "0"; repStart "1";
chr1	rmsk	exon	22988404	22988539	801	+	.	gene_id "MER4_1p36.12a"; transcript_id "MER4_1p36.12a"; locus "MER4_1p36.12a"; repName "MER4-int"; geneRegion "internal"; locid "MER4-int_0004"; repClass "LTR"; repEnd "163"; repFamily "ERV1"; repLeft "-6435"; repStart "1";
chr1	rmsk	exon	22988615	22988806	1562	+	.	gene_id "MER4_1p36.12a"; transcript_id "MER4_1p36.12a"; locus "MER4_1p36.12a"; repName "MER4-int"; geneRegion "internal"; locid "MER4-int_0004"; repClass "LTR"; repEnd "437"; repFamily "ERV1"; repLeft "-6161"; repStart "238";
chr1	rmsk	exon	22988833	22988875	1562	+	.	gene_id "MER4_1p36.12a"; transcript_id "MER4_1p36.12a"; locus "MER4_1p36.12a"; repName "MER4-int"; geneRegion "internal"; locid "MER4-int_0004"; repClass "LTR"; repEnd "512"; repFamily "ERV1"; repLeft "-6086"; repStart "438";
chr1	rmsk	exon	22989182	22989388	1562	+	.	gene_id "MER4_1p36.12a"; transcript_id "MER4_1p36.12a"; locus "MER4_1p36.12a"; repName "MER4-int"; geneRegion "internal"; locid "MER4-int_0004"; repClass "LTR"; repEnd "827"; repFamily "ERV1"; repLeft "-5771"; repStart "513";
chr1	rmsk	exon	22989410	22989766	1423	+	.	gene_id "MER4_1p36.12a"; transcript_id "MER4_1p36.12a"; locus "MER4_1p36.12a"; repName "MER4-int"; geneRegion "internal"; locid "MER4-int_0004"; repClass "LTR"; repEnd "2467"; repFamily "ERV1"; repLeft "-4131"; repStart "2117";
### MER4_1p36.12b ###
chr1	rmsk	gene	22989788	22997502	.	+	.	gene_id "MER4_1p36.12b"; transcript_id "MER4_1p36.12b"; locus "MER4_1p36.12b"; category "internal"; intModel "MER4-int"; locid "MER4-int_0005"; model_cov "4794"; model_pct "72.7";
chr1	rmsk	exon	22989788	22990127	10153	+	.	gene_id "MER4_1p36.12b"; transcript_id "MER4_1p36.12b"; locus "MER4_1p36.12b"; repName "MER4-int"; geneRegion "internal"; locid "MER4-int_0005"; repClass "LTR"; repEnd "369"; repFamily "ERV1"; repLeft "-6229"; repStart "35";
chr1	rmsk	exon	22990435	22990649	10153	+	.	gene_id "MER4_1p36.12b"; transcript_id "MER4_1p36.12b"; locus "MER4_1p36.12b"; repName "MER4-int"; geneRegion "internal"; locid "MER4-int_0005"; repClass "LTR"; repEnd "575"; repFamily "ERV1"; repLeft "-6023"; repStart "370";
chr1	rmsk	exon	22990949	22991587	19384	+	.	gene_id "MER4_1p36.12b"; transcript_id "MER4_1p36.12b"; locus "MER4_1p36.12b"; repName "MER4-int"; geneRegion "internal"; locid "MER4-int_0005"; repClass "LTR"; repEnd "2260"; repFamily "ERV1"; repLeft "-4338"; repStart "2210";
chr1	rmsk	exon	22991923	22991971	19384	+	.	gene_id "MER4_1p36.12b"; transcript_id "MER4_1p36.12b"; locus "MER4_1p36.12b"; repName "MER4-int"; geneRegion "internal"; locid "MER4-int_0005"; repClass "LTR"; repEnd "2284"; repFamily "ERV1"; repLeft "-4314"; repStart "2261";
chr1	rmsk	exon	22992278	22992637	19384	+	.	gene_id "MER4_1p36.12b"; transcript_id "MER4_1p36.12b"; locus "MER4_1p36.12b"; repName "MER4-int"; geneRegion "internal"; locid "MER4-int_0005"; repClass "LTR"; repEnd "2806"; repFamily "ERV1"; repLeft "-3792"; repStart "2285";
chr1	rmsk	exon	22992941	22993474	19384	+	.	gene_id "MER4_1p36.12b"; transcript_id "MER4_1p36.12b"; locus "MER4_1p36.12b"; repName "MER4-int"; geneRegion "internal"; locid "MER4-int_0005"; repClass "LTR"; repEnd "3365"; repFamily "ERV1"; repLeft "-3233"; repStart "2807";
chr1	rmsk	exon	22993731	22994471	19384	+	.	gene_id "MER4_1p36.12b"; transcript_id "MER4_1p36.12b"; locus "MER4_1p36.12b"; repName "MER4-int"; geneRegion "internal"; locid "MER4-int_0005"; repClass "LTR"; repEnd "4004"; repFamily "ERV1"; repLeft "-2594"; repStart "3366";
chr1	rmsk	exon	22994766	22996309	19384	+	.	gene_id "MER4_1p36.12b"; transcript_id "MER4_1p36.12b"; locus "MER4_1p36.12b"; repName "MER4-int"; geneRegion "internal"; locid "MER4-int_0005"; repClass "LTR"; repEnd "5599"; repFamily "ERV1"; repLeft "-999"; repStart "4005";
chr1	rmsk	exon	22996620	22997502	19384	+	.	gene_id "MER4_1p36.12b"; transcript_id "MER4_1p36.12b"; locus "MER4_1p36.12b"; repName "MER4-int"; geneRegion "internal"; locid "MER4-int_0005"; repClass "LTR"; repEnd "6471"; repFamily "ERV1"; repLeft "-127"; repStart "5600";
### HERVH_1p36.12 ###
chr1	rmsk	gene	22997505	23004403	.	-	.	gene_id "HERVH_1p36.12"; transcript_id "HERVH_1p36.12"; locus "HERVH_1p36.12"; category "prototype"; intModel "HERVH-int"; locid "HERVH-int_0008"; model_cov "6229"; model_pct "80.8";
chr1	rmsk	exon	22997505	22997912	2227	-	.	gene_id "HERVH_1p36.12"; transcript_id "HERVH_1p36.12"; locus "HERVH_1p36.12"; repName "LTR7C"; geneRegion "ltr"; locid "HERVH-int_0008"; repClass "LTR"; repEnd "471"; repFamily "ERV1"; repLeft "1"; repStart "0";
chr1	rmsk	exon	22997913	22998471	3079	-	.	gene_id "HERVH_1p36.12"; transcript_id "HERVH_1p36.12"; locus "HERVH_1p36.12"; repName "HERVH-int"; geneRegion "internal"; locid "HERVH-int_0008"; repClass "LTR"; repEnd "7713"; repFamily "ERV1"; repLeft "7157"; repStart "0";
chr1	rmsk	exon	22998465	23000000	7721	-	.	gene_id "HERVH_1p36.12"; transcript_id "HERVH_1p36.12"; locus "HERVH_1p36.12"; repName "HERVH-int"; geneRegion "internal"; locid "HERVH-int_0008"; repClass "LTR"; repEnd "6016"; repFamily "ERV1"; repLeft "4435"; repStart "-1697";
chr1	rmsk	exon	23000001	23000667	2547	-	.	gene_id "HERVH_1p36.12"; transcript_id "HERVH_1p36.12"; locus "HERVH_1p36.12"; repName "HERVH-int"; geneRegion "internal"; locid "HERVH-int_0008"; repClass "LTR"; repEnd "5660"; repFamily "ERV1"; repLeft "4872"; repStart "-2053";
chr1	rmsk	exon	23000670	23003523	17786	-	.	gene_id "HERVH_1p36.12"; transcript_id "HERVH_1p36.12"; locus "HERVH_1p36.12"; repName "HERVH-int"; geneRegion "internal"; locid "HERVH-int_0008"; repClass "LTR"; repEnd "3585"; repFamily "ERV1"; repLeft "773"; repStart "-4128";
chr1	rmsk	exon	23003541	23003991	1940	-	.	gene_id "HERVH_1p36.12"; transcript_id "HERVH_1p36.12"; locus "HERVH_1p36.12"; repName "HERVH-int"; geneRegion "internal"; locid "HERVH-int_0008"; repClass "LTR"; repEnd "494"; repFamily "ERV1"; repLeft "2"; repStart "-7219";
chr1	rmsk	exon	23003996	23004403	2392	-	.	gene_id "HERVH_1p36.12"; transcript_id "HERVH_1p36.12"; locus "HERVH_1p36.12"; repName "LTR7C"; geneRegion "ltr"; locid "HERVH-int_0008"; repClass "LTR"; repEnd "469"; repFamily "ERV1"; repLeft "1"; repStart "-2";
### ERVLB4_1p36.11 ###
chr1	rmsk	gene	24888544	24893132	.	-	.	gene_id "ERVLB4_1p36.11"; transcript_id "ERVLB4_1p36.11"; locus "ERVLB4_1p36.11"; category "internal"; intModel "ERVL-B4-int"; locid "ERVL-B4-int_0008"; model_cov "1117"; model_pct "19.5";
chr1	rmsk	exon	24888544	24888768	1354	-	.	gene_id "ERVLB4_1p36.11"; transcript_id "ERVLB4_1p36.11"; locus "ERVLB4_1p36.11"; repName "ERVL-B4-int"; geneRegion "internal"; locid "ERVL-B4-int_0008"; repClass "LTR"; repEnd "3647"; repFamily "ERVL"; repLeft "3458"; repStart "-2067";
chr1	rmsk	exon	24889258	24889704	1354	-	.	gene_id "ERVLB4_1p36.11"; transcript_id "ERVLB4_1p36.11"; locus "ERVLB4_1p36.11"; repName "ERVL-B4-int"; geneRegion "internal"; locid "ERVL-B4-int_0008"; repClass "LTR"; repEnd "3457"; repFamily "ERVL"; repLeft "2972"; repStart "-2257";
chr1	rmsk	exon	24890139	24890287	503	-	.	gene_id "ERVLB4_1p36.11"; transcript_id "ERVLB4_1p36.11"; locus "ERVLB4_1p36.11"; repName "ERVL-B4-int"; geneRegion "internal"; locid "ERVL-B4-int_0008"; repClass "LTR"; repEnd "2927"; repFamily "ERVL"; repLeft "2782"; repStart "-2787";
chr1	rmsk	exon	24890590	24890639	503	-	.	gene_id "ERVLB4_1p36.11"; transcript_id "ERVLB4_1p36.11"; locus "ERVLB4_1p36.11"; repName "ERVL-B4-int"; geneRegion "internal"; locid "ERVL-B4-int_0008"; repClass "LTR"; repEnd "2781"; repFamily "ERVL"; repLeft "2731"; repStart "-2933";
chr1	rmsk	exon	24892897	24893132	632	-	.	gene_id "ERVLB4_1p36.11"; transcript_id "ERVLB4_1p36.11"; locus "ERVLB4_1p36.11"; repName "ERVL-B4-int"; geneRegion "internal"; locid "ERVL-B4-int_0008"; repClass "LTR"; repEnd "2644"; repFamily "ERVL"; repLeft "2396"; repStart "-3070";
### ERV316A3_1p36.11a ###
chr1	rmsk	gene	25121778	25123964	.	-	.	gene_id "ERV316A3_1p36.11a"; transcript_id "ERV316A3_1p36.11a"; locus "ERV316A3_1p36.11a"; category "internal"; intModel "ERV3-16A3_I-int"; locid "ERV3-16A3_I-int_0009"; model_cov "1077"; model_pct "20.6";
chr1	rmsk	exon	25121778	25122056	424	-	.	gene_id "ERV316A3_1p36.11a"; transcript_id "ERV316A3_1p36.11a"; locus "ERV316A3_1p36.11a"; repName "ERV3-16A3_I-int"; geneRegion "internal"; locid "ERV3-16A3_I-int_0009"; repClass "LTR"; repEnd "3330"; repFamily "ERVL"; repLeft "2977"; repStart "-1896";
chr1	rmsk	exon	25122714	25123124	792	-	.	gene_id "ERV316A3_1p36.11a"; transcript_id "ERV316A3_1p36.11a"; locus "ERV316A3_1p36.11a"; repName "ERV3-16A3_I-int"; geneRegion "internal"; locid "ERV3-16A3_I-int_0009"; repClass "LTR"; repEnd "3032"; repFamily "ERVL"; repLeft "2617"; repStart "-2194";
chr1	rmsk	exon	25123658	25123964	1264	-	.	gene_id "ERV316A3_1p36.11a"; transcript_id "ERV316A3_1p36.11a"; locus "ERV316A3_1p36.11a"; repName "ERV3-16A3_I-int"; geneRegion "internal"; locid "ERV3-16A3_I-int_0009"; repClass "LTR"; repEnd "2952"; repFamily "ERVL"; repLeft "2643"; repStart "-2274";
### ERV316A3_1p36.11b ###
chr1	rmsk	gene	26145639	26147087	.	-	.	gene_id "ERV316A3_1p36.11b"; transcript_id "ERV316A3_1p36.11b"; locus "ERV316A3_1p36.11b"; category "oneside"; intModel "ERV3-16A3_I-int"; locid "ERV3-16A3_I-int_0010"; model_cov "711"; model_pct "13.6";
chr1	rmsk	exon	26145639	26145852	470	-	.	gene_id "ERV316A3_1p36.11b"; transcript_id "ERV316A3_1p36.11b"; locus "ERV316A3_1p36.11b"; repName "LTR16A"; geneRegion "ltr"; locid "ERV3-16A3_I-int_0010"; repClass "LTR"; repEnd "288"; repFamily "ERVL"; repLeft "70"; repStart "-163";
chr1	rmsk	exon	26145906	26146373	2486	-	.	gene_id "ERV316A3_1p36.11b"; transcript_id "ERV316A3_1p36.11b"; locus "ERV316A3_1p36.11b"; repName "ERV3-16A3_I-int"; geneRegion "internal"; locid "ERV3-16A3_I-int_0010"; repClass "LTR"; repEnd "5194"; repFamily "ERVL"; repLeft "4744"; repStart "-32";
chr1	rmsk	exon	26146668	26146762	2486	-	.	gene_id "ERV316A3_1p36.11b"; transcript_id "ERV316A3_1p36.11b"; locus "ERV316A3_1p36.11b"; repName "ERV3-16A3_I-int"; geneRegion "internal"; locid "ERV3-16A3_I-int_0010"; repClass "LTR"; repEnd "4743"; repFamily "ERVL"; repLeft "4649"; repStart "-483";
chr1	rmsk	exon	26146906	26147087	2486	-	.	gene_id "ERV316A3_1p36.11b"; transcript_id "ERV316A3_1p36.11b"; locus "ERV316A3_1p36.11b"; repName "ERV3-16A3_I-int"; geneRegion "internal"; locid "ERV3-16A3_I-int_0010"; repClass "LTR"; repEnd "4648"; repFamily "ERVL"; repLeft "4481"; repStart "-578";
### ERVLE_1p36.11a ###
chr1	rmsk	gene	26148781	26150036	.	-	.	gene_id "ERVLE_1p36.11a"; transcript_id "ERVLE_1p36.11a"; locus "ERVLE_1p36.11a"; category "internal"; intModel "ERVL-E-int"; locid "ERVL-E-int_0028"; model_cov "748"; model_pct "13.2";
chr1	rmsk	exon	26148781	26149319	1352	-	.	gene_id "ERVLE_1p36.11a"; transcript_id "ERVLE_1p36.11a"; locus "ERVLE_1p36.11a"; repName "ERVL-E-int"; geneRegion "internal"; locid "ERVL-E-int_0028"; repClass "LTR"; repEnd "1798"; repFamily "ERVL"; repLeft "1235"; repStart "-3869";
chr1	rmsk	exon	26149859	26150036	414	-	.	gene_id "ERVLE_1p36.11a"; transcript_id "ERVLE_1p36.11a"; locus "ERVLE_1p36.11a"; repName "ERVL-E-int"; geneRegion "internal"; locid "ERVL-E-int_0028"; repClass "LTR"; repEnd "1216"; repFamily "ERVL"; repLeft "1031"; repStart "-4451";
### MER41_1p36.11 ###
chr1	rmsk	gene	26630245	26636092	.	+	.	gene_id "MER41_1p36.11"; transcript_id "MER41_1p36.11"; locus "MER41_1p36.11"; category "oneside"; intModel "MER41-int"; locid "MER41-int_0003"; model_cov "3184"; model_pct "53.5";
chr1	rmsk	exon	26630245	26630284	326	+	.	gene_id "MER41_1p36.11"; transcript_id "MER41_1p36.11"; locus "MER41_1p36.11"; repName "MER41-int"; geneRegion "internal"; locid "MER41-int_0003"; repClass "LTR"; repEnd "280"; repFamily "ERV1"; repLeft "-5666"; repStart "241";
chr1	rmsk	exon	26630418	26630568	1194	+	.	gene_id "MER41_1p36.11"; transcript_id "MER41_1p36.11"; locus "MER41_1p36.11"; repName "MER41-int"; geneRegion "internal"; locid "MER41-int_0003"; repClass "LTR"; repEnd "433"; repFamily "ERV1"; repLeft "-5513"; repStart "283";
chr1	rmsk	exon	26630754	26631094	8153	+	.	gene_id "MER41_1p36.11"; transcript_id "MER41_1p36.11"; locus "MER41_1p36.11"; repName "MER41-int"; geneRegion "internal"; locid "MER41-int_0003"; repClass "LTR"; repEnd "940"; repFamily "ERV1"; repLeft "-5006"; repStart "616";
chr1	rmsk	exon	26631400	26631508	8153	+	.	gene_id "MER41_1p36.11"; transcript_id "MER41_1p36.11"; locus "MER41_1p36.11"; repName "MER41-int"; geneRegion "internal"; locid "MER41-int_0003"; repClass "LTR"; repEnd "1024"; repFamily "ERV1"; repLeft "-4922"; repStart "941";
chr1	rmsk	exon	26631736	26632821	8153	+	.	gene_id "MER41_1p36.11"; transcript_id "MER41_1p36.11"; locus "MER41_1p36.11"; repName "MER41-int"; geneRegion "internal"; locid "MER41-int_0003"; repClass "LTR"; repEnd "2110"; repFamily "ERV1"; repLeft "-3836"; repStart "1025";
chr1	rmsk	exon	26633123	26633264	5388	+	.	gene_id "MER41_1p36.11"; transcript_id "MER41_1p36.11"; locus "MER41_1p36.11"; repName "MER41-int"; geneRegion "internal"; locid "MER41-int_0003"; repClass "LTR"; repEnd "4231"; repFamily "ERV1"; repLeft "-1715"; repStart "4114";
chr1	rmsk	exon	26633868	26634089	5388	+	.	gene_id "MER41_1p36.11"; transcript_id "MER41_1p36.11"; locus "MER41_1p36.11"; repName "MER41-int"; geneRegion "internal"; locid "MER41-int_0003"; repClass "LTR"; repEnd "4429"; repFamily "ERV1"; repLeft "-1517"; repStart "4232";
chr1	rmsk	exon	26634393	26634601	5388	+	.	gene_id "MER41_1p36.11"; transcript_id "MER41_1p36.11"; locus "MER41_1p36.11"; repName "MER41-int"; geneRegion "internal"; locid "MER41-int_0003"; repClass "LTR"; repEnd "4610"; repFamily "ERV1"; repLeft "-1336"; repStart "4430";
chr1	rmsk	exon	26635237	26635617	5388	+	.	gene_id "MER41_1p36.11"; transcript_id "MER41_1p36.11"; locus "MER41_1p36.11"; repName "MER41-int"; geneRegion "internal"; locid "MER41-int_0003"; repClass "LTR"; repEnd "4833"; repFamily "ERV1"; repLeft "-1113"; repStart "4080";
chr1	rmsk	exon	26635649	26635904	1860	+	.	gene_id "MER41_1p36.11"; transcript_id "MER41_1p36.11"; locus "MER41_1p36.11"; repName "MER41-int"; geneRegion "internal"; locid "MER41-int_0003"; repClass "LTR"; repEnd "5946"; repFamily "ERV1"; repLeft "0"; repStart "5690";
chr1	rmsk	exon	26635905	26636092	1584	+	.	gene_id "MER41_1p36.11"; transcript_id "MER41_1p36.11"; locus "MER41_1p36.11"; repName "MER41B"; geneRegion "ltr"; locid "MER41-int_0003"; repClass "LTR"; repEnd "191"; repFamily "ERV1"; repLeft "-443"; repStart "1";
### ERVLE_1p36.11b ###
chr1	rmsk	gene	26811581	26816449	.	+	.	gene_id "ERVLE_1p36.11b"; transcript_id "ERVLE_1p36.11b"; locus "ERVLE_1p36.11b"; category "internal"; intModel "ERVL-E-int"; locid "ERVL-E-int_0029"; model_cov "1926"; model_pct "34.0";
chr1	rmsk	exon	26811581	26812145	2766	+	.	gene_id "ERVLE_1p36.11b"; transcript_id "ERVLE_1p36.11b"; locus "ERVLE_1p36.11b"; repName "ERVL-E-int"; geneRegion "internal"; locid "ERVL-E-int_0029"; repClass "LTR"; repEnd "1098"; repFamily "ERVL"; repLeft "-4569"; repStart "540";
chr1	rmsk	exon	26812759	26813137	2766	+	.	gene_id "ERVLE_1p36.11b"; transcript_id "ERVLE_1p36.11b"; locus "ERVLE_1p36.11b"; repName "ERVL-E-int"; geneRegion "internal"; locid "ERVL-E-int_0029"; repClass "LTR"; repEnd "1490"; repFamily "ERVL"; repLeft "-4177"; repStart "1099";
chr1	rmsk	exon	26813148	26813694	1484	+	.	gene_id "ERVLE_1p36.11b"; transcript_id "ERVLE_1p36.11b"; locus "ERVLE_1p36.11b"; repName "ERVL-E-int"; geneRegion "internal"; locid "ERVL-E-int_0029"; repClass "LTR"; repEnd "2234"; repFamily "ERVL"; repLeft "-3433"; repStart "1633";
chr1	rmsk	exon	26814707	26814834	598	+	.	gene_id "ERVLE_1p36.11b"; transcript_id "ERVLE_1p36.11b"; locus "ERVLE_1p36.11b"; repName "ERVL-E-int"; geneRegion "internal"; locid "ERVL-E-int_0029"; repClass "LTR"; repEnd "2359"; repFamily "ERVL"; repLeft "-3308"; repStart "2232";
chr1	rmsk	exon	26815424	26815478	251	+	.	gene_id "ERVLE_1p36.11b"; transcript_id "ERVLE_1p36.11b"; locus "ERVLE_1p36.11b"; repName "ERVL-E-int"; geneRegion "internal"; locid "ERVL-E-int_0029"; repClass "LTR"; repEnd "2409"; repFamily "ERVL"; repLeft "-3258"; repStart "2355";
chr1	rmsk	exon	26815486	26815562	257	+	.	gene_id "ERVLE_1p36.11b"; transcript_id "ERVLE_1p36.11b"; locus "ERVLE_1p36.11b"; repName "ERVL-E-int"; geneRegion "internal"; locid "ERVL-E-int_0029"; repClass "LTR"; repEnd "2529"; repFamily "ERVL"; repLeft "-3138"; repStart "2454";
chr1	rmsk	exon	26816329	26816449	476	+	.	gene_id "ERVLE_1p36.11b"; transcript_id "ERVLE_1p36.11b"; locus "ERVLE_1p36.11b"; repName "ERVL-E-int"; geneRegion "internal"; locid "ERVL-E-int_0029"; repClass "LTR"; repEnd "2626"; repFamily "ERVL"; repLeft "-3041"; repStart "2506";
### ERVLE_1p36.11c ###
chr1	rmsk	gene	27070419	27074352	.	+	.	gene_id "ERVLE_1p36.11c"; transcript_id "ERVLE_1p36.11c"; locus "ERVLE_1p36.11c"; category "internal"; intModel "ERVL-E-int"; locid "ERVL-E-int_0030"; model_cov "1272"; model_pct "22.4";
chr1	rmsk	exon	27070419	27070790	620	+	.	gene_id "ERVLE_1p36.11c"; transcript_id "ERVLE_1p36.11c"; locus "ERVLE_1p36.11c"; repName "ERVL-E-int"; geneRegion "internal"; locid "ERVL-E-int_0030"; repClass "LTR"; repEnd "3488"; repFamily "ERVL"; repLeft "-2179"; repStart "3101";
chr1	rmsk	exon	27071484	27071744	547	+	.	gene_id "ERVLE_1p36.11c"; transcript_id "ERVLE_1p36.11c"; locus "ERVLE_1p36.11c"; repName "ERVL-E-int"; geneRegion "internal"; locid "ERVL-E-int_0030"; repClass "LTR"; repEnd "4002"; repFamily "ERVL"; repLeft "-1665"; repStart "3726";
chr1	rmsk	exon	27073070	27073160	360	+	.	gene_id "ERVLE_1p36.11c"; transcript_id "ERVLE_1p36.11c"; locus "ERVLE_1p36.11c"; repName "ERVL-E-int"; geneRegion "internal"; locid "ERVL-E-int_0030"; repClass "LTR"; repEnd "4169"; repFamily "ERVL"; repLeft "-1498"; repStart "4078";
chr1	rmsk	exon	27073179	27073325	330	+	.	gene_id "ERVLE_1p36.11c"; transcript_id "ERVLE_1p36.11c"; locus "ERVLE_1p36.11c"; repName "ERVL-E-int"; geneRegion "internal"; locid "ERVL-E-int_0030"; repClass "LTR"; repEnd "4388"; repFamily "ERVL"; repLeft "-1279"; repStart "4124";
chr1	rmsk	exon	27073834	27073913	339	+	.	gene_id "ERVLE_1p36.11c"; transcript_id "ERVLE_1p36.11c"; locus "ERVLE_1p36.11c"; repName "ERVL-E-int"; geneRegion "internal"; locid "ERVL-E-int_0030"; repClass "LTR"; repEnd "4654"; repFamily "ERVL"; repLeft "-1013"; repStart "4576";
chr1	rmsk	exon	27074201	27074352	349	+	.	gene_id "ERVLE_1p36.11c"; transcript_id "ERVLE_1p36.11c"; locus "ERVLE_1p36.11c"; repName "ERVL-E-int"; geneRegion "internal"; locid "ERVL-E-int_0030"; repClass "LTR"; repEnd "4878"; repFamily "ERVL"; repLeft "-789"; repStart "4702";
### ERVLE_1p36.11d ###
chr1	rmsk	gene	27087720	27095180	.	+	.	gene_id "ERVLE_1p36.11d"; transcript_id "ERVLE_1p36.11d"; locus "ERVLE_1p36.11d"; category "internal"; intModel "ERVL-E-int"; locid "ERVL-E-int_0031"; model_cov "3956"; model_pct "69.8";
chr1	rmsk	exon	27087720	27088633	1715	+	.	gene_id "ERVLE_1p36.11d"; transcript_id "ERVLE_1p36.11d"; locus "ERVLE_1p36.11d"; repName "ERVL-E-int"; geneRegion "internal"; locid "ERVL-E-int_0031"; repClass "LTR"; repEnd "970"; repFamily "ERVL"; repLeft "-4697"; repStart "1";
chr1	rmsk	exon	27088767	27088944	1715	+	.	gene_id "ERVLE_1p36.11d"; transcript_id "ERVLE_1p36.11d"; locus "ERVLE_1p36.11d"; repName "ERVL-E-int"; geneRegion "internal"; locid "ERVL-E-int_0031"; repClass "LTR"; repEnd "1157"; repFamily "ERVL"; repLeft "-4510"; repStart "971";
chr1	rmsk	exon	27089059	27089236	592	+	.	gene_id "ERVLE_1p36.11d"; transcript_id "ERVLE_1p36.11d"; locus "ERVLE_1p36.11d"; repName "ERVL-E-int"; geneRegion "internal"; locid "ERVL-E-int_0031"; repClass "LTR"; repEnd "2948"; repFamily "ERVL"; repLeft "-2719"; repStart "2769";
chr1	rmsk	exon	27089419	27090244	4792	+	.	gene_id "ERVLE_1p36.11d"; transcript_id "ERVLE_1p36.11d"; locus "ERVLE_1p36.11d"; repName "ERVL-E-int"; geneRegion "internal"; locid "ERVL-E-int_0031"; repClass "LTR"; repEnd "3233"; repFamily "ERVL"; repLeft "-2434"; repStart "2382";
chr1	rmsk	exon	27090845	27091711	4792	+	.	gene_id "ERVLE_1p36.11d"; transcript_id "ERVLE_1p36.11d"; locus "ERVLE_1p36.11d"; repName "ERVL-E-int"; geneRegion "internal"; locid "ERVL-E-int_0031"; repClass "LTR"; repEnd "4086"; repFamily "ERVL"; repLeft "-1581"; repStart "3234";
chr1	rmsk	exon	27093105	27093213	4792	+	.	gene_id "ERVLE_1p36.11d"; transcript_id "ERVLE_1p36.11d"; locus "ERVLE_1p36.11d"; repName "ERVL-E-int"; geneRegion "internal"; locid "ERVL-E-int_0031"; repClass "LTR"; repEnd "4203"; repFamily "ERVL"; repLeft "-1464"; repStart "4087";
chr1	rmsk	exon	27094084	27094443	966	+	.	gene_id "ERVLE_1p36.11d"; transcript_id "ERVLE_1p36.11d"; locus "ERVLE_1p36.11d"; repName "ERVL-E-int"; geneRegion "internal"; locid "ERVL-E-int_0031"; repClass "LTR"; repEnd "4939"; repFamily "ERVL"; repLeft "-728"; repStart "4550";
chr1	rmsk	exon	27094753	27095180	966	+	.	gene_id "ERVLE_1p36.11d"; transcript_id "ERVLE_1p36.11d"; locus "ERVLE_1p36.11d"; repName "ERVL-E-int"; geneRegion "internal"; locid "ERVL-E-int_0031"; repClass "LTR"; repEnd "5354"; repFamily "ERVL"; repLeft "-313"; repStart "4940";
### ERVLE_1p35.3a ###
chr1	rmsk	gene	27672710	27674802	.	-	.	gene_id "ERVLE_1p35.3a"; transcript_id "ERVLE_1p35.3a"; locus "ERVLE_1p35.3a"; category "internal"; intModel "ERVL-E-int"; locid "ERVL-E-int_0032"; model_cov "1510"; model_pct "26.6";
chr1	rmsk	exon	27672710	27673822	3120	-	.	gene_id "ERVLE_1p35.3a"; transcript_id "ERVLE_1p35.3a"; locus "ERVLE_1p35.3a"; repName "ERVL-E-int"; geneRegion "internal"; locid "ERVL-E-int_0032"; repClass "LTR"; repEnd "4534"; repFamily "ERVL"; repLeft "3364"; repStart "-1133";
chr1	rmsk	exon	27674136	27674165	3120	-	.	gene_id "ERVLE_1p35.3a"; transcript_id "ERVLE_1p35.3a"; locus "ERVLE_1p35.3a"; repName "ERVL-E-int"; geneRegion "internal"; locid "ERVL-E-int_0032"; repClass "LTR"; repEnd "3363"; repFamily "ERVL"; repLeft "3337"; repStart "-2304";
chr1	rmsk	exon	27674455	27674802	3120	-	.	gene_id "ERVLE_1p35.3a"; transcript_id "ERVLE_1p35.3a"; locus "ERVLE_1p35.3a"; repName "ERVL-E-int"; geneRegion "internal"; locid "ERVL-E-int_0032"; repClass "LTR"; repEnd "3336"; repFamily "ERVL"; repLeft "3022"; repStart "-2331";
### MER41_1p35.3 ###
chr1	rmsk	gene	27690156	27694283	.	-	.	gene_id "MER41_1p35.3"; transcript_id "MER41_1p35.3"; locus "MER41_1p35.3"; category "oneside"; intModel "MER41-int"; locid "MER41-int_0004"; model_cov "3349"; model_pct "56.3";
chr1	rmsk	exon	27690156	27690778	4048	-	.	gene_id "MER41_1p35.3"; transcript_id "MER41_1p35.3"; locus "MER41_1p35.3"; repName "MER41B"; geneRegion "ltr"; locid "MER41-int_0004"; repClass "LTR"; repEnd "634"; repFamily "ERV1"; repLeft "1"; repStart "0";
chr1	rmsk	exon	27690779	27693730	20279	-	.	gene_id "MER41_1p35.3"; transcript_id "MER41_1p35.3"; locus "MER41_1p35.3"; repName "MER41-int"; geneRegion "internal"; locid "MER41-int_0004"; repClass "LTR"; repEnd "5946"; repFamily "ERV1"; repLeft "3036"; repStart "0";
chr1	rmsk	exon	27693833	27694283	20279	-	.	gene_id "MER41_1p35.3"; transcript_id "MER41_1p35.3"; locus "MER41_1p35.3"; repName "MER41-int"; geneRegion "internal"; locid "MER41-int_0004"; repClass "LTR"; repEnd "3035"; repFamily "ERV1"; repLeft "2596"; repStart "-2911";
### ERVLE_1p35.3b ###
chr1	rmsk	gene	27697848	27698817	.	-	.	gene_id "ERVLE_1p35.3b"; transcript_id "ERVLE_1p35.3b"; locus "ERVLE_1p35.3b"; category "internal"; intModel "ERVL-E-int"; locid "ERVL-E-int_0033"; model_cov "667"; model_pct "11.8";
chr1	rmsk	exon	27697848	27697943	333	-	.	gene_id "ERVLE_1p35.3b"; transcript_id "ERVLE_1p35.3b"; locus "ERVLE_1p35.3b"; repName "ERVL-E-int"; geneRegion "internal"; locid "ERVL-E-int_0033"; repClass "LTR"; repEnd "2195"; repFamily "ERVL"; repLeft "2099"; repStart "-3472";
chr1	rmsk	exon	27697930	27698272	671	-	.	gene_id "ERVLE_1p35.3b"; transcript_id "ERVLE_1p35.3b"; locus "ERVLE_1p35.3b"; repName "ERVL-E-int"; geneRegion "internal"; locid "ERVL-E-int_0033"; repClass "LTR"; repEnd "2758"; repFamily "ERVL"; repLeft "2383"; repStart "-2909";
chr1	rmsk	exon	27698623	27698817	448	-	.	gene_id "ERVLE_1p35.3b"; transcript_id "ERVLE_1p35.3b"; locus "ERVLE_1p35.3b"; repName "ERVL-E-int"; geneRegion "internal"; locid "ERVL-E-int_0033"; repClass "LTR"; repEnd "1425"; repFamily "ERVL"; repLeft "1229"; repStart "-4242";
### HARLEQUIN_1p35.3 ###
chr1	rmsk	gene	28586907	28589810	.	-	.	gene_id "HARLEQUIN_1p35.3"; transcript_id "HARLEQUIN_1p35.3"; locus "HARLEQUIN_1p35.3"; category "oneside"; intModel "Harlequin-int"; locid "Harlequin-int_0004"; model_cov "2297"; model_pct "33.3";
chr1	rmsk	exon	28586907	28587388	4072	-	.	gene_id "HARLEQUIN_1p35.3"; transcript_id "HARLEQUIN_1p35.3"; locus "HARLEQUIN_1p35.3"; repName "LTR2B"; geneRegion "ltr"; locid "Harlequin-int_0004"; repClass "LTR"; repEnd "483"; repFamily "ERV1"; repLeft "1"; repStart "0";
chr1	rmsk	exon	28587389	28587792	2880	-	.	gene_id "HARLEQUIN_1p35.3"; transcript_id "HARLEQUIN_1p35.3"; locus "HARLEQUIN_1p35.3"; repName "Harlequin-int"; geneRegion "internal"; locid "Harlequin-int_0004"; repClass "LTR"; repEnd "6896"; repFamily "ERV1"; repLeft "6496"; repStart "0";
chr1	rmsk	exon	28587927	28589810	11614	-	.	gene_id "HARLEQUIN_1p35.3"; transcript_id "HARLEQUIN_1p35.3"; locus "HARLEQUIN_1p35.3"; repName "Harlequin-int"; geneRegion "internal"; locid "Harlequin-int_0004"; repClass "LTR"; repEnd "6513"; repFamily "ERV1"; repLeft "4616"; repStart "-383";
### HERVL_1p35.3a ###
chr1	rmsk	gene	28654009	28659822	.	-	.	gene_id "HERVL_1p35.3a"; transcript_id "HERVL_1p35.3a"; locus "HERVL_1p35.3a"; category "internal"; intModel "HERVL-int"; locid "HERVL-int_0005"; model_cov "3665"; model_pct "64.8";
chr1	rmsk	exon	28654009	28654930	20281	-	.	gene_id "HERVL_1p35.3a"; transcript_id "HERVL_1p35.3a"; locus "HERVL_1p35.3a"; repName "HERVL-int"; geneRegion "internal"; locid "HERVL-int_0005"; repClass "LTR"; repEnd "4937"; repFamily "ERVL"; repLeft "4024"; repStart "-717";
chr1	rmsk	exon	28655233	28656855	20281	-	.	gene_id "HERVL_1p35.3a"; transcript_id "HERVL_1p35.3a"; locus "HERVL_1p35.3a"; repName "HERVL-int"; geneRegion "internal"; locid "HERVL-int_0005"; repClass "LTR"; repEnd "4023"; repFamily "ERVL"; repLeft "2283"; repStart "-1631";
chr1	rmsk	exon	28657302	28657846	20281	-	.	gene_id "HERVL_1p35.3a"; transcript_id "HERVL_1p35.3a"; locus "HERVL_1p35.3a"; repName "HERVL-int"; geneRegion "internal"; locid "HERVL-int_0005"; repClass "LTR"; repEnd "2279"; repFamily "ERVL"; repLeft "1731"; repStart "-3375";
chr1	rmsk	exon	28658145	28658228	20281	-	.	gene_id "HERVL_1p35.3a"; transcript_id "HERVL_1p35.3a"; locus "HERVL_1p35.3a"; repName "HERVL-int"; geneRegion "internal"; locid "HERVL-int_0005"; repClass "LTR"; repEnd "1730"; repFamily "ERVL"; repLeft "1642"; repStart "-3924";
chr1	rmsk	exon	28659439	28659822	2420	-	.	gene_id "HERVL_1p35.3a"; transcript_id "HERVL_1p35.3a"; locus "HERVL_1p35.3a"; repName "HERVL-int"; geneRegion "internal"; locid "HERVL-int_0005"; repClass "LTR"; repEnd "1580"; repFamily "ERVL"; repLeft "1204"; repStart "-4074";
### ERVLE_1p35.3c ###
chr1	rmsk	gene	29333293	29340974	.	+	.	gene_id "ERVLE_1p35.3c"; transcript_id "ERVLE_1p35.3c"; locus "ERVLE_1p35.3c"; category "internal"; intModel "ERVL-E-int"; locid "ERVL-E-int_0035"; model_cov "5498"; model_pct "97.0";
chr1	rmsk	exon	29333293	29334777	10273	+	.	gene_id "ERVLE_1p35.3c"; transcript_id "ERVLE_1p35.3c"; locus "ERVLE_1p35.3c"; repName "ERVL-E-int"; geneRegion "internal"; locid "ERVL-E-int_0035"; repClass "LTR"; repEnd "1883"; repFamily "ERVL"; repLeft "-3784"; repStart "305";
chr1	rmsk	exon	29335059	29337837	10273	+	.	gene_id "ERVLE_1p35.3c"; transcript_id "ERVLE_1p35.3c"; locus "ERVLE_1p35.3c"; repName "ERVL-E-int"; geneRegion "internal"; locid "ERVL-E-int_0035"; repClass "LTR"; repEnd "4786"; repFamily "ERVL"; repLeft "-881"; repStart "1818";
chr1	rmsk	exon	29339494	29340154	2215	+	.	gene_id "ERVLE_1p35.3c"; transcript_id "ERVLE_1p35.3c"; locus "ERVLE_1p35.3c"; repName "ERVL-E-int"; geneRegion "internal"; locid "ERVL-E-int_0035"; repClass "LTR"; repEnd "5363"; repFamily "ERVL"; repLeft "-304"; repStart "4706";
chr1	rmsk	exon	29340687	29340974	2215	+	.	gene_id "ERVLE_1p35.3c"; transcript_id "ERVLE_1p35.3c"; locus "ERVLE_1p35.3c"; repName "ERVL-E-int"; geneRegion "internal"; locid "ERVL-E-int_0035"; repClass "LTR"; repEnd "5660"; repFamily "ERVL"; repLeft "-7"; repStart "5365";
### ERVLE_1p35.3d ###
chr1	rmsk	gene	29405644	29406960	.	+	.	gene_id "ERVLE_1p35.3d"; transcript_id "ERVLE_1p35.3d"; locus "ERVLE_1p35.3d"; category "internal"; intModel "ERVL-E-int"; locid "ERVL-E-int_0036"; model_cov "1349"; model_pct "23.8";
chr1	rmsk	exon	29405644	29406960	3609	+	.	gene_id "ERVLE_1p35.3d"; transcript_id "ERVLE_1p35.3d"; locus "ERVLE_1p35.3d"; repName "ERVL-E-int"; geneRegion "internal"; locid "ERVL-E-int_0036"; repClass "LTR"; repEnd "3199"; repFamily "ERVL"; repLeft "-2468"; repStart "1850";
### ERV316A3_1p35.3a ###
chr1	rmsk	gene	29473273	29474542	.	-	.	gene_id "ERV316A3_1p35.3a"; transcript_id "ERV316A3_1p35.3a"; locus "ERV316A3_1p35.3a"; category "internal"; intModel "ERV3-16A3_I-int"; locid "ERV3-16A3_I-int_0011"; model_cov "1340"; model_pct "25.6";
chr1	rmsk	exon	29473273	29474542	1523	-	.	gene_id "ERV316A3_1p35.3a"; transcript_id "ERV316A3_1p35.3a"; locus "ERV316A3_1p35.3a"; repName "ERV3-16A3_I-int"; geneRegion "internal"; locid "ERV3-16A3_I-int_0011"; repClass "LTR"; repEnd "1457"; repFamily "ERVL"; repLeft "117"; repStart "-3769";
### HERVL40_1p35.3 ###
chr1	rmsk	gene	29539105	29540316	.	-	.	gene_id "HERVL40_1p35.3"; transcript_id "HERVL40_1p35.3"; locus "HERVL40_1p35.3"; category "oneside"; intModel "HERVL40-int"; locid "HERVL40-int_0005"; model_cov "935"; model_pct "16.9";
chr1	rmsk	exon	29539105	29539340	493	-	.	gene_id "HERVL40_1p35.3"; transcript_id "HERVL40_1p35.3"; locus "HERVL40_1p35.3"; repName "LTR40b"; geneRegion "ltr"; locid "HERVL40-int_0005"; repClass "LTR"; repEnd "406"; repFamily "ERVL"; repLeft "161"; repStart "-56";
chr1	rmsk	exon	29539548	29540316	967	-	.	gene_id "HERVL40_1p35.3"; transcript_id "HERVL40_1p35.3"; locus "HERVL40_1p35.3"; repName "HERVL40-int"; geneRegion "internal"; locid "HERVL40-int_0005"; repClass "LTR"; repEnd "3322"; repFamily "ERVL"; repLeft "2387"; repStart "-2208";
### HERV4_1p35.3 ###
chr1	rmsk	gene	29563476	29565515	.	-	.	gene_id "HERV4_1p35.3"; transcript_id "HERV4_1p35.3"; locus "HERV4_1p35.3"; category "internal"; intModel "HERV4_I-int"; locid "HERV4_I-int_0003"; model_cov "1609"; model_pct "24.6";
chr1	rmsk	exon	29563476	29563538	296	-	.	gene_id "HERV4_1p35.3"; transcript_id "HERV4_1p35.3"; locus "HERV4_1p35.3"; repName "HERV4_I-int"; geneRegion "internal"; locid "HERV4_I-int_0003"; repClass "LTR"; repEnd "4852"; repFamily "ERV1"; repLeft "4789"; repStart "-1687";
chr1	rmsk	exon	29564225	29565515	663	-	.	gene_id "HERV4_1p35.3"; transcript_id "HERV4_1p35.3"; locus "HERV4_1p35.3"; repName "HERV4_I-int"; geneRegion "internal"; locid "HERV4_I-int_0003"; repClass "LTR"; repEnd "2601"; repFamily "ERV1"; repLeft "1055"; repStart "-3938";
### MER101_1p35.3 ###
chr1	rmsk	gene	29607043	29611011	.	+	.	gene_id "MER101_1p35.3"; transcript_id "MER101_1p35.3"; locus "MER101_1p35.3"; category "internal"; intModel "MER101-int"; locid "MER101-int_0004"; model_cov "3896"; model_pct "58.7";
chr1	rmsk	exon	29607043	29607649	1304	+	.	gene_id "MER101_1p35.3"; transcript_id "MER101_1p35.3"; locus "MER101_1p35.3"; repName "MER101-int"; geneRegion "internal"; locid "MER101-int_0004"; repClass "LTR"; repEnd "2623"; repFamily "ERV1"; repLeft "-4016"; repStart "1636";
chr1	rmsk	exon	29607949	29608013	1304	+	.	gene_id "MER101_1p35.3"; transcript_id "MER101_1p35.3"; locus "MER101_1p35.3"; repName "MER101-int"; geneRegion "internal"; locid "MER101-int_0004"; repClass "LTR"; repEnd "2675"; repFamily "ERV1"; repLeft "-3964"; repStart "2624";
chr1	rmsk	exon	29608168	29610178	5272	+	.	gene_id "MER101_1p35.3"; transcript_id "MER101_1p35.3"; locus "MER101_1p35.3"; repName "MER101-int"; geneRegion "internal"; locid "MER101-int_0004"; repClass "LTR"; repEnd "5411"; repFamily "ERV1"; repLeft "-1228"; repStart "2788";
chr1	rmsk	exon	29610482	29610671	1601	+	.	gene_id "MER101_1p35.3"; transcript_id "MER101_1p35.3"; locus "MER101_1p35.3"; repName "MER101-int"; geneRegion "internal"; locid "MER101-int_0004"; repClass "LTR"; repEnd "5777"; repFamily "ERV1"; repLeft "-862"; repStart "5586";
chr1	rmsk	exon	29610960	29611011	1601	+	.	gene_id "MER101_1p35.3"; transcript_id "MER101_1p35.3"; locus "MER101_1p35.3"; repName "MER101-int"; geneRegion "internal"; locid "MER101-int_0004"; repClass "LTR"; repEnd "5822"; repFamily "ERV1"; repLeft "-817"; repStart "5778";
### ERV316A3_1p35.3b ###
chr1	rmsk	gene	29684136	29685259	.	+	.	gene_id "ERV316A3_1p35.3b"; transcript_id "ERV316A3_1p35.3b"; locus "ERV316A3_1p35.3b"; category "internal"; intModel "ERV3-16A3_I-int"; locid "ERV3-16A3_I-int_0012"; model_cov "1073"; model_pct "20.5";
chr1	rmsk	exon	29684136	29685259	3184	+	.	gene_id "ERV316A3_1p35.3b"; transcript_id "ERV316A3_1p35.3b"; locus "ERV316A3_1p35.3b"; repName "ERV3-16A3_I-int"; geneRegion "internal"; locid "ERV3-16A3_I-int_0012"; repClass "LTR"; repEnd "4844"; repFamily "ERVL"; repLeft "-382"; repStart "3771";
### HML3_1p35.3 ###
chr1	rmsk	gene	29716607	29717792	.	-	.	gene_id "HML3_1p35.3"; transcript_id "HML3_1p35.3"; locus "HML3_1p35.3"; category "oneside"; intModel "HERVK9-int"; locid "HERVK9-int_0009"; model_cov "712"; model_pct "11.8";
chr1	rmsk	exon	29716607	29717265	5587	-	.	gene_id "HML3_1p35.3"; transcript_id "HML3_1p35.3"; locus "HML3_1p35.3"; repName "HERVK9-int"; geneRegion "internal"; locid "HERVK9-int_0009"; repClass "LTR"; repEnd "1072"; repFamily "ERVK"; repLeft "360"; repStart "-4949";
chr1	rmsk	exon	29717283	29717792	4061	-	.	gene_id "HML3_1p35.3"; transcript_id "HML3_1p35.3"; locus "HML3_1p35.3"; repName "MER9a3"; geneRegion "ltr"; locid "HERVK9-int_0009"; repClass "LTR"; repEnd "512"; repFamily "ERVK"; repLeft "1"; repStart "0";
### HERVL_1p35.3b ###
chr1	rmsk	gene	29794201	29800046	.	+	.	gene_id "HERVL_1p35.3b"; transcript_id "HERVL_1p35.3b"; locus "HERVL_1p35.3b"; category "prototype"; intModel "HERVL-int"; locid "HERVL-int_0006"; model_cov "4861"; model_pct "86.0";
chr1	rmsk	exon	29794201	29794568	3025	+	.	gene_id "HERVL_1p35.3b"; transcript_id "HERVL_1p35.3b"; locus "HERVL_1p35.3b"; repName "MLT2A1"; geneRegion "ltr"; locid "HERVL-int_0006"; repClass "LTR"; repEnd "402"; repFamily "ERVL"; repLeft "-42"; repStart "1";
chr1	rmsk	exon	29794683	29794724	3025	+	.	gene_id "HERVL_1p35.3b"; transcript_id "HERVL_1p35.3b"; locus "HERVL_1p35.3b"; repName "MLT2A1"; geneRegion "ltr"; locid "HERVL-int_0006"; repClass "LTR"; repEnd "443"; repFamily "ERVL"; repLeft "-1"; repStart "403";
chr1	rmsk	exon	29794725	29796234	32601	+	.	gene_id "HERVL_1p35.3b"; transcript_id "HERVL_1p35.3b"; locus "HERVL_1p35.3b"; repName "HERVL-int"; geneRegion "internal"; locid "HERVL-int_0006"; repClass "LTR"; repEnd "1540"; repFamily "ERVL"; repLeft "-4114"; repStart "1";
chr1	rmsk	exon	29796326	29799198	32601	+	.	gene_id "HERVL_1p35.3b"; transcript_id "HERVL_1p35.3b"; locus "HERVL_1p35.3b"; repName "HERVL-int"; geneRegion "internal"; locid "HERVL-int_0006"; repClass "LTR"; repEnd "4474"; repFamily "ERVL"; repLeft "-1180"; repStart "1541";
chr1	rmsk	exon	29799192	29799579	2698	+	.	gene_id "HERVL_1p35.3b"; transcript_id "HERVL_1p35.3b"; locus "HERVL_1p35.3b"; repName "HERVL-int"; geneRegion "internal"; locid "HERVL-int_0006"; repClass "LTR"; repEnd "5654"; repFamily "ERVL"; repLeft "0"; repStart "5265";
chr1	rmsk	exon	29799584	29800046	2925	+	.	gene_id "HERVL_1p35.3b"; transcript_id "HERVL_1p35.3b"; locus "HERVL_1p35.3b"; repName "MLT2A1"; geneRegion "ltr"; locid "HERVL-int_0006"; repClass "LTR"; repEnd "444"; repFamily "ERVL"; repLeft "0"; repStart "5";
### ERV316A3_1p35.2 ###
chr1	rmsk	gene	29950154	29954214	.	+	.	gene_id "ERV316A3_1p35.2"; transcript_id "ERV316A3_1p35.2"; locus "ERV316A3_1p35.2"; category "oneside"; intModel "ERV3-16A3_I-int"; locid "ERV3-16A3_I-int_0013"; model_cov "2883"; model_pct "55.2";
chr1	rmsk	exon	29950154	29950356	649	+	.	gene_id "ERV316A3_1p35.2"; transcript_id "ERV316A3_1p35.2"; locus "ERV316A3_1p35.2"; repName "LTR16B2"; geneRegion "ltr"; locid "ERV3-16A3_I-int_0013"; repClass "LTR"; repEnd "460"; repFamily "ERVL"; repLeft "-2"; repStart "255";
chr1	rmsk	exon	29950380	29951374	2050	+	.	gene_id "ERV316A3_1p35.2"; transcript_id "ERV316A3_1p35.2"; locus "ERV316A3_1p35.2"; repName "ERV3-16A3_I-int"; geneRegion "internal"; locid "ERV3-16A3_I-int_0013"; repClass "LTR"; repEnd "979"; repFamily "ERVL"; repLeft "-4247"; repStart "17";
chr1	rmsk	exon	29951787	29952045	2050	+	.	gene_id "ERV316A3_1p35.2"; transcript_id "ERV316A3_1p35.2"; locus "ERV316A3_1p35.2"; repName "ERV3-16A3_I-int"; geneRegion "internal"; locid "ERV3-16A3_I-int_0013"; repClass "LTR"; repEnd "1302"; repFamily "ERVL"; repLeft "-3924"; repStart "980";
chr1	rmsk	exon	29952085	29952209	327	+	.	gene_id "ERV316A3_1p35.2"; transcript_id "ERV316A3_1p35.2"; locus "ERV316A3_1p35.2"; repName "ERV3-16A3_I-int"; geneRegion "internal"; locid "ERV3-16A3_I-int_0013"; repClass "LTR"; repEnd "1497"; repFamily "ERVL"; repLeft "-3729"; repStart "1373";
chr1	rmsk	exon	29952788	29953693	2637	+	.	gene_id "ERV316A3_1p35.2"; transcript_id "ERV316A3_1p35.2"; locus "ERV316A3_1p35.2"; repName "ERV3-16A3_I-int"; geneRegion "internal"; locid "ERV3-16A3_I-int_0013"; repClass "LTR"; repEnd "2466"; repFamily "ERVL"; repLeft "-2760"; repStart "1577";
chr1	rmsk	exon	29953684	29954214	900	+	.	gene_id "ERV316A3_1p35.2"; transcript_id "ERV316A3_1p35.2"; locus "ERV316A3_1p35.2"; repName "ERV3-16A3_I-int"; geneRegion "internal"; locid "ERV3-16A3_I-int_0013"; repClass "LTR"; repEnd "5167"; repFamily "ERVL"; repLeft "-59"; repStart "4581";
### ERVLE_1p35.2a ###
chr1	rmsk	gene	30061549	30063910	.	+	.	gene_id "ERVLE_1p35.2a"; transcript_id "ERVLE_1p35.2a"; locus "ERVLE_1p35.2a"; category "internal"; intModel "ERVL-E-int"; locid "ERVL-E-int_0040"; model_cov "971"; model_pct "17.1";
chr1	rmsk	exon	30061549	30062106	1064	+	.	gene_id "ERVLE_1p35.2a"; transcript_id "ERVLE_1p35.2a"; locus "ERVLE_1p35.2a"; repName "ERVL-E-int"; geneRegion "internal"; locid "ERVL-E-int_0040"; repClass "LTR"; repEnd "563"; repFamily "ERVL"; repLeft "-5104"; repStart "5";
chr1	rmsk	exon	30062341	30062441	714	+	.	gene_id "ERVLE_1p35.2a"; transcript_id "ERVLE_1p35.2a"; locus "ERVLE_1p35.2a"; repName "ERVL-E-int"; geneRegion "internal"; locid "ERVL-E-int_0040"; repClass "LTR"; repEnd "3261"; repFamily "ERVL"; repLeft "-2406"; repStart "3162";
chr1	rmsk	exon	30062962	30063087	714	+	.	gene_id "ERVLE_1p35.2a"; transcript_id "ERVLE_1p35.2a"; locus "ERVLE_1p35.2a"; repName "ERVL-E-int"; geneRegion "internal"; locid "ERVL-E-int_0040"; repClass "LTR"; repEnd "3387"; repFamily "ERVL"; repLeft "-2280"; repStart "3262";
chr1	rmsk	exon	30063726	30063910	653	+	.	gene_id "ERVLE_1p35.2a"; transcript_id "ERVLE_1p35.2a"; locus "ERVLE_1p35.2a"; repName "ERVL-E-int"; geneRegion "internal"; locid "ERVL-E-int_0040"; repClass "LTR"; repEnd "3853"; repFamily "ERVL"; repLeft "-1814"; repStart "3664";
### MER101_1p35.2 ###
chr1	rmsk	gene	30174802	30178548	.	-	.	gene_id "MER101_1p35.2"; transcript_id "MER101_1p35.2"; locus "MER101_1p35.2"; category "oneside"; intModel "MER101-int"; locid "MER101-int_0006"; model_cov "3967"; model_pct "59.8";
chr1	rmsk	exon	30174802	30174951	817	-	.	gene_id "MER101_1p35.2"; transcript_id "MER101_1p35.2"; locus "MER101_1p35.2"; repName "MER65A"; geneRegion "ltr"; locid "MER101-int_0006"; repClass "LTR"; repEnd "445"; repFamily "ERV1"; repLeft "298"; repStart "0";
chr1	rmsk	exon	30175342	30176965	4376	-	.	gene_id "MER101_1p35.2"; transcript_id "MER101_1p35.2"; locus "MER101_1p35.2"; repName "MER101-int"; geneRegion "internal"; locid "MER101-int_0006"; repClass "LTR"; repEnd "5411"; repFamily "ERV1"; repLeft "3107"; repStart "-1228";
chr1	rmsk	exon	30177091	30178548	2424	-	.	gene_id "MER101_1p35.2"; transcript_id "MER101_1p35.2"; locus "MER101_1p35.2"; repName "MER101-int"; geneRegion "internal"; locid "MER101-int_0006"; repClass "LTR"; repEnd "2766"; repFamily "ERV1"; repLeft "1103"; repStart "-3873";
### ERVLE_1p35.2b ###
chr1	rmsk	gene	30181315	30182428	.	+	.	gene_id "ERVLE_1p35.2b"; transcript_id "ERVLE_1p35.2b"; locus "ERVLE_1p35.2b"; category "internal"; intModel "ERVL-E-int"; locid "ERVL-E-int_0041"; model_cov "871"; model_pct "15.4";
chr1	rmsk	exon	30181315	30181589	1624	+	.	gene_id "ERVLE_1p35.2b"; transcript_id "ERVLE_1p35.2b"; locus "ERVLE_1p35.2b"; repName "ERVL-E-int"; geneRegion "internal"; locid "ERVL-E-int_0041"; repClass "LTR"; repEnd "5104"; repFamily "ERVL"; repLeft "-563"; repStart "4840";
chr1	rmsk	exon	30181897	30182428	1624	+	.	gene_id "ERVLE_1p35.2b"; transcript_id "ERVLE_1p35.2b"; locus "ERVLE_1p35.2b"; repName "ERVL-E-int"; geneRegion "internal"; locid "ERVL-E-int_0041"; repClass "LTR"; repEnd "5665"; repFamily "ERVL"; repLeft "-2"; repStart "5058";
### HERVH_1p35.2 ###
chr1	rmsk	gene	30203678	30209113	.	+	.	gene_id "HERVH_1p35.2"; transcript_id "HERVH_1p35.2"; locus "HERVH_1p35.2"; category "prototype"; intModel "HERVH-int"; locid "HERVH-int_0010"; model_cov "4675"; model_pct "60.6";
chr1	rmsk	exon	30203678	30204065	2720	+	.	gene_id "HERVH_1p35.2"; transcript_id "HERVH_1p35.2"; locus "HERVH_1p35.2"; repName "LTR7B"; geneRegion "ltr"; locid "HERVH-int_0010"; repClass "LTR"; repEnd "464"; repFamily "ERV1"; repLeft "0"; repStart "1";
chr1	rmsk	exon	30204066	30204521	1964	+	.	gene_id "HERVH_1p35.2"; transcript_id "HERVH_1p35.2"; locus "HERVH_1p35.2"; repName "HERVH-int"; geneRegion "internal"; locid "HERVH-int_0010"; repClass "LTR"; repEnd "459"; repFamily "ERV1"; repLeft "-7254"; repStart "1";
chr1	rmsk	exon	30204580	30206635	13312	+	.	gene_id "HERVH_1p35.2"; transcript_id "HERVH_1p35.2"; locus "HERVH_1p35.2"; repName "HERVH-int"; geneRegion "internal"; locid "HERVH-int_0010"; repClass "LTR"; repEnd "2830"; repFamily "ERV1"; repLeft "-4883"; repStart "791";
chr1	rmsk	exon	30206636	30207933	4113	+	.	gene_id "HERVH_1p35.2"; transcript_id "HERVH_1p35.2"; locus "HERVH_1p35.2"; repName "HERVH-int"; geneRegion "internal"; locid "HERVH-int_0010"; repClass "LTR"; repEnd "5778"; repFamily "ERV1"; repLeft "-1935"; repStart "4416";
chr1	rmsk	exon	30207924	30208184	1684	+	.	gene_id "HERVH_1p35.2"; transcript_id "HERVH_1p35.2"; locus "HERVH_1p35.2"; repName "HERVH-int"; geneRegion "internal"; locid "HERVH-int_0010"; repClass "LTR"; repEnd "6016"; repFamily "ERV1"; repLeft "-1697"; repStart "5756";
chr1	rmsk	exon	30208178	30208729	3632	+	.	gene_id "HERVH_1p35.2"; transcript_id "HERVH_1p35.2"; locus "HERVH_1p35.2"; repName "HERVH-int"; geneRegion "internal"; locid "HERVH-int_0010"; repClass "LTR"; repEnd "7713"; repFamily "ERV1"; repLeft "0"; repStart "7157";
chr1	rmsk	exon	30208730	30209113	2607	+	.	gene_id "HERVH_1p35.2"; transcript_id "HERVH_1p35.2"; locus "HERVH_1p35.2"; repName "LTR7B"; geneRegion "ltr"; locid "HERVH-int_0010"; repClass "LTR"; repEnd "464"; repFamily "ERV1"; repLeft "0"; repStart "1";
### ERVLB4_1p35.2 ###
chr1	rmsk	gene	30288580	30290268	.	+	.	gene_id "ERVLB4_1p35.2"; transcript_id "ERVLB4_1p35.2"; locus "ERVLB4_1p35.2"; category "internal"; intModel "ERVL-B4-int"; locid "ERVL-B4-int_0009"; model_cov "1679"; model_pct "29.4";
chr1	rmsk	exon	30288580	30289084	296	+	.	gene_id "ERVLB4_1p35.2"; transcript_id "ERVLB4_1p35.2"; locus "ERVLB4_1p35.2"; repName "ERVL-B4-int"; geneRegion "internal"; locid "ERVL-B4-int_0009"; repClass "LTR"; repEnd "675"; repFamily "ERVL"; repLeft "-5039"; repStart "110";
chr1	rmsk	exon	30289125	30289585	915	+	.	gene_id "ERVLB4_1p35.2"; transcript_id "ERVLB4_1p35.2"; locus "ERVLB4_1p35.2"; repName "ERVL-B4-int"; geneRegion "internal"; locid "ERVL-B4-int_0009"; repClass "LTR"; repEnd "1290"; repFamily "ERVL"; repLeft "-4424"; repStart "805";
chr1	rmsk	exon	30289637	30289949	750	+	.	gene_id "ERVLB4_1p35.2"; transcript_id "ERVLB4_1p35.2"; locus "ERVLB4_1p35.2"; repName "ERVL-B4-int"; geneRegion "internal"; locid "ERVL-B4-int_0009"; repClass "LTR"; repEnd "1672"; repFamily "ERVL"; repLeft "-4042"; repStart "1353";
chr1	rmsk	exon	30289973	30290268	868	+	.	gene_id "ERVLB4_1p35.2"; transcript_id "ERVLB4_1p35.2"; locus "ERVLB4_1p35.2"; repName "ERVL-B4-int"; geneRegion "internal"; locid "ERVL-B4-int_0009"; repClass "LTR"; repEnd "2058"; repFamily "ERVL"; repLeft "-3656"; repStart "1748";
### ERVLE_1p35.2c ###
chr1	rmsk	gene	30380702	30383477	.	-	.	gene_id "ERVLE_1p35.2c"; transcript_id "ERVLE_1p35.2c"; locus "ERVLE_1p35.2c"; category "internal"; intModel "ERVL-E-int"; locid "ERVL-E-int_0042"; model_cov "2878"; model_pct "50.8";
chr1	rmsk	exon	30380702	30383291	6938	-	.	gene_id "ERVLE_1p35.2c"; transcript_id "ERVLE_1p35.2c"; locus "ERVLE_1p35.2c"; repName "ERVL-E-int"; geneRegion "internal"; locid "ERVL-E-int_0042"; repClass "LTR"; repEnd "5667"; repFamily "ERVL"; repLeft "2980"; repStart "0";
chr1	rmsk	exon	30383290	30383477	603	-	.	gene_id "ERVLE_1p35.2c"; transcript_id "ERVLE_1p35.2c"; locus "ERVLE_1p35.2c"; repName "ERVL-E-int"; geneRegion "internal"; locid "ERVL-E-int_0042"; repClass "LTR"; repEnd "2793"; repFamily "ERVL"; repLeft "2602"; repStart "-2874";
### ERVLE_1p35.2d ###
chr1	rmsk	gene	30473110	30475382	.	+	.	gene_id "ERVLE_1p35.2d"; transcript_id "ERVLE_1p35.2d"; locus "ERVLE_1p35.2d"; category "internal"; intModel "ERVL-E-int"; locid "ERVL-E-int_0043"; model_cov "2277"; model_pct "40.2";
chr1	rmsk	exon	30473110	30473780	820	+	.	gene_id "ERVLE_1p35.2d"; transcript_id "ERVLE_1p35.2d"; locus "ERVLE_1p35.2d"; repName "ERVL-E-int"; geneRegion "internal"; locid "ERVL-E-int_0043"; repClass "LTR"; repEnd "702"; repFamily "ERVL"; repLeft "-4965"; repStart "10";
chr1	rmsk	exon	30473782	30475382	2352	+	.	gene_id "ERVLE_1p35.2d"; transcript_id "ERVLE_1p35.2d"; locus "ERVLE_1p35.2d"; repName "ERVL-E-int"; geneRegion "internal"; locid "ERVL-E-int_0043"; repClass "LTR"; repEnd "3841"; repFamily "ERVL"; repLeft "-1826"; repStart "2256";
### ERVLE_1p35.2e ###
chr1	rmsk	gene	30543476	30544343	.	+	.	gene_id "ERVLE_1p35.2e"; transcript_id "ERVLE_1p35.2e"; locus "ERVLE_1p35.2e"; category "internal"; intModel "ERVL-E-int"; locid "ERVL-E-int_0044"; model_cov "893"; model_pct "15.8";
chr1	rmsk	exon	30543476	30543616	702	+	.	gene_id "ERVLE_1p35.2e"; transcript_id "ERVLE_1p35.2e"; locus "ERVLE_1p35.2e"; repName "ERVL-E-int"; geneRegion "internal"; locid "ERVL-E-int_0044"; repClass "LTR"; repEnd "4198"; repFamily "ERVL"; repLeft "-1469"; repStart "4058";
chr1	rmsk	exon	30543602	30544343	1961	+	.	gene_id "ERVLE_1p35.2e"; transcript_id "ERVLE_1p35.2e"; locus "ERVLE_1p35.2e"; repName "ERVL-E-int"; geneRegion "internal"; locid "ERVL-E-int_0044"; repClass "LTR"; repEnd "5408"; repFamily "ERVL"; repLeft "-259"; repStart "4655";
### MER34B_1p35.2 ###
chr1	rmsk	gene	30922070	30925887	.	-	.	gene_id "MER34B_1p35.2"; transcript_id "MER34B_1p35.2"; locus "MER34B_1p35.2"; category "internal"; intModel "MER34B-int"; locid "MER34B-int_0003"; model_cov "1665"; model_pct "31.1";
chr1	rmsk	exon	30922070	30922980	2703	-	.	gene_id "MER34B_1p35.2"; transcript_id "MER34B_1p35.2"; locus "MER34B_1p35.2"; repName "MER34B-int"; geneRegion "internal"; locid "MER34B-int_0003"; repClass "LTR"; repEnd "4018"; repFamily "ERV1"; repLeft "3292"; repStart "-1338";
chr1	rmsk	exon	30923235	30923716	2703	-	.	gene_id "MER34B_1p35.2"; transcript_id "MER34B_1p35.2"; locus "MER34B_1p35.2"; repName "MER34B-int"; geneRegion "internal"; locid "MER34B-int_0003"; repClass "LTR"; repEnd "2871"; repFamily "ERV1"; repLeft "2391"; repStart "-2485";
chr1	rmsk	exon	30924024	30924048	2231	-	.	gene_id "MER34B_1p35.2"; transcript_id "MER34B_1p35.2"; locus "MER34B_1p35.2"; repName "MER34B-int"; geneRegion "internal"; locid "MER34B-int_0003"; repClass "LTR"; repEnd "2480"; repFamily "ERV1"; repLeft "2447"; repStart "-2876";
chr1	rmsk	exon	30924360	30924383	2231	-	.	gene_id "MER34B_1p35.2"; transcript_id "MER34B_1p35.2"; locus "MER34B_1p35.2"; repName "MER34B-int"; geneRegion "internal"; locid "MER34B-int_0003"; repClass "LTR"; repEnd "2446"; repFamily "ERV1"; repLeft "2424"; repStart "-2910";
chr1	rmsk	exon	30924512	30924552	2231	-	.	gene_id "MER34B_1p35.2"; transcript_id "MER34B_1p35.2"; locus "MER34B_1p35.2"; repName "MER34B-int"; geneRegion "internal"; locid "MER34B-int_0003"; repClass "LTR"; repEnd "2423"; repFamily "ERV1"; repLeft "2378"; repStart "-2933";
chr1	rmsk	exon	30924859	30924877	2231	-	.	gene_id "MER34B_1p35.2"; transcript_id "MER34B_1p35.2"; locus "MER34B_1p35.2"; repName "MER34B-int"; geneRegion "internal"; locid "MER34B-int_0003"; repClass "LTR"; repEnd "2377"; repFamily "ERV1"; repLeft "2365"; repStart "-2979";
chr1	rmsk	exon	30925190	30925378	2231	-	.	gene_id "MER34B_1p35.2"; transcript_id "MER34B_1p35.2"; locus "MER34B_1p35.2"; repName "MER34B-int"; geneRegion "internal"; locid "MER34B-int_0003"; repClass "LTR"; repEnd "2364"; repFamily "ERV1"; repLeft "2176"; repStart "-2992";
chr1	rmsk	exon	30925677	30925805	2231	-	.	gene_id "MER34B_1p35.2"; transcript_id "MER34B_1p35.2"; locus "MER34B_1p35.2"; repName "MER34B-int"; geneRegion "internal"; locid "MER34B-int_0003"; repClass "LTR"; repEnd "2175"; repFamily "ERV1"; repLeft "2048"; repStart "-3181";
chr1	rmsk	exon	30925857	30925887	319	-	.	gene_id "MER34B_1p35.2"; transcript_id "MER34B_1p35.2"; locus "MER34B_1p35.2"; repName "MER34B-int"; geneRegion "internal"; locid "MER34B-int_0003"; repClass "LTR"; repEnd "1812"; repFamily "ERV1"; repLeft "1780"; repStart "-3544";
### HERVIP10F_1p35.2a ###
chr1	rmsk	gene	31453515	31457948	.	-	.	gene_id "HERVIP10F_1p35.2a"; transcript_id "HERVIP10F_1p35.2a"; locus "HERVIP10F_1p35.2a"; category "oneside"; intModel "HERVIP10F-int"; locid "HERVIP10F-int_0004"; model_cov "5922"; model_pct "76.5";
chr1	rmsk	exon	31453515	31454101	3067	-	.	gene_id "HERVIP10F_1p35.2a"; transcript_id "HERVIP10F_1p35.2a"; locus "HERVIP10F_1p35.2a"; repName "LTR10A"; geneRegion "ltr"; locid "HERVIP10F-int_0004"; repClass "LTR"; repEnd "555"; repFamily "ERV1"; repLeft "1"; repStart "-54";
chr1	rmsk	exon	31454103	31457948	13687	-	.	gene_id "HERVIP10F_1p35.2a"; transcript_id "HERVIP10F_1p35.2a"; locus "HERVIP10F_1p35.2a"; repName "HERVIP10F-int"; geneRegion "internal"; locid "HERVIP10F-int_0004"; repClass "LTR"; repEnd "7734"; repFamily "ERV1"; repLeft "1812"; repStart "-3";
### HERVIP10F_1p35.2b ###
chr1	rmsk	gene	31457949	31467319	.	+	.	gene_id "HERVIP10F_1p35.2b"; transcript_id "HERVIP10F_1p35.2b"; locus "HERVIP10F_1p35.2b"; category "prototype"; intModel "HERVIP10F-int"; locid "HERVIP10F-int_0005"; model_cov "7733"; model_pct "99.9";
chr1	rmsk	exon	31457949	31458568	3524	+	.	gene_id "HERVIP10F_1p35.2b"; transcript_id "HERVIP10F_1p35.2b"; locus "HERVIP10F_1p35.2b"; repName "LTR10E"; geneRegion "ltr"; locid "HERVIP10F-int_0005"; repClass "LTR"; repEnd "612"; repFamily "ERV1"; repLeft "-21"; repStart "1";
chr1	rmsk	exon	31458573	31459037	2616	+	.	gene_id "HERVIP10F_1p35.2b"; transcript_id "HERVIP10F_1p35.2b"; locus "HERVIP10F_1p35.2b"; repName "HERVIP10F-int"; geneRegion "internal"; locid "HERVIP10F-int_0005"; repClass "LTR"; repEnd "611"; repFamily "ERV1"; repLeft "-7126"; repStart "136";
chr1	rmsk	exon	31459063	31459083	2616	+	.	gene_id "HERVIP10F_1p35.2b"; transcript_id "HERVIP10F_1p35.2b"; locus "HERVIP10F_1p35.2b"; repName "HERVIP10F-int"; geneRegion "internal"; locid "HERVIP10F-int_0005"; repClass "LTR"; repEnd "623"; repFamily "ERV1"; repLeft "-7114"; repStart "612";
chr1	rmsk	exon	31459371	31466684	34543	+	.	gene_id "HERVIP10F_1p35.2b"; transcript_id "HERVIP10F_1p35.2b"; locus "HERVIP10F_1p35.2b"; repName "HERVIP10F-int"; geneRegion "internal"; locid "HERVIP10F-int_0005"; repClass "LTR"; repEnd "7737"; repFamily "ERV1"; repLeft "0"; repStart "490";
chr1	rmsk	exon	31466685	31467319	3709	+	.	gene_id "HERVIP10F_1p35.2b"; transcript_id "HERVIP10F_1p35.2b"; locus "HERVIP10F_1p35.2b"; repName "LTR10E"; geneRegion "ltr"; locid "HERVIP10F-int_0005"; repClass "LTR"; repEnd "627"; repFamily "ERV1"; repLeft "-6"; repStart "1";
### HERVIP10F_1p35.2c ###
chr1	rmsk	gene	31467354	31471933	.	-	.	gene_id "HERVIP10F_1p35.2c"; transcript_id "HERVIP10F_1p35.2c"; locus "HERVIP10F_1p35.2c"; category "oneside"; intModel "HERVIP10F-int"; locid "HERVIP10F-int_0006"; model_cov "3340"; model_pct "43.2";
chr1	rmsk	exon	31467354	31468213	5726	-	.	gene_id "HERVIP10F_1p35.2c"; transcript_id "HERVIP10F_1p35.2c"; locus "HERVIP10F_1p35.2c"; repName "HERVIP10F-int"; geneRegion "internal"; locid "HERVIP10F-int_0006"; repClass "LTR"; repEnd "4465"; repFamily "ERV1"; repLeft "3578"; repStart "-3272";
chr1	rmsk	exon	31468516	31468784	5726	-	.	gene_id "HERVIP10F_1p35.2c"; transcript_id "HERVIP10F_1p35.2c"; locus "HERVIP10F_1p35.2c"; repName "HERVIP10F-int"; geneRegion "internal"; locid "HERVIP10F-int_0006"; repClass "LTR"; repEnd "3577"; repFamily "ERV1"; repLeft "3317"; repStart "-4160";
chr1	rmsk	exon	31468764	31469049	3002	-	.	gene_id "HERVIP10F_1p35.2c"; transcript_id "HERVIP10F_1p35.2c"; locus "HERVIP10F_1p35.2c"; repName "HERVIP10F-int"; geneRegion "internal"; locid "HERVIP10F-int_0006"; repClass "LTR"; repEnd "3227"; repFamily "ERV1"; repLeft "2931"; repStart "-4510";
chr1	rmsk	exon	31469343	31469737	3002	-	.	gene_id "HERVIP10F_1p35.2c"; transcript_id "HERVIP10F_1p35.2c"; locus "HERVIP10F_1p35.2c"; repName "HERVIP10F-int"; geneRegion "internal"; locid "HERVIP10F-int_0006"; repClass "LTR"; repEnd "2930"; repFamily "ERV1"; repLeft "2527"; repStart "-4807";
chr1	rmsk	exon	31469971	31470600	2570	-	.	gene_id "HERVIP10F_1p35.2c"; transcript_id "HERVIP10F_1p35.2c"; locus "HERVIP10F_1p35.2c"; repName "HERVIP10F-int"; geneRegion "internal"; locid "HERVIP10F-int_0006"; repClass "LTR"; repEnd "2176"; repFamily "ERV1"; repLeft "1537"; repStart "-5561";
chr1	rmsk	exon	31470578	31470769	704	-	.	gene_id "HERVIP10F_1p35.2c"; transcript_id "HERVIP10F_1p35.2c"; locus "HERVIP10F_1p35.2c"; repName "HERVIP10F-int"; geneRegion "internal"; locid "HERVIP10F-int_0006"; repClass "LTR"; repEnd "1288"; repFamily "ERV1"; repLeft "1111"; repStart "-6449";
chr1	rmsk	exon	31470766	31471320	1456	-	.	gene_id "HERVIP10F_1p35.2c"; transcript_id "HERVIP10F_1p35.2c"; locus "HERVIP10F_1p35.2c"; repName "HERVIP10F-int"; geneRegion "internal"; locid "HERVIP10F-int_0006"; repClass "LTR"; repEnd "837"; repFamily "ERV1"; repLeft "159"; repStart "-6900";
chr1	rmsk	exon	31471368	31471933	2931	-	.	gene_id "HERVIP10F_1p35.2c"; transcript_id "HERVIP10F_1p35.2c"; locus "HERVIP10F_1p35.2c"; repName "LTR10A"; geneRegion "ltr"; locid "HERVIP10F-int_0006"; repClass "LTR"; repEnd "545"; repFamily "ERV1"; repLeft "1"; repStart "-64";
### HERVL_1p35.2 ###
chr1	rmsk	gene	31517845	31518912	.	+	.	gene_id "HERVL_1p35.2"; transcript_id "HERVL_1p35.2"; locus "HERVL_1p35.2"; category "oneside"; intModel "HERVL-int"; locid "HERVL-int_0007"; model_cov "637"; model_pct "11.3";
chr1	rmsk	exon	31517845	31518481	5191	+	.	gene_id "HERVL_1p35.2"; transcript_id "HERVL_1p35.2"; locus "HERVL_1p35.2"; repName "HERVL-int"; geneRegion "internal"; locid "HERVL-int_0007"; repClass "LTR"; repEnd "5654"; repFamily "ERVL"; repLeft "0"; repStart "5017";
chr1	rmsk	exon	31518486	31518912	3369	+	.	gene_id "HERVL_1p35.2"; transcript_id "HERVL_1p35.2"; locus "HERVL_1p35.2"; repName "MLT2A1"; geneRegion "ltr"; locid "HERVL-int_0007"; repClass "LTR"; repEnd "437"; repFamily "ERVL"; repLeft "-7"; repStart "5";
### ERVLE_1p35.2f ###
chr1	rmsk	gene	31994776	31995333	.	-	.	gene_id "ERVLE_1p35.2f"; transcript_id "ERVLE_1p35.2f"; locus "ERVLE_1p35.2f"; category "internal"; intModel "ERVL-E-int"; locid "ERVL-E-int_0045"; model_cov "564"; model_pct "10.0";
chr1	rmsk	exon	31994776	31995333	1885	-	.	gene_id "ERVLE_1p35.2f"; transcript_id "ERVLE_1p35.2f"; locus "ERVLE_1p35.2f"; repName "ERVL-E-int"; geneRegion "internal"; locid "ERVL-E-int_0045"; repClass "LTR"; repEnd "5254"; repFamily "ERVL"; repLeft "4690"; repStart "-413";
### ERVLE_1p35.1a ###
chr1	rmsk	gene	32404945	32411940	.	-	.	gene_id "ERVLE_1p35.1a"; transcript_id "ERVLE_1p35.1a"; locus "ERVLE_1p35.1a"; category "internal"; intModel "ERVL-E-int"; locid "ERVL-E-int_0046"; model_cov "3541"; model_pct "62.5";
chr1	rmsk	exon	32404945	32405379	3042	-	.	gene_id "ERVLE_1p35.1a"; transcript_id "ERVLE_1p35.1a"; locus "ERVLE_1p35.1a"; repName "ERVL-E-int"; geneRegion "internal"; locid "ERVL-E-int_0046"; repClass "LTR"; repEnd "5376"; repFamily "ERVL"; repLeft "4933"; repStart "-291";
chr1	rmsk	exon	32405680	32405909	3042	-	.	gene_id "ERVLE_1p35.1a"; transcript_id "ERVLE_1p35.1a"; locus "ERVLE_1p35.1a"; repName "ERVL-E-int"; geneRegion "internal"; locid "ERVL-E-int_0046"; repClass "LTR"; repEnd "4932"; repFamily "ERVL"; repLeft "4723"; repStart "-735";
chr1	rmsk	exon	32406198	32407035	3042	-	.	gene_id "ERVLE_1p35.1a"; transcript_id "ERVLE_1p35.1a"; locus "ERVLE_1p35.1a"; repName "ERVL-E-int"; geneRegion "internal"; locid "ERVL-E-int_0046"; repClass "LTR"; repEnd "4722"; repFamily "ERVL"; repLeft "3828"; repStart "-945";
chr1	rmsk	exon	32407004	32407197	562	-	.	gene_id "ERVLE_1p35.1a"; transcript_id "ERVLE_1p35.1a"; locus "ERVLE_1p35.1a"; repName "ERVL-E-int"; geneRegion "internal"; locid "ERVL-E-int_0046"; repClass "LTR"; repEnd "4164"; repFamily "ERVL"; repLeft "3959"; repStart "-1503";
chr1	rmsk	exon	32407709	32407937	310	-	.	gene_id "ERVLE_1p35.1a"; transcript_id "ERVLE_1p35.1a"; locus "ERVLE_1p35.1a"; repName "ERVL-E-int"; geneRegion "internal"; locid "ERVL-E-int_0046"; repClass "LTR"; repEnd "3805"; repFamily "ERVL"; repLeft "3559"; repStart "-1862";
chr1	rmsk	exon	32407954	32408175	581	-	.	gene_id "ERVLE_1p35.1a"; transcript_id "ERVLE_1p35.1a"; locus "ERVLE_1p35.1a"; repName "ERVL-E-int"; geneRegion "internal"; locid "ERVL-E-int_0046"; repClass "LTR"; repEnd "3495"; repFamily "ERVL"; repLeft "3247"; repStart "-2172";
chr1	rmsk	exon	32408304	32408446	487	-	.	gene_id "ERVLE_1p35.1a"; transcript_id "ERVLE_1p35.1a"; locus "ERVLE_1p35.1a"; repName "ERVL-E-int"; geneRegion "internal"; locid "ERVL-E-int_0046"; repClass "LTR"; repEnd "3242"; repFamily "ERVL"; repLeft "3103"; repStart "-2425";
chr1	rmsk	exon	32408745	32408854	487	-	.	gene_id "ERVLE_1p35.1a"; transcript_id "ERVLE_1p35.1a"; locus "ERVLE_1p35.1a"; repName "ERVL-E-int"; geneRegion "internal"; locid "ERVL-E-int_0046"; repClass "LTR"; repEnd "3102"; repFamily "ERVL"; repLeft "2989"; repStart "-2565";
chr1	rmsk	exon	32409038	32409336	801	-	.	gene_id "ERVLE_1p35.1a"; transcript_id "ERVLE_1p35.1a"; locus "ERVLE_1p35.1a"; repName "ERVL-E-int"; geneRegion "internal"; locid "ERVL-E-int_0046"; repClass "LTR"; repEnd "2958"; repFamily "ERVL"; repLeft "2528"; repStart "-2709";
chr1	rmsk	exon	32410176	32410454	746	-	.	gene_id "ERVLE_1p35.1a"; transcript_id "ERVLE_1p35.1a"; locus "ERVLE_1p35.1a"; repName "ERVL-E-int"; geneRegion "internal"; locid "ERVL-E-int_0046"; repClass "LTR"; repEnd "2520"; repFamily "ERVL"; repLeft "2216"; repStart "-3147";
chr1	rmsk	exon	32411244	32411421	290	-	.	gene_id "ERVLE_1p35.1a"; transcript_id "ERVLE_1p35.1a"; locus "ERVLE_1p35.1a"; repName "ERVL-E-int"; geneRegion "internal"; locid "ERVL-E-int_0046"; repClass "LTR"; repEnd "2148"; repFamily "ERVL"; repLeft "1953"; repStart "-3519";
chr1	rmsk	exon	32411841	32411940	366	-	.	gene_id "ERVLE_1p35.1a"; transcript_id "ERVLE_1p35.1a"; locus "ERVLE_1p35.1a"; repName "ERVL-E-int"; geneRegion "internal"; locid "ERVL-E-int_0046"; repClass "LTR"; repEnd "1977"; repFamily "ERVL"; repLeft "1862"; repStart "-3690";
### HUERSP3B_1p35.1 ###
chr1	rmsk	gene	32412918	32421941	.	+	.	gene_id "HUERSP3B_1p35.1"; transcript_id "HUERSP3B_1p35.1"; locus "HUERSP3B_1p35.1"; category "oneside"; intModel "HUERS-P3b-int"; locid "HUERS-P3b-int_0001"; model_cov "6980"; model_pct "94.1";
chr1	rmsk	exon	32412918	32413527	3555	+	.	gene_id "HUERSP3B_1p35.1"; transcript_id "HUERSP3B_1p35.1"; locus "HUERSP3B_1p35.1"; repName "LTR9"; geneRegion "ltr"; locid "HUERS-P3b-int_0001"; repClass "LTR"; repEnd "612"; repFamily "ERV1"; repLeft "0"; repStart "1";
chr1	rmsk	exon	32413531	32413638	711	+	.	gene_id "HUERSP3B_1p35.1"; transcript_id "HUERSP3B_1p35.1"; locus "HUERSP3B_1p35.1"; repName "HUERS-P3b-int"; geneRegion "internal"; locid "HUERS-P3b-int_0001"; repClass "LTR"; repEnd "-1388"; repFamily "ERV1"; repLeft "-8806"; repStart "-1497";
chr1	rmsk	exon	32413641	32415507	29811	+	.	gene_id "HUERSP3B_1p35.1"; transcript_id "HUERSP3B_1p35.1"; locus "HUERSP3B_1p35.1"; repName "HUERS-P3b-int"; geneRegion "internal"; locid "HUERS-P3b-int_0001"; repClass "LTR"; repEnd "2141"; repFamily "ERV1"; repLeft "-5277"; repStart "266";
chr1	rmsk	exon	32415820	32416453	29811	+	.	gene_id "HUERSP3B_1p35.1"; transcript_id "HUERSP3B_1p35.1"; locus "HUERSP3B_1p35.1"; repName "HUERS-P3b-int"; geneRegion "internal"; locid "HUERS-P3b-int_0001"; repClass "LTR"; repEnd "2706"; repFamily "ERV1"; repLeft "-4712"; repStart "2142";
chr1	rmsk	exon	32416762	32419222	29811	+	.	gene_id "HUERSP3B_1p35.1"; transcript_id "HUERSP3B_1p35.1"; locus "HUERSP3B_1p35.1"; repName "HUERS-P3b-int"; geneRegion "internal"; locid "HUERS-P3b-int_0001"; repClass "LTR"; repEnd "5222"; repFamily "ERV1"; repLeft "-2196"; repStart "2707";
chr1	rmsk	exon	32419836	32421664	29811	+	.	gene_id "HUERSP3B_1p35.1"; transcript_id "HUERSP3B_1p35.1"; locus "HUERSP3B_1p35.1"; repName "HUERS-P3b-int"; geneRegion "internal"; locid "HUERS-P3b-int_0001"; repClass "LTR"; repEnd "5583"; repFamily "ERV1"; repLeft "-1835"; repStart "3722";
chr1	rmsk	exon	32421886	32421941	391	+	.	gene_id "HUERSP3B_1p35.1"; transcript_id "HUERSP3B_1p35.1"; locus "HUERSP3B_1p35.1"; repName "HUERS-P3b-int"; geneRegion "internal"; locid "HUERS-P3b-int_0001"; repClass "LTR"; repEnd "6614"; repFamily "ERV1"; repLeft "-804"; repStart "6558";
### ERVLE_1p35.1b ###
chr1	rmsk	gene	32429861	32430430	.	-	.	gene_id "ERVLE_1p35.1b"; transcript_id "ERVLE_1p35.1b"; locus "ERVLE_1p35.1b"; category "internal"; intModel "ERVL-E-int"; locid "ERVL-E-int_0047"; model_cov "573"; model_pct "10.1";
chr1	rmsk	exon	32429861	32430430	722	-	.	gene_id "ERVLE_1p35.1b"; transcript_id "ERVLE_1p35.1b"; locus "ERVLE_1p35.1b"; repName "ERVL-E-int"; geneRegion "internal"; locid "ERVL-E-int_0047"; repClass "LTR"; repEnd "1438"; repFamily "ERVL"; repLeft "865"; repStart "-4229";
### HERVH_1p35.1 ###
chr1	rmsk	gene	32432337	32438038	.	+	.	gene_id "HERVH_1p35.1"; transcript_id "HERVH_1p35.1"; locus "HERVH_1p35.1"; category "prototype"; intModel "HERVH-int"; locid "HERVH-int_0011"; model_cov "4908"; model_pct "63.6";
chr1	rmsk	exon	32432337	32432749	2930	+	.	gene_id "HERVH_1p35.1"; transcript_id "HERVH_1p35.1"; locus "HERVH_1p35.1"; repName "LTR7"; geneRegion "ltr"; locid "HERVH-int_0011"; repClass "LTR"; repEnd "448"; repFamily "ERV1"; repLeft "-2"; repStart "1";
chr1	rmsk	exon	32432752	32435743	20752	+	.	gene_id "HERVH_1p35.1"; transcript_id "HERVH_1p35.1"; locus "HERVH_1p35.1"; repName "HERVH-int"; geneRegion "internal"; locid "HERVH-int_0011"; repClass "LTR"; repEnd "2987"; repFamily "ERV1"; repLeft "-4726"; repStart "1";
chr1	rmsk	exon	32435738	32435885	930	+	.	gene_id "HERVH_1p35.1"; transcript_id "HERVH_1p35.1"; locus "HERVH_1p35.1"; repName "HERVH-int"; geneRegion "internal"; locid "HERVH-int_0011"; repClass "LTR"; repEnd "3290"; repFamily "ERV1"; repLeft "-4423"; repStart "3140";
chr1	rmsk	exon	32435876	32436378	3504	+	.	gene_id "HERVH_1p35.1"; transcript_id "HERVH_1p35.1"; locus "HERVH_1p35.1"; repName "HERVH-int"; geneRegion "internal"; locid "HERVH-int_0011"; repClass "LTR"; repEnd "3993"; repFamily "ERV1"; repLeft "-3720"; repStart "3492";
chr1	rmsk	exon	32436381	32437042	4509	+	.	gene_id "HERVH_1p35.1"; transcript_id "HERVH_1p35.1"; locus "HERVH_1p35.1"; repName "HERVH-int"; geneRegion "internal"; locid "HERVH-int_0011"; repClass "LTR"; repEnd "5149"; repFamily "ERV1"; repLeft "-2564"; repStart "4488";
chr1	rmsk	exon	32437044	32437262	1513	+	.	gene_id "HERVH_1p35.1"; transcript_id "HERVH_1p35.1"; locus "HERVH_1p35.1"; repName "HERVH-int"; geneRegion "internal"; locid "HERVH-int_0011"; repClass "LTR"; repEnd "5819"; repFamily "ERV1"; repLeft "-1894"; repStart "5600";
chr1	rmsk	exon	32437261	32437637	2375	+	.	gene_id "HERVH_1p35.1"; transcript_id "HERVH_1p35.1"; locus "HERVH_1p35.1"; repName "HERVH-int"; geneRegion "internal"; locid "HERVH-int_0011"; repClass "LTR"; repEnd "7713"; repFamily "ERV1"; repLeft "0"; repStart "7322";
chr1	rmsk	exon	32437638	32438038	2825	+	.	gene_id "HERVH_1p35.1"; transcript_id "HERVH_1p35.1"; locus "HERVH_1p35.1"; repName "LTR7"; geneRegion "ltr"; locid "HERVH-int_0011"; repClass "LTR"; repEnd "448"; repFamily "ERV1"; repLeft "-2"; repStart "1";
### HERVIP10FH_1p35.1 ###
chr1	rmsk	gene	32442304	32449911	.	-	.	gene_id "HERVIP10FH_1p35.1"; transcript_id "HERVIP10FH_1p35.1"; locus "HERVIP10FH_1p35.1"; category "prototype"; intModel "HERVIP10FH-int"; locid "HERVIP10FH-int_0005"; model_cov "5097"; model_pct "99.9";
chr1	rmsk	exon	32442304	32442714	3325	-	.	gene_id "HERVIP10FH_1p35.1"; transcript_id "HERVIP10FH_1p35.1"; locus "HERVIP10FH_1p35.1"; repName "LTR10F"; geneRegion "ltr"; locid "HERVIP10FH-int_0005"; repClass "LTR"; repEnd "511"; repFamily "ERV1"; repLeft "72"; repStart "0";
chr1	rmsk	exon	32443016	32443086	3325	-	.	gene_id "HERVIP10FH_1p35.1"; transcript_id "HERVIP10FH_1p35.1"; locus "HERVIP10FH_1p35.1"; repName "LTR10F"; geneRegion "ltr"; locid "HERVIP10FH-int_0005"; repClass "LTR"; repEnd "71"; repFamily "ERV1"; repLeft "1"; repStart "-440";
chr1	rmsk	exon	32443113	32446959	34002	-	.	gene_id "HERVIP10FH_1p35.1"; transcript_id "HERVIP10FH_1p35.1"; locus "HERVIP10FH_1p35.1"; repName "HERVIP10FH-int"; geneRegion "internal"; locid "HERVIP10FH-int_0005"; repClass "LTR"; repEnd "5102"; repFamily "ERV1"; repLeft "1115"; repStart "0";
chr1	rmsk	exon	32447430	32448197	34002	-	.	gene_id "HERVIP10FH_1p35.1"; transcript_id "HERVIP10FH_1p35.1"; locus "HERVIP10FH_1p35.1"; repName "HERVIP10FH-int"; geneRegion "internal"; locid "HERVIP10FH-int_0005"; repClass "LTR"; repEnd "1114"; repFamily "ERV1"; repLeft "214"; repStart "-3988";
chr1	rmsk	exon	32449196	32449408	34002	-	.	gene_id "HERVIP10FH_1p35.1"; transcript_id "HERVIP10FH_1p35.1"; locus "HERVIP10FH_1p35.1"; repName "HERVIP10FH-int"; geneRegion "internal"; locid "HERVIP10FH-int_0005"; repClass "LTR"; repEnd "213"; repFamily "ERV1"; repLeft "3"; repStart "-4889";
chr1	rmsk	exon	32449411	32449911	3736	-	.	gene_id "HERVIP10FH_1p35.1"; transcript_id "HERVIP10FH_1p35.1"; locus "HERVIP10FH_1p35.1"; repName "LTR10F"; geneRegion "ltr"; locid "HERVIP10FH-int_0005"; repClass "LTR"; repEnd "509"; repFamily "ERV1"; repLeft "1"; repStart "-2";
### HERVS71_1p35.1 ###
chr1	rmsk	gene	32923851	32926914	.	-	.	gene_id "HERVS71_1p35.1"; transcript_id "HERVS71_1p35.1"; locus "HERVS71_1p35.1"; category "oneside"; intModel "HERVS71-int"; locid "HERVS71-int_0001"; model_cov "2467"; model_pct "27.5";
chr1	rmsk	exon	32923851	32926332	9211	-	.	gene_id "HERVS71_1p35.1"; transcript_id "HERVS71_1p35.1"; locus "HERVS71_1p35.1"; repName "HERVS71-int"; geneRegion "internal"; locid "HERVS71-int_0001"; repClass "LTR"; repEnd "2471"; repFamily "ERV1"; repLeft "4"; repStart "-6507";
chr1	rmsk	exon	32926335	32926914	4348	-	.	gene_id "HERVS71_1p35.1"; transcript_id "HERVS71_1p35.1"; locus "HERVS71_1p35.1"; repName "LTR6A"; geneRegion "ltr"; locid "HERVS71-int_0001"; repClass "LTR"; repEnd "564"; repFamily "ERV1"; repLeft "1"; repStart "0";
### ERVLE_1p35.1c ###
chr1	rmsk	gene	32928071	32931352	.	-	.	gene_id "ERVLE_1p35.1c"; transcript_id "ERVLE_1p35.1c"; locus "ERVLE_1p35.1c"; category "internal"; intModel "ERVL-E-int"; locid "ERVL-E-int_0048"; model_cov "1720"; model_pct "30.4";
chr1	rmsk	exon	32928071	32928272	404	-	.	gene_id "ERVLE_1p35.1c"; transcript_id "ERVLE_1p35.1c"; locus "ERVLE_1p35.1c"; repName "ERVL-E-int"; geneRegion "internal"; locid "ERVL-E-int_0048"; repClass "LTR"; repEnd "5339"; repFamily "ERVL"; repLeft "5132"; repStart "-328";
chr1	rmsk	exon	32928271	32928378	258	-	.	gene_id "ERVLE_1p35.1c"; transcript_id "ERVLE_1p35.1c"; locus "ERVLE_1p35.1c"; repName "ERVL-E-int"; geneRegion "internal"; locid "ERVL-E-int_0048"; repClass "LTR"; repEnd "2806"; repFamily "ERVL"; repLeft "2695"; repStart "-2861";
chr1	rmsk	exon	32928667	32928989	1027	-	.	gene_id "ERVLE_1p35.1c"; transcript_id "ERVLE_1p35.1c"; locus "ERVLE_1p35.1c"; repName "ERVL-E-int"; geneRegion "internal"; locid "ERVL-E-int_0048"; repClass "LTR"; repEnd "2323"; repFamily "ERVL"; repLeft "1964"; repStart "-3344";
chr1	rmsk	exon	32929446	32929818	1027	-	.	gene_id "ERVLE_1p35.1c"; transcript_id "ERVLE_1p35.1c"; locus "ERVLE_1p35.1c"; repName "ERVL-E-int"; geneRegion "internal"; locid "ERVL-E-int_0048"; repClass "LTR"; repEnd "1963"; repFamily "ERVL"; repLeft "1564"; repStart "-3704";
chr1	rmsk	exon	32929841	32930110	1174	-	.	gene_id "ERVLE_1p35.1c"; transcript_id "ERVLE_1p35.1c"; locus "ERVLE_1p35.1c"; repName "ERVL-E-int"; geneRegion "internal"; locid "ERVL-E-int_0048"; repClass "LTR"; repEnd "1439"; repFamily "ERVL"; repLeft "1170"; repStart "-4228";
chr1	rmsk	exon	32930708	32930805	1174	-	.	gene_id "ERVLE_1p35.1c"; transcript_id "ERVLE_1p35.1c"; locus "ERVLE_1p35.1c"; repName "ERVL-E-int"; geneRegion "internal"; locid "ERVL-E-int_0048"; repClass "LTR"; repEnd "1163"; repFamily "ERVL"; repLeft "1049"; repStart "-4504";
chr1	rmsk	exon	32931102	32931352	1174	-	.	gene_id "ERVLE_1p35.1c"; transcript_id "ERVLE_1p35.1c"; locus "ERVLE_1p35.1c"; repName "ERVL-E-int"; geneRegion "internal"; locid "ERVL-E-int_0048"; repClass "LTR"; repEnd "1048"; repFamily "ERVL"; repLeft "787"; repStart "-4619";
### HERVK11_1p35.1 ###
chr1	rmsk	gene	33065126	33068370	.	+	.	gene_id "HERVK11_1p35.1"; transcript_id "HERVK11_1p35.1"; locus "HERVK11_1p35.1"; category "internal"; intModel "HERVK11-int"; locid "HERVK11-int_0001"; model_cov "3582"; model_pct "45.0";
chr1	rmsk	exon	33065126	33066271	3165	+	.	gene_id "HERVK11_1p35.1"; transcript_id "HERVK11_1p35.1"; locus "HERVK11_1p35.1"; repName "HERVK11-int"; geneRegion "internal"; locid "HERVK11-int_0001"; repClass "LTR"; repEnd "1585"; repFamily "ERVK"; repLeft "-6368"; repStart "206";
chr1	rmsk	exon	33066254	33067224	8164	+	.	gene_id "HERVK11_1p35.1"; transcript_id "HERVK11_1p35.1"; locus "HERVK11_1p35.1"; repName "HERVK11-int"; geneRegion "internal"; locid "HERVK11-int_0001"; repClass "LTR"; repEnd "3884"; repFamily "ERVK"; repLeft "-4069"; repStart "2912";
chr1	rmsk	exon	33067199	33067337	948	+	.	gene_id "HERVK11_1p35.1"; transcript_id "HERVK11_1p35.1"; locus "HERVK11_1p35.1"; repName "HERVK11-int"; geneRegion "internal"; locid "HERVK11-int_0001"; repClass "LTR"; repEnd "4601"; repFamily "ERVK"; repLeft "-3352"; repStart "4462";
chr1	rmsk	exon	33067336	33068370	8100	+	.	gene_id "HERVK11_1p35.1"; transcript_id "HERVK11_1p35.1"; locus "HERVK11_1p35.1"; repName "HERVK11-int"; geneRegion "internal"; locid "HERVK11-int_0001"; repClass "LTR"; repEnd "6617"; repFamily "ERVK"; repLeft "-1336"; repStart "5525";
### ERV316A3_1p35.1a ###
chr1	rmsk	gene	33186883	33192763	.	-	.	gene_id "ERV316A3_1p35.1a"; transcript_id "ERV316A3_1p35.1a"; locus "ERV316A3_1p35.1a"; category "prototype"; intModel "ERV3-16A3_I-int"; locid "ERV3-16A3_I-int_0014"; model_cov "3228"; model_pct "61.8";
chr1	rmsk	exon	33186883	33187349	1290	-	.	gene_id "ERV316A3_1p35.1a"; transcript_id "ERV316A3_1p35.1a"; locus "ERV316A3_1p35.1a"; repName "LTR16C"; geneRegion "ltr"; locid "ERV3-16A3_I-int_0014"; repClass "LTR"; repEnd "489"; repFamily "ERVL"; repLeft "1"; repStart "0";
chr1	rmsk	exon	33187607	33187953	3382	-	.	gene_id "ERV316A3_1p35.1a"; transcript_id "ERV316A3_1p35.1a"; locus "ERV316A3_1p35.1a"; repName "ERV3-16A3_I-int"; geneRegion "internal"; locid "ERV3-16A3_I-int_0014"; repClass "LTR"; repEnd "4769"; repFamily "ERVL"; repLeft "4438"; repStart "-457";
chr1	rmsk	exon	33188257	33189505	3382	-	.	gene_id "ERV316A3_1p35.1a"; transcript_id "ERV316A3_1p35.1a"; locus "ERV316A3_1p35.1a"; repName "ERV3-16A3_I-int"; geneRegion "internal"; locid "ERV3-16A3_I-int_0014"; repClass "LTR"; repEnd "4437"; repFamily "ERVL"; repLeft "3144"; repStart "-789";
chr1	rmsk	exon	33189779	33190540	1168	-	.	gene_id "ERV316A3_1p35.1a"; transcript_id "ERV316A3_1p35.1a"; locus "ERV316A3_1p35.1a"; repName "ERV3-16A3_I-int"; geneRegion "internal"; locid "ERV3-16A3_I-int_0014"; repClass "LTR"; repEnd "1701"; repFamily "ERVL"; repLeft "688"; repStart "-3525";
chr1	rmsk	exon	33191290	33191490	535	-	.	gene_id "ERV316A3_1p35.1a"; transcript_id "ERV316A3_1p35.1a"; locus "ERV316A3_1p35.1a"; repName "ERV3-16A3_I-int"; geneRegion "internal"; locid "ERV3-16A3_I-int_0014"; repClass "LTR"; repEnd "1269"; repFamily "ERVL"; repLeft "1066"; repStart "-3957";
chr1	rmsk	exon	33191792	33192020	535	-	.	gene_id "ERV316A3_1p35.1a"; transcript_id "ERV316A3_1p35.1a"; locus "ERV316A3_1p35.1a"; repName "ERV3-16A3_I-int"; geneRegion "internal"; locid "ERV3-16A3_I-int_0014"; repClass "LTR"; repEnd "1065"; repFamily "ERVL"; repLeft "861"; repStart "-4161";
chr1	rmsk	exon	33192031	33192215	417	-	.	gene_id "ERV316A3_1p35.1a"; transcript_id "ERV316A3_1p35.1a"; locus "ERV316A3_1p35.1a"; repName "ERV3-16A3_I-int"; geneRegion "internal"; locid "ERV3-16A3_I-int_0014"; repClass "LTR"; repEnd "15"; repFamily "ERVL"; repLeft "-169"; repStart "-5211";
chr1	rmsk	exon	33192507	33192705	403	-	.	gene_id "ERV316A3_1p35.1a"; transcript_id "ERV316A3_1p35.1a"; locus "ERV316A3_1p35.1a"; repName "LTR16C"; geneRegion "ltr"; locid "ERV3-16A3_I-int_0014"; repClass "LTR"; repEnd "393"; repFamily "ERVL"; repLeft "186"; repStart "-96";
chr1	rmsk	exon	33192719	33192763	239	-	.	gene_id "ERV316A3_1p35.1a"; transcript_id "ERV316A3_1p35.1a"; locus "ERV316A3_1p35.1a"; repName "LTR16C"; geneRegion "ltr"; locid "ERV3-16A3_I-int_0014"; repClass "LTR"; repEnd "45"; repFamily "ERVL"; repLeft "1"; repStart "-444";
### ERV316A3_1p35.1b ###
chr1	rmsk	gene	33581791	33583607	.	+	.	gene_id "ERV316A3_1p35.1b"; transcript_id "ERV316A3_1p35.1b"; locus "ERV316A3_1p35.1b"; category "internal"; intModel "ERV3-16A3_I-int"; locid "ERV3-16A3_I-int_0015"; model_cov "1846"; model_pct "35.3";
chr1	rmsk	exon	33581791	33582780	1340	+	.	gene_id "ERV316A3_1p35.1b"; transcript_id "ERV316A3_1p35.1b"; locus "ERV316A3_1p35.1b"; repName "ERV3-16A3_I-int"; geneRegion "internal"; locid "ERV3-16A3_I-int_0015"; repClass "LTR"; repEnd "1571"; repFamily "ERVL"; repLeft "-3655"; repStart "553";
chr1	rmsk	exon	33582777	33583607	2671	+	.	gene_id "ERV316A3_1p35.1b"; transcript_id "ERV316A3_1p35.1b"; locus "ERV316A3_1p35.1b"; repName "ERV3-16A3_I-int"; geneRegion "internal"; locid "ERV3-16A3_I-int_0015"; repClass "LTR"; repEnd "3098"; repFamily "ERVL"; repLeft "-2128"; repStart "2270";
### ERVLB4_1p35.1 ###
chr1	rmsk	gene	34050180	34052158	.	+	.	gene_id "ERVLB4_1p35.1"; transcript_id "ERVLB4_1p35.1"; locus "ERVLB4_1p35.1"; category "oneside"; intModel "ERVL-B4-int"; locid "ERVL-B4-int_0010"; model_cov "1562"; model_pct "27.3";
chr1	rmsk	exon	34050180	34050859	4493	+	.	gene_id "ERVLB4_1p35.1"; transcript_id "ERVLB4_1p35.1"; locus "ERVLB4_1p35.1"; repName "ERVL-B4-int"; geneRegion "internal"; locid "ERVL-B4-int_0010"; repClass "LTR"; repEnd "4920"; repFamily "ERVL"; repLeft "-794"; repStart "4241";
chr1	rmsk	exon	34050912	34051798	4387	+	.	gene_id "ERVLB4_1p35.1"; transcript_id "ERVLB4_1p35.1"; locus "ERVLB4_1p35.1"; repName "ERVL-B4-int"; geneRegion "internal"; locid "ERVL-B4-int_0010"; repClass "LTR"; repEnd "5714"; repFamily "ERVL"; repLeft "0"; repStart "4831";
chr1	rmsk	exon	34051799	34052158	1373	+	.	gene_id "ERVLB4_1p35.1"; transcript_id "ERVLB4_1p35.1"; locus "ERVLB4_1p35.1"; repName "MLT2B4"; geneRegion "ltr"; locid "ERVL-B4-int_0010"; repClass "LTR"; repEnd "499"; repFamily "ERVL"; repLeft "-57"; repStart "143";
### ERVLE_1p34.3a ###
chr1	rmsk	gene	34464782	34466743	.	+	.	gene_id "ERVLE_1p34.3a"; transcript_id "ERVLE_1p34.3a"; locus "ERVLE_1p34.3a"; category "internal"; intModel "ERVL-E-int"; locid "ERVL-E-int_0050"; model_cov "1493"; model_pct "26.3";
chr1	rmsk	exon	34464782	34465547	1102	+	.	gene_id "ERVLE_1p34.3a"; transcript_id "ERVLE_1p34.3a"; locus "ERVLE_1p34.3a"; repName "ERVL-E-int"; geneRegion "internal"; locid "ERVL-E-int_0050"; repClass "LTR"; repEnd "860"; repFamily "ERVL"; repLeft "-4807"; repStart "82";
chr1	rmsk	exon	34465863	34466180	1102	+	.	gene_id "ERVLE_1p34.3a"; transcript_id "ERVLE_1p34.3a"; locus "ERVLE_1p34.3a"; repName "ERVL-E-int"; geneRegion "internal"; locid "ERVL-E-int_0050"; repClass "LTR"; repEnd "1175"; repFamily "ERVL"; repLeft "-4492"; repStart "861";
chr1	rmsk	exon	34466329	34466403	309	+	.	gene_id "ERVLE_1p34.3a"; transcript_id "ERVLE_1p34.3a"; locus "ERVLE_1p34.3a"; repName "ERVL-E-int"; geneRegion "internal"; locid "ERVL-E-int_0050"; repClass "LTR"; repEnd "2280"; repFamily "ERVL"; repLeft "-3387"; repStart "2204";
chr1	rmsk	exon	34466429	34466743	567	+	.	gene_id "ERVLE_1p34.3a"; transcript_id "ERVLE_1p34.3a"; locus "ERVLE_1p34.3a"; repName "ERVL-E-int"; geneRegion "internal"; locid "ERVL-E-int_0050"; repClass "LTR"; repEnd "2647"; repFamily "ERVL"; repLeft "-3020"; repStart "2322";
### ERVLE_1p34.3b ###
chr1	rmsk	gene	34601347	34602512	.	-	.	gene_id "ERVLE_1p34.3b"; transcript_id "ERVLE_1p34.3b"; locus "ERVLE_1p34.3b"; category "internal"; intModel "ERVL-E-int"; locid "ERVL-E-int_0051"; model_cov "1080"; model_pct "19.1";
chr1	rmsk	exon	34601347	34602112	1057	-	.	gene_id "ERVLE_1p34.3b"; transcript_id "ERVLE_1p34.3b"; locus "ERVLE_1p34.3b"; repName "ERVL-E-int"; geneRegion "internal"; locid "ERVL-E-int_0051"; repClass "LTR"; repEnd "5154"; repFamily "ERVL"; repLeft "4170"; repStart "-513";
chr1	rmsk	exon	34602420	34602512	355	-	.	gene_id "ERVLE_1p34.3b"; transcript_id "ERVLE_1p34.3b"; locus "ERVLE_1p34.3b"; repName "ERVL-E-int"; geneRegion "internal"; locid "ERVL-E-int_0051"; repClass "LTR"; repEnd "1360"; repFamily "ERVL"; repLeft "1264"; repStart "-4307";
### HERVH_1p34.3a ###
chr1	rmsk	gene	34631960	34636749	.	-	.	gene_id "HERVH_1p34.3a"; transcript_id "HERVH_1p34.3a"; locus "HERVH_1p34.3a"; category "prototype"; intModel "HERVH-int"; locid "HERVH-int_0012"; model_cov "4501"; model_pct "58.4";
chr1	rmsk	exon	34631960	34632388	3364	-	.	gene_id "HERVH_1p34.3a"; transcript_id "HERVH_1p34.3a"; locus "HERVH_1p34.3a"; repName "LTR7B"; geneRegion "ltr"; locid "HERVH-int_0012"; repClass "LTR"; repEnd "462"; repFamily "ERV1"; repLeft "1"; repStart "-2";
chr1	rmsk	exon	34632389	34632767	2453	-	.	gene_id "HERVH_1p34.3a"; transcript_id "HERVH_1p34.3a"; locus "HERVH_1p34.3a"; repName "HERVH-int"; geneRegion "internal"; locid "HERVH-int_0012"; repClass "LTR"; repEnd "7713"; repFamily "ERV1"; repLeft "7322"; repStart "0";
chr1	rmsk	exon	34632766	34632982	1431	-	.	gene_id "HERVH_1p34.3a"; transcript_id "HERVH_1p34.3a"; locus "HERVH_1p34.3a"; repName "HERVH-int"; geneRegion "internal"; locid "HERVH-int_0012"; repClass "LTR"; repEnd "5819"; repFamily "ERV1"; repLeft "5600"; repStart "-1894";
chr1	rmsk	exon	34632987	34633645	4268	-	.	gene_id "HERVH_1p34.3a"; transcript_id "HERVH_1p34.3a"; locus "HERVH_1p34.3a"; repName "HERVH-int"; geneRegion "internal"; locid "HERVH-int_0012"; repClass "LTR"; repEnd "5146"; repFamily "ERV1"; repLeft "4489"; repStart "-2567";
chr1	rmsk	exon	34633649	34634151	3450	-	.	gene_id "HERVH_1p34.3a"; transcript_id "HERVH_1p34.3a"; locus "HERVH_1p34.3a"; repName "HERVH-int"; geneRegion "internal"; locid "HERVH-int_0012"; repClass "LTR"; repEnd "3993"; repFamily "ERV1"; repLeft "3492"; repStart "-3720";
chr1	rmsk	exon	34634142	34634289	863	-	.	gene_id "HERVH_1p34.3a"; transcript_id "HERVH_1p34.3a"; locus "HERVH_1p34.3a"; repName "HERVH-int"; geneRegion "internal"; locid "HERVH-int_0012"; repClass "LTR"; repEnd "3290"; repFamily "ERV1"; repLeft "3140"; repStart "-4423";
chr1	rmsk	exon	34634284	34636714	16613	-	.	gene_id "HERVH_1p34.3a"; transcript_id "HERVH_1p34.3a"; locus "HERVH_1p34.3a"; repName "HERVH-int"; geneRegion "internal"; locid "HERVH-int_0012"; repClass "LTR"; repEnd "2987"; repFamily "ERV1"; repLeft "404"; repStart "-4726";
chr1	rmsk	exon	34636716	34636749	286	-	.	gene_id "HERVH_1p34.3a"; transcript_id "HERVH_1p34.3a"; locus "HERVH_1p34.3a"; repName "LTR7A"; geneRegion "ltr"; locid "HERVH-int_0012"; repClass "LTR"; repEnd "34"; repFamily "ERV1"; repLeft "1"; repStart "-416";
### HERVFH19_1p34.3 ###
chr1	rmsk	gene	35075455	35076339	.	+	.	gene_id "HERVFH19_1p34.3"; transcript_id "HERVFH19_1p34.3"; locus "HERVFH19_1p34.3"; category "internal"; intModel "HERVFH19-int"; locid "HERVFH19-int_0003"; model_cov "898"; model_pct "11.6";
chr1	rmsk	exon	35075455	35076339	7037	+	.	gene_id "HERVFH19_1p34.3"; transcript_id "HERVFH19_1p34.3"; locus "HERVFH19_1p34.3"; repName "HERVFH19-int"; geneRegion "internal"; locid "HERVFH19-int_0003"; repClass "LTR"; repEnd "5039"; repFamily "ERV1"; repLeft "-2680"; repStart "4141";
### MER4_1p34.3b ###
chr1	rmsk	gene	35127220	35130565	.	-	.	gene_id "MER4_1p34.3b"; transcript_id "MER4_1p34.3b"; locus "MER4_1p34.3b"; category "insert*"; intModel "MER4-int"; locid "MER4-int_0008"; model_cov "1408"; model_pct "21.3";
chr1	rmsk	exon	35127220	35127463	7516	-	.	gene_id "MER4_1p34.3b"; transcript_id "MER4_1p34.3b"; locus "MER4_1p34.3b"; repName "MER4-int"; geneRegion "internal"; locid "MER4-int_0008"; repClass "LTR"; repEnd "6470"; repFamily "ERV1"; repLeft "6222"; repStart "-128";
chr1	rmsk	exon	35127764	35128454	7516	-	.	gene_id "MER4_1p34.3b"; transcript_id "MER4_1p34.3b"; locus "MER4_1p34.3b"; repName "MER4-int"; geneRegion "internal"; locid "MER4-int_0008"; repClass "LTR"; repEnd "6221"; repFamily "ERV1"; repLeft "5525"; repStart "-377";
chr1	rmsk	exon	35128747	35128964	7516	-	.	gene_id "MER4_1p34.3b"; transcript_id "MER4_1p34.3b"; locus "MER4_1p34.3b"; repName "MER4-int"; geneRegion "internal"; locid "MER4-int_0008"; repClass "LTR"; repEnd "5524"; repFamily "ERV1"; repLeft "5303"; repStart "-1074";
chr1	rmsk	exon	35129137	35129265	918	-	.	gene_id "MER4_1p34.3b"; transcript_id "MER4_1p34.3b"; locus "MER4_1p34.3b"; repName "MER4-int"; geneRegion "internal"; locid "MER4-int_0008"; repClass "LTR"; repEnd "1121"; repFamily "ERV1"; repLeft "993"; repStart "-5477";
chr1	rmsk	exon	35129265	35129314	375	-	.	gene_id "MER4_1p34.3b"; transcript_id "MER4_1p34.3b"; locus "MER4_1p34.3b"; repName "MER4-int"; geneRegion "internal"; locid "MER4-int_0008"; repClass "LTR"; repEnd "886"; repFamily "ERV1"; repLeft "836"; repStart "-5712";
chr1	rmsk	exon	35129330	35129404	292	-	.	gene_id "MER4_1p34.3b"; transcript_id "MER4_1p34.3b"; locus "MER4_1p34.3b"; repName "MER4-int"; geneRegion "internal"; locid "MER4-int_0008"; repClass "LTR"; repEnd "752"; repFamily "ERV1"; repLeft "687"; repStart "-5846";
chr1	rmsk	exon	35129430	35130092	3372	-	.	gene_id "MER4_1p34.3b"; transcript_id "MER4_1p34.3b"; locus "MER4_1p34.3b"; repName "MER4-int"; geneRegion "internal"; locid "MER4-int_0008"; repClass "LTR"; repEnd "809"; repFamily "ERV1"; repLeft "1"; repStart "-5789";
chr1	rmsk	exon	35130097	35130565	3573	-	.	gene_id "MER4_1p34.3b"; transcript_id "MER4_1p34.3b"; locus "MER4_1p34.3b"; repName "MER4A1"; geneRegion "ltr"; locid "MER4-int_0008"; repClass "LTR"; repEnd "471"; repFamily "ERV1"; repLeft "1"; repStart "-1";
### HERVH_1p34.3b ###
chr1	rmsk	gene	35132025	35138025	.	-	.	gene_id "HERVH_1p34.3b"; transcript_id "HERVH_1p34.3b"; locus "HERVH_1p34.3b"; category "oneside"; intModel "HERVH-int"; locid "HERVH-int_0013"; model_cov "5725"; model_pct "74.2";
chr1	rmsk	exon	35132025	35132363	1988	-	.	gene_id "HERVH_1p34.3b"; transcript_id "HERVH_1p34.3b"; locus "HERVH_1p34.3b"; repName "HERVH-int"; geneRegion "internal"; locid "HERVH-int_0013"; repClass "LTR"; repEnd "7680"; repFamily "ERV1"; repLeft "7322"; repStart "-33";
chr1	rmsk	exon	35132362	35132577	1375	-	.	gene_id "HERVH_1p34.3b"; transcript_id "HERVH_1p34.3b"; locus "HERVH_1p34.3b"; repName "HERVH-int"; geneRegion "internal"; locid "HERVH-int_0013"; repClass "LTR"; repEnd "5819"; repFamily "ERV1"; repLeft "5600"; repStart "-1894";
chr1	rmsk	exon	35132579	35137611	26889	-	.	gene_id "HERVH_1p34.3b"; transcript_id "HERVH_1p34.3b"; locus "HERVH_1p34.3b"; repName "HERVH-int"; geneRegion "internal"; locid "HERVH-int_0013"; repClass "LTR"; repEnd "5149"; repFamily "ERV1"; repLeft "1"; repStart "-2564";
chr1	rmsk	exon	35137614	35138025	2825	-	.	gene_id "HERVH_1p34.3b"; transcript_id "HERVH_1p34.3b"; locus "HERVH_1p34.3b"; repName "LTR7"; geneRegion "ltr"; locid "HERVH-int_0013"; repClass "LTR"; repEnd "448"; repFamily "ERV1"; repLeft "1"; repStart "-2";
### HARLEQUIN_1p34.3a ###
chr1	rmsk	gene	35138026	35141426	.	-	.	gene_id "HARLEQUIN_1p34.3a"; transcript_id "HARLEQUIN_1p34.3a"; locus "HARLEQUIN_1p34.3a"; category "internal"; intModel "Harlequin-int"; locid "Harlequin-int_0006"; model_cov "3096"; model_pct "44.9";
chr1	rmsk	exon	35138026	35140827	24660	-	.	gene_id "HARLEQUIN_1p34.3a"; transcript_id "HARLEQUIN_1p34.3a"; locus "HARLEQUIN_1p34.3a"; repName "Harlequin-int"; geneRegion "internal"; locid "Harlequin-int_0006"; repClass "LTR"; repEnd "5439"; repFamily "ERV1"; repLeft "2640"; repStart "-1457";
chr1	rmsk	exon	35141138	35141426	24660	-	.	gene_id "HARLEQUIN_1p34.3a"; transcript_id "HARLEQUIN_1p34.3a"; locus "HARLEQUIN_1p34.3a"; repName "Harlequin-int"; geneRegion "internal"; locid "Harlequin-int_0006"; repClass "LTR"; repEnd "2639"; repFamily "ERV1"; repLeft "2342"; repStart "-4257";
### HERV3_1p34.3 ###
chr1	rmsk	gene	35141915	35146564	.	-	.	gene_id "HERV3_1p34.3"; transcript_id "HERV3_1p34.3"; locus "HERV3_1p34.3"; category "internal"; intModel "HERV3-int"; locid "HERV3-int_0003"; model_cov "4257"; model_pct "50.5";
chr1	rmsk	exon	35141915	35142623	1916	-	.	gene_id "HERV3_1p34.3"; transcript_id "HERV3_1p34.3"; locus "HERV3_1p34.3"; repName "HERV3-int"; geneRegion "internal"; locid "HERV3-int_0003"; repClass "LTR"; repEnd "8424"; repFamily "ERV1"; repLeft "7625"; repStart "-2";
chr1	rmsk	exon	35142680	35143764	5450	-	.	gene_id "HERV3_1p34.3"; transcript_id "HERV3_1p34.3"; locus "HERV3_1p34.3"; repName "HERV3-int"; geneRegion "internal"; locid "HERV3-int_0003"; repClass "LTR"; repEnd "6313"; repFamily "ERV1"; repLeft "5148"; repStart "-2113";
chr1	rmsk	exon	35143755	35143889	497	-	.	gene_id "HERV3_1p34.3"; transcript_id "HERV3_1p34.3"; locus "HERV3_1p34.3"; repName "HERV3-int"; geneRegion "internal"; locid "HERV3-int_0003"; repClass "LTR"; repEnd "3824"; repFamily "ERV1"; repLeft "3684"; repStart "-4602";
chr1	rmsk	exon	35143876	35144281	1665	-	.	gene_id "HERV3_1p34.3"; transcript_id "HERV3_1p34.3"; locus "HERV3_1p34.3"; repName "HERV3-int"; geneRegion "internal"; locid "HERV3-int_0003"; repClass "LTR"; repEnd "2469"; repFamily "ERV1"; repLeft "2049"; repStart "-5957";
chr1	rmsk	exon	35144408	35144755	1831	-	.	gene_id "HERV3_1p34.3"; transcript_id "HERV3_1p34.3"; locus "HERV3_1p34.3"; repName "HERV3-int"; geneRegion "internal"; locid "HERV3-int_0003"; repClass "LTR"; repEnd "2087"; repFamily "ERV1"; repLeft "1722"; repStart "-6339";
chr1	rmsk	exon	35144756	35145857	3966	-	.	gene_id "HERV3_1p34.3"; transcript_id "HERV3_1p34.3"; locus "HERV3_1p34.3"; repName "HERV3-int"; geneRegion "internal"; locid "HERV3-int_0003"; repClass "LTR"; repEnd "1492"; repFamily "ERV1"; repLeft "732"; repStart "-6934";
chr1	rmsk	exon	35145876	35146564	3212	-	.	gene_id "HERV3_1p34.3"; transcript_id "HERV3_1p34.3"; locus "HERV3_1p34.3"; repName "HERV3-int"; geneRegion "internal"; locid "HERV3-int_0003"; repClass "LTR"; repEnd "1222"; repFamily "ERV1"; repLeft "614"; repStart "-7204";
### HARLEQUIN_1p34.3b ###
chr1	rmsk	gene	35147038	35149819	.	-	.	gene_id "HARLEQUIN_1p34.3b"; transcript_id "HARLEQUIN_1p34.3b"; locus "HARLEQUIN_1p34.3b"; category "oneside"; intModel "Harlequin-int"; locid "Harlequin-int_0007"; model_cov "1943"; model_pct "28.2";
chr1	rmsk	exon	35147038	35147569	3888	-	.	gene_id "HARLEQUIN_1p34.3b"; transcript_id "HARLEQUIN_1p34.3b"; locus "HARLEQUIN_1p34.3b"; repName "Harlequin-int"; geneRegion "internal"; locid "Harlequin-int_0007"; repClass "LTR"; repEnd "2341"; repFamily "ERV1"; repLeft "1809"; repStart "-4555";
chr1	rmsk	exon	35147554	35147570	10004	-	.	gene_id "HARLEQUIN_1p34.3b"; transcript_id "HARLEQUIN_1p34.3b"; locus "HARLEQUIN_1p34.3b"; repName "Harlequin-int"; geneRegion "internal"; locid "Harlequin-int_0007"; repClass "LTR"; repEnd "1415"; repFamily "ERV1"; repLeft "1400"; repStart "-5481";
chr1	rmsk	exon	35147887	35148203	10004	-	.	gene_id "HARLEQUIN_1p34.3b"; transcript_id "HARLEQUIN_1p34.3b"; locus "HARLEQUIN_1p34.3b"; repName "Harlequin-int"; geneRegion "internal"; locid "Harlequin-int_0007"; repClass "LTR"; repEnd "1399"; repFamily "ERV1"; repLeft "1061"; repStart "-5497";
chr1	rmsk	exon	35148229	35149263	10004	-	.	gene_id "HARLEQUIN_1p34.3b"; transcript_id "HARLEQUIN_1p34.3b"; locus "HARLEQUIN_1p34.3b"; repName "Harlequin-int"; geneRegion "internal"; locid "Harlequin-int_0007"; repClass "LTR"; repEnd "1060"; repFamily "ERV1"; repLeft "2"; repStart "-5836";
chr1	rmsk	exon	35149264	35149322	3261	-	.	gene_id "HARLEQUIN_1p34.3b"; transcript_id "HARLEQUIN_1p34.3b"; locus "HARLEQUIN_1p34.3b"; repName "LTR2"; geneRegion "ltr"; locid "Harlequin-int_0007"; repClass "LTR"; repEnd "463"; repFamily "ERV1"; repLeft "406"; repStart "0";
chr1	rmsk	exon	35149626	35149819	3261	-	.	gene_id "HARLEQUIN_1p34.3b"; transcript_id "HARLEQUIN_1p34.3b"; locus "HARLEQUIN_1p34.3b"; repName "LTR2"; geneRegion "ltr"; locid "Harlequin-int_0007"; repClass "LTR"; repEnd "405"; repFamily "ERV1"; repLeft "218"; repStart "-58";
### ERVLE_1p34.3c ###
chr1	rmsk	gene	35295660	35297321	.	-	.	gene_id "ERVLE_1p34.3c"; transcript_id "ERVLE_1p34.3c"; locus "ERVLE_1p34.3c"; category "internal"; intModel "ERVL-E-int"; locid "ERVL-E-int_0053"; model_cov "829"; model_pct "14.6";
chr1	rmsk	exon	35295660	35296005	1038	-	.	gene_id "ERVLE_1p34.3c"; transcript_id "ERVLE_1p34.3c"; locus "ERVLE_1p34.3c"; repName "ERVL-E-int"; geneRegion "internal"; locid "ERVL-E-int_0053"; repClass "LTR"; repEnd "1833"; repFamily "ERVL"; repLeft "1478"; repStart "-3834";
chr1	rmsk	exon	35296466	35296713	312	-	.	gene_id "ERVLE_1p34.3c"; transcript_id "ERVLE_1p34.3c"; locus "ERVLE_1p34.3c"; repName "ERVL-E-int"; geneRegion "internal"; locid "ERVL-E-int_0053"; repClass "LTR"; repEnd "942"; repFamily "ERVL"; repLeft "685"; repStart "-4725";
chr1	rmsk	exon	35296729	35296822	269	-	.	gene_id "ERVLE_1p34.3c"; transcript_id "ERVLE_1p34.3c"; locus "ERVLE_1p34.3c"; repName "ERVL-E-int"; geneRegion "internal"; locid "ERVL-E-int_0053"; repClass "LTR"; repEnd "611"; repFamily "ERVL"; repLeft "518"; repStart "-5056";
chr1	rmsk	exon	35297203	35297321	380	-	.	gene_id "ERVLE_1p34.3c"; transcript_id "ERVLE_1p34.3c"; locus "ERVLE_1p34.3c"; repName "ERVL-E-int"; geneRegion "internal"; locid "ERVL-E-int_0053"; repClass "LTR"; repEnd "504"; repFamily "ERVL"; repLeft "380"; repStart "-5163";
### ERV316A3_1p34.3a ###
chr1	rmsk	gene	35648569	35650718	.	+	.	gene_id "ERV316A3_1p34.3a"; transcript_id "ERV316A3_1p34.3a"; locus "ERV316A3_1p34.3a"; category "internal"; intModel "ERV3-16A3_I-int"; locid "ERV3-16A3_I-int_0016"; model_cov "559"; model_pct "10.7";
chr1	rmsk	exon	35648569	35648716	620	+	.	gene_id "ERV316A3_1p34.3a"; transcript_id "ERV316A3_1p34.3a"; locus "ERV316A3_1p34.3a"; repName "ERV3-16A3_I-int"; geneRegion "internal"; locid "ERV3-16A3_I-int_0016"; repClass "LTR"; repEnd "1951"; repFamily "ERVL"; repLeft "-3275"; repStart "1780";
chr1	rmsk	exon	35649025	35649222	620	+	.	gene_id "ERV316A3_1p34.3a"; transcript_id "ERV316A3_1p34.3a"; locus "ERV316A3_1p34.3a"; repName "ERV3-16A3_I-int"; geneRegion "internal"; locid "ERV3-16A3_I-int_0016"; repClass "LTR"; repEnd "2156"; repFamily "ERVL"; repLeft "-3070"; repStart "1952";
chr1	rmsk	exon	35650532	35650718	721	+	.	gene_id "ERV316A3_1p34.3a"; transcript_id "ERV316A3_1p34.3a"; locus "ERV316A3_1p34.3a"; repName "ERV3-16A3_I-int"; geneRegion "internal"; locid "ERV3-16A3_I-int_0016"; repClass "LTR"; repEnd "3051"; repFamily "ERVL"; repLeft "-2175"; repStart "2867";
### ERV316A3_1p34.3b ###
chr1	rmsk	gene	35650750	35651744	.	+	.	gene_id "ERV316A3_1p34.3b"; transcript_id "ERV316A3_1p34.3b"; locus "ERV316A3_1p34.3b"; category "oneside"; intModel "ERV3-16A3_I-int"; locid "ERV3-16A3_I-int_0017"; model_cov "627"; model_pct "12.0";
chr1	rmsk	exon	35650750	35650946	620	+	.	gene_id "ERV316A3_1p34.3b"; transcript_id "ERV316A3_1p34.3b"; locus "ERV316A3_1p34.3b"; repName "ERV3-16A3_I-int"; geneRegion "internal"; locid "ERV3-16A3_I-int_0017"; repClass "LTR"; repEnd "3014"; repFamily "ERVL"; repLeft "-2212"; repStart "2820";
chr1	rmsk	exon	35650915	35651277	1020	+	.	gene_id "ERV316A3_1p34.3b"; transcript_id "ERV316A3_1p34.3b"; locus "ERV316A3_1p34.3b"; repName "ERV3-16A3_I-int"; geneRegion "internal"; locid "ERV3-16A3_I-int_0017"; repClass "LTR"; repEnd "4985"; repFamily "ERVL"; repLeft "-241"; repStart "4552";
chr1	rmsk	exon	35651393	35651744	941	+	.	gene_id "ERV316A3_1p34.3b"; transcript_id "ERV316A3_1p34.3b"; locus "ERV316A3_1p34.3b"; repName "LTR16A1"; geneRegion "ltr"; locid "ERV3-16A3_I-int_0017"; repClass "LTR"; repEnd "456"; repFamily "ERVL"; repLeft "0"; repStart "47";
### HERVFH21_1p34.3 ###
chr1	rmsk	gene	36329861	36337342	.	+	.	gene_id "HERVFH21_1p34.3"; transcript_id "HERVFH21_1p34.3"; locus "HERVFH21_1p34.3"; category "prototype"; intModel "HERVFH21-int"; locid "HERVFH21-int_0003"; model_cov "5039"; model_pct "77.2";
chr1	rmsk	exon	36329861	36330271	1729	+	.	gene_id "HERVFH21_1p34.3"; transcript_id "HERVFH21_1p34.3"; locus "HERVFH21_1p34.3"; repName "LTR21B"; geneRegion "ltr"; locid "HERVFH21-int_0003"; repClass "LTR"; repEnd "434"; repFamily "ERV1"; repLeft "-3"; repStart "1";
chr1	rmsk	exon	36330313	36330808	1859	+	.	gene_id "HERVFH21_1p34.3"; transcript_id "HERVFH21_1p34.3"; locus "HERVFH21_1p34.3"; repName "HERVFH21-int"; geneRegion "internal"; locid "HERVFH21-int_0003"; repClass "LTR"; repEnd "578"; repFamily "ERV1"; repLeft "-5951"; repStart "74";
chr1	rmsk	exon	36330791	36331549	3084	+	.	gene_id "HERVFH21_1p34.3"; transcript_id "HERVFH21_1p34.3"; locus "HERVFH21_1p34.3"; repName "HERVFH21-int"; geneRegion "internal"; locid "HERVFH21-int_0003"; repClass "LTR"; repEnd "1247"; repFamily "ERV1"; repLeft "-5282"; repStart "536";
chr1	rmsk	exon	36331545	36333152	7044	+	.	gene_id "HERVFH21_1p34.3"; transcript_id "HERVFH21_1p34.3"; locus "HERVFH21_1p34.3"; repName "HERVFH21-int"; geneRegion "internal"; locid "HERVFH21-int_0003"; repClass "LTR"; repEnd "4554"; repFamily "ERV1"; repLeft "-1975"; repStart "2837";
chr1	rmsk	exon	36333451	36334400	6171	+	.	gene_id "HERVFH21_1p34.3"; transcript_id "HERVFH21_1p34.3"; locus "HERVFH21_1p34.3"; repName "HERVFH21-int"; geneRegion "internal"; locid "HERVFH21-int_0003"; repClass "LTR"; repEnd "4948"; repFamily "ERV1"; repLeft "-1581"; repStart "3983";
chr1	rmsk	exon	36334572	36334689	599	+	.	gene_id "HERVFH21_1p34.3"; transcript_id "HERVFH21_1p34.3"; locus "HERVFH21_1p34.3"; repName "HERVFH21-int"; geneRegion "internal"; locid "HERVFH21-int_0003"; repClass "LTR"; repEnd "6008"; repFamily "ERV1"; repLeft "-521"; repStart "5893";
chr1	rmsk	exon	36335252	36336404	2609	+	.	gene_id "HERVFH21_1p34.3"; transcript_id "HERVFH21_1p34.3"; locus "HERVFH21_1p34.3"; repName "HERVFH21-int"; geneRegion "internal"; locid "HERVFH21-int_0003"; repClass "LTR"; repEnd "6338"; repFamily "ERV1"; repLeft "-191"; repStart "5501";
chr1	rmsk	exon	36336716	36336927	2609	+	.	gene_id "HERVFH21_1p34.3"; transcript_id "HERVFH21_1p34.3"; locus "HERVFH21_1p34.3"; repName "HERVFH21-int"; geneRegion "internal"; locid "HERVFH21-int_0003"; repClass "LTR"; repEnd "6529"; repFamily "ERV1"; repLeft "0"; repStart "6339";
chr1	rmsk	exon	36336928	36337342	1823	+	.	gene_id "HERVFH21_1p34.3"; transcript_id "HERVFH21_1p34.3"; locus "HERVFH21_1p34.3"; repName "LTR21B"; geneRegion "ltr"; locid "HERVFH21-int_0003"; repClass "LTR"; repEnd "437"; repFamily "ERV1"; repLeft "0"; repStart "1";
### HML2_1p34.3 ###
chr1	rmsk	gene	36488984	36491127	.	-	.	gene_id "HML2_1p34.3"; transcript_id "HML2_1p34.3"; locus "HML2_1p34.3"; category "oneside"; intModel "HERVK-int"; locid "HERVK-int_0006"; model_cov "1096"; model_pct "14.5";
chr1	rmsk	exon	36488984	36489934	5851	-	.	gene_id "HML2_1p34.3"; transcript_id "HML2_1p34.3"; locus "HML2_1p34.3"; repName "LTR5_Hs"; geneRegion "ltr"; locid "HERVK-int_0006"; repClass "LTR"; repEnd "968"; repFamily "ERVK"; repLeft "1"; repStart "0";
chr1	rmsk	exon	36490048	36490378	2634	-	.	gene_id "HML2_1p34.3"; transcript_id "HML2_1p34.3"; locus "HML2_1p34.3"; repName "HERVK-int"; geneRegion "internal"; locid "HERVK-int_0006"; repClass "LTR"; repEnd "7417"; repFamily "ERVK"; repLeft "7087"; repStart "-119";
chr1	rmsk	exon	36490359	36491127	5815	-	.	gene_id "HML2_1p34.3"; transcript_id "HML2_1p34.3"; locus "HML2_1p34.3"; repName "HERVK-int"; geneRegion "internal"; locid "HERVK-int_0006"; repClass "LTR"; repEnd "5868"; repFamily "ERVK"; repLeft "5102"; repStart "-1668";
### HERVL_1p34.3a ###
chr1	rmsk	gene	37365035	37371640	.	+	.	gene_id "HERVL_1p34.3a"; transcript_id "HERVL_1p34.3a"; locus "HERVL_1p34.3a"; category "prototype"; intModel "HERVL-int"; locid "HERVL-int_0008"; model_cov "5653"; model_pct "100.0";
chr1	rmsk	exon	37365035	37365456	2792	+	.	gene_id "HERVL_1p34.3a"; transcript_id "HERVL_1p34.3a"; locus "HERVL_1p34.3a"; repName "MLT2A1"; geneRegion "ltr"; locid "HERVL-int_0008"; repClass "LTR"; repEnd "401"; repFamily "ERVL"; repLeft "-43"; repStart "1";
chr1	rmsk	exon	37365488	37365527	2792	+	.	gene_id "HERVL_1p34.3a"; transcript_id "HERVL_1p34.3a"; locus "HERVL_1p34.3a"; repName "MLT2A1"; geneRegion "ltr"; locid "HERVL-int_0008"; repClass "LTR"; repEnd "444"; repFamily "ERVL"; repLeft "0"; repStart "402";
chr1	rmsk	exon	37365528	37371193	46122	+	.	gene_id "HERVL_1p34.3a"; transcript_id "HERVL_1p34.3a"; locus "HERVL_1p34.3a"; repName "HERVL-int"; geneRegion "internal"; locid "HERVL-int_0008"; repClass "LTR"; repEnd "5654"; repFamily "ERVL"; repLeft "0"; repStart "1";
chr1	rmsk	exon	37371194	37371640	2922	+	.	gene_id "HERVL_1p34.3a"; transcript_id "HERVL_1p34.3a"; locus "HERVL_1p34.3a"; repName "MLT2A1"; geneRegion "ltr"; locid "HERVL-int_0008"; repClass "LTR"; repEnd "444"; repFamily "ERVL"; repLeft "0"; repStart "1";
### MER101_1p34.3 ###
chr1	rmsk	gene	37526164	37528920	.	+	.	gene_id "MER101_1p34.3"; transcript_id "MER101_1p34.3"; locus "MER101_1p34.3"; category "internal"; intModel "MER101-int"; locid "MER101-int_0008"; model_cov "1131"; model_pct "17.0";
chr1	rmsk	exon	37526164	37526380	952	+	.	gene_id "MER101_1p34.3"; transcript_id "MER101_1p34.3"; locus "MER101_1p34.3"; repName "MER101-int"; geneRegion "internal"; locid "MER101-int_0008"; repClass "LTR"; repEnd "2731"; repFamily "ERV1"; repLeft "-3908"; repStart "2515";
chr1	rmsk	exon	37527726	37528283	4207	+	.	gene_id "MER101_1p34.3"; transcript_id "MER101_1p34.3"; locus "MER101_1p34.3"; repName "MER101-int"; geneRegion "internal"; locid "MER101-int_0008"; repClass "LTR"; repEnd "3276"; repFamily "ERV1"; repLeft "-3363"; repStart "2735";
chr1	rmsk	exon	37528558	37528920	4207	+	.	gene_id "MER101_1p34.3"; transcript_id "MER101_1p34.3"; locus "MER101_1p34.3"; repName "MER101-int"; geneRegion "internal"; locid "MER101-int_0008"; repClass "LTR"; repEnd "3651"; repFamily "ERV1"; repLeft "-2988"; repStart "3277";
### MER41_1p34.3 ###
chr1	rmsk	gene	37903067	37907814	.	+	.	gene_id "MER41_1p34.3"; transcript_id "MER41_1p34.3"; locus "MER41_1p34.3"; category "prototype"; intModel "MER41-int"; locid "MER41-int_0005"; model_cov "2240"; model_pct "37.7";
chr1	rmsk	exon	37903067	37903444	2620	+	.	gene_id "MER41_1p34.3"; transcript_id "MER41_1p34.3"; locus "MER41_1p34.3"; repName "MER41A"; geneRegion "ltr"; locid "MER41-int_0005"; repClass "LTR"; repEnd "381"; repFamily "ERV1"; repLeft "-173"; repStart "1";
chr1	rmsk	exon	37903893	37903987	595	+	.	gene_id "MER41_1p34.3"; transcript_id "MER41_1p34.3"; locus "MER41_1p34.3"; repName "MER41-int"; geneRegion "internal"; locid "MER41-int_0005"; repClass "LTR"; repEnd "2946"; repFamily "ERV1"; repLeft "-3000"; repStart "2854";
chr1	rmsk	exon	37903975	37904045	9619	+	.	gene_id "MER41_1p34.3"; transcript_id "MER41_1p34.3"; locus "MER41_1p34.3"; repName "MER41-int"; geneRegion "internal"; locid "MER41-int_0005"; repClass "LTR"; repEnd "3857"; repFamily "ERV1"; repLeft "-2089"; repStart "3787";
chr1	rmsk	exon	37904354	37904595	9619	+	.	gene_id "MER41_1p34.3"; transcript_id "MER41_1p34.3"; locus "MER41_1p34.3"; repName "MER41-int"; geneRegion "internal"; locid "MER41-int_0005"; repClass "LTR"; repEnd "4088"; repFamily "ERV1"; repLeft "-1858"; repStart "3858";
chr1	rmsk	exon	37904892	37905118	12458	+	.	gene_id "MER41_1p34.3"; transcript_id "MER41_1p34.3"; locus "MER41_1p34.3"; repName "MER41-int"; geneRegion "internal"; locid "MER41-int_0005"; repClass "LTR"; repEnd "4199"; repFamily "ERV1"; repLeft "-1747"; repStart "4093";
chr1	rmsk	exon	37905431	37906573	12458	+	.	gene_id "MER41_1p34.3"; transcript_id "MER41_1p34.3"; locus "MER41_1p34.3"; repName "MER41-int"; geneRegion "internal"; locid "MER41-int_0005"; repClass "LTR"; repEnd "5353"; repFamily "ERV1"; repLeft "-593"; repStart "4200";
chr1	rmsk	exon	37906890	37907479	12458	+	.	gene_id "MER41_1p34.3"; transcript_id "MER41_1p34.3"; locus "MER41_1p34.3"; repName "MER41-int"; geneRegion "internal"; locid "MER41-int_0005"; repClass "LTR"; repEnd "5943"; repFamily "ERV1"; repLeft "-3"; repStart "5354";
chr1	rmsk	exon	37907480	37907814	2185	+	.	gene_id "MER41_1p34.3"; transcript_id "MER41_1p34.3"; locus "MER41_1p34.3"; repName "MER41A"; geneRegion "ltr"; locid "MER41-int_0005"; repClass "LTR"; repEnd "337"; repFamily "ERV1"; repLeft "-217"; repStart "1";
### HERVH_1p34.3c ###
chr1	rmsk	gene	37907815	37914173	.	+	.	gene_id "HERVH_1p34.3c"; transcript_id "HERVH_1p34.3c"; locus "HERVH_1p34.3c"; category "prototype"; intModel "HERVH-int"; locid "HERVH-int_0014"; model_cov "4998"; model_pct "64.8";
chr1	rmsk	exon	37907815	37908201	2682	+	.	gene_id "HERVH_1p34.3c"; transcript_id "HERVH_1p34.3c"; locus "HERVH_1p34.3c"; repName "LTR7B"; geneRegion "ltr"; locid "HERVH-int_0014"; repClass "LTR"; repEnd "464"; repFamily "ERV1"; repLeft "0"; repStart "1";
chr1	rmsk	exon	37908202	37908453	1382	+	.	gene_id "HERVH_1p34.3c"; transcript_id "HERVH_1p34.3c"; locus "HERVH_1p34.3c"; repName "HERVH-int"; geneRegion "internal"; locid "HERVH-int_0014"; repClass "LTR"; repEnd "274"; repFamily "ERV1"; repLeft "-7439"; repStart "1";
chr1	rmsk	exon	37908590	37908790	1382	+	.	gene_id "HERVH_1p34.3c"; transcript_id "HERVH_1p34.3c"; locus "HERVH_1p34.3c"; repName "HERVH-int"; geneRegion "internal"; locid "HERVH-int_0014"; repClass "LTR"; repEnd "459"; repFamily "ERV1"; repLeft "-7254"; repStart "275";
chr1	rmsk	exon	37908850	37910894	12430	+	.	gene_id "HERVH_1p34.3c"; transcript_id "HERVH_1p34.3c"; locus "HERVH_1p34.3c"; repName "HERVH-int"; geneRegion "internal"; locid "HERVH-int_0014"; repClass "LTR"; repEnd "2830"; repFamily "ERV1"; repLeft "-4883"; repStart "800";
chr1	rmsk	exon	37910895	37911925	4027	+	.	gene_id "HERVH_1p34.3c"; transcript_id "HERVH_1p34.3c"; locus "HERVH_1p34.3c"; repName "HERVH-int"; geneRegion "internal"; locid "HERVH-int_0014"; repClass "LTR"; repEnd "4319"; repFamily "ERV1"; repLeft "-3394"; repStart "3357";
chr1	rmsk	exon	37911924	37912918	6574	+	.	gene_id "HERVH_1p34.3c"; transcript_id "HERVH_1p34.3c"; locus "HERVH_1p34.3c"; repName "HERVH-int"; geneRegion "internal"; locid "HERVH-int_0014"; repClass "LTR"; repEnd "6016"; repFamily "ERV1"; repLeft "-1697"; repStart "5011";
chr1	rmsk	exon	37912912	37912975	3317	+	.	gene_id "HERVH_1p34.3c"; transcript_id "HERVH_1p34.3c"; locus "HERVH_1p34.3c"; repName "HERVH-int"; geneRegion "internal"; locid "HERVH-int_0014"; repClass "LTR"; repEnd "7211"; repFamily "ERV1"; repLeft "-502"; repStart "7157";
chr1	rmsk	exon	37913285	37913777	3317	+	.	gene_id "HERVH_1p34.3c"; transcript_id "HERVH_1p34.3c"; locus "HERVH_1p34.3c"; repName "HERVH-int"; geneRegion "internal"; locid "HERVH-int_0014"; repClass "LTR"; repEnd "7702"; repFamily "ERV1"; repLeft "-11"; repStart "7212";
chr1	rmsk	exon	37913789	37914173	2560	+	.	gene_id "HERVH_1p34.3c"; transcript_id "HERVH_1p34.3c"; locus "HERVH_1p34.3c"; repName "LTR7B"; geneRegion "ltr"; locid "HERVH-int_0014"; repClass "LTR"; repEnd "464"; repFamily "ERV1"; repLeft "0"; repStart "1";
### HERVL_1p34.3b ###
chr1	rmsk	gene	38144395	38150922	.	+	.	gene_id "HERVL_1p34.3b"; transcript_id "HERVL_1p34.3b"; locus "HERVL_1p34.3b"; category "prototype"; intModel "HERVL-int"; locid "HERVL-int_0009"; model_cov "5653"; model_pct "100.0";
chr1	rmsk	exon	38144395	38144849	2965	+	.	gene_id "HERVL_1p34.3b"; transcript_id "HERVL_1p34.3b"; locus "HERVL_1p34.3b"; repName "MLT2A1"; geneRegion "ltr"; locid "HERVL-int_0009"; repClass "LTR"; repEnd "444"; repFamily "ERVL"; repLeft "0"; repStart "1";
chr1	rmsk	exon	38144850	38150489	44494	+	.	gene_id "HERVL_1p34.3b"; transcript_id "HERVL_1p34.3b"; locus "HERVL_1p34.3b"; repName "HERVL-int"; geneRegion "internal"; locid "HERVL-int_0009"; repClass "LTR"; repEnd "5654"; repFamily "ERVL"; repLeft "0"; repStart "1";
chr1	rmsk	exon	38150490	38150922	2919	+	.	gene_id "HERVL_1p34.3b"; transcript_id "HERVL_1p34.3b"; locus "HERVL_1p34.3b"; repName "MLT2A1"; geneRegion "ltr"; locid "HERVL-int_0009"; repClass "LTR"; repEnd "444"; repFamily "ERVL"; repLeft "0"; repStart "1";
### ERV316A3_1p34.3c ###
chr1	rmsk	gene	38155702	38159588	.	+	.	gene_id "ERV316A3_1p34.3c"; transcript_id "ERV316A3_1p34.3c"; locus "ERV316A3_1p34.3c"; category "internal"; intModel "ERV3-16A3_I-int"; locid "ERV3-16A3_I-int_0018"; model_cov "4096"; model_pct "78.4";
chr1	rmsk	exon	38155702	38157579	3348	+	.	gene_id "ERV316A3_1p34.3c"; transcript_id "ERV316A3_1p34.3c"; locus "ERV316A3_1p34.3c"; repName "ERV3-16A3_I-int"; geneRegion "internal"; locid "ERV3-16A3_I-int_0018"; repClass "LTR"; repEnd "2333"; repFamily "ERVL"; repLeft "-2893"; repStart "313";
chr1	rmsk	exon	38157618	38159588	3781	+	.	gene_id "ERV316A3_1p34.3c"; transcript_id "ERV316A3_1p34.3c"; locus "ERV316A3_1p34.3c"; repName "ERV3-16A3_I-int"; geneRegion "internal"; locid "ERV3-16A3_I-int_0018"; repClass "LTR"; repEnd "4834"; repFamily "ERVL"; repLeft "-392"; repStart "2758";
### HERVH_1p34.3d ###
chr1	rmsk	gene	38425114	38430779	.	+	.	gene_id "HERVH_1p34.3d"; transcript_id "HERVH_1p34.3d"; locus "HERVH_1p34.3d"; category "prototype"; intModel "HERVH-int"; locid "HERVH-int_0015"; model_cov "4903"; model_pct "63.6";
chr1	rmsk	exon	38425114	38425524	2815	+	.	gene_id "HERVH_1p34.3d"; transcript_id "HERVH_1p34.3d"; locus "HERVH_1p34.3d"; repName "LTR7"; geneRegion "ltr"; locid "HERVH-int_0015"; repClass "LTR"; repEnd "448"; repFamily "ERV1"; repLeft "-2"; repStart "1";
chr1	rmsk	exon	38425527	38428474	18329	+	.	gene_id "HERVH_1p34.3d"; transcript_id "HERVH_1p34.3d"; locus "HERVH_1p34.3d"; repName "HERVH-int"; geneRegion "internal"; locid "HERVH-int_0015"; repClass "LTR"; repEnd "2987"; repFamily "ERV1"; repLeft "-4726"; repStart "1";
chr1	rmsk	exon	38428469	38428616	841	+	.	gene_id "HERVH_1p34.3d"; transcript_id "HERVH_1p34.3d"; locus "HERVH_1p34.3d"; repName "HERVH-int"; geneRegion "internal"; locid "HERVH-int_0015"; repClass "LTR"; repEnd "3290"; repFamily "ERV1"; repLeft "-4423"; repStart "3140";
chr1	rmsk	exon	38428607	38429109	3215	+	.	gene_id "HERVH_1p34.3d"; transcript_id "HERVH_1p34.3d"; locus "HERVH_1p34.3d"; repName "HERVH-int"; geneRegion "internal"; locid "HERVH-int_0015"; repClass "LTR"; repEnd "3993"; repFamily "ERV1"; repLeft "-3720"; repStart "3492";
chr1	rmsk	exon	38429112	38429772	4120	+	.	gene_id "HERVH_1p34.3d"; transcript_id "HERVH_1p34.3d"; locus "HERVH_1p34.3d"; repName "HERVH-int"; geneRegion "internal"; locid "HERVH-int_0015"; repClass "LTR"; repEnd "5146"; repFamily "ERV1"; repLeft "-2567"; repStart "4488";
chr1	rmsk	exon	38429777	38429993	1291	+	.	gene_id "HERVH_1p34.3d"; transcript_id "HERVH_1p34.3d"; locus "HERVH_1p34.3d"; repName "HERVH-int"; geneRegion "internal"; locid "HERVH-int_0015"; repClass "LTR"; repEnd "5819"; repFamily "ERV1"; repLeft "-1894"; repStart "5600";
chr1	rmsk	exon	38429994	38430368	2267	+	.	gene_id "HERVH_1p34.3d"; transcript_id "HERVH_1p34.3d"; locus "HERVH_1p34.3d"; repName "HERVH-int"; geneRegion "internal"; locid "HERVH-int_0015"; repClass "LTR"; repEnd "7713"; repFamily "ERV1"; repLeft "0"; repStart "7324";
chr1	rmsk	exon	38430369	38430779	2915	+	.	gene_id "HERVH_1p34.3d"; transcript_id "HERVH_1p34.3d"; locus "HERVH_1p34.3d"; repName "LTR7"; geneRegion "ltr"; locid "HERVH-int_0015"; repClass "LTR"; repEnd "448"; repFamily "ERV1"; repLeft "-2"; repStart "1";
### MER4_1p34.3a ###
chr1	rmsk	gene	39070989	39075809	.	-	.	gene_id "MER4_1p34.3a"; transcript_id "MER4_1p34.3a"; locus "MER4_1p34.3a"; category "oneside"; intModel "MER4-int"; locid "MER4-int_0010"; model_cov "2162"; model_pct "32.8";
chr1	rmsk	exon	39070989	39071022	270	-	.	gene_id "MER4_1p34.3a"; transcript_id "MER4_1p34.3a"; locus "MER4_1p34.3a"; repName "MER4A1"; geneRegion "ltr"; locid "MER4-int_0010"; repClass "LTR"; repEnd "472"; repFamily "ERV1"; repLeft "439"; repStart "0";
chr1	rmsk	exon	39071265	39072156	11153	-	.	gene_id "MER4_1p34.3a"; transcript_id "MER4_1p34.3a"; locus "MER4_1p34.3a"; repName "MER4-int"; geneRegion "internal"; locid "MER4-int_0010"; repClass "LTR"; repEnd "5912"; repFamily "ERV1"; repLeft "4989"; repStart "-686";
chr1	rmsk	exon	39073326	39073952	11153	-	.	gene_id "MER4_1p34.3a"; transcript_id "MER4_1p34.3a"; locus "MER4_1p34.3a"; repName "MER4-int"; geneRegion "internal"; locid "MER4-int_0010"; repClass "LTR"; repEnd "4988"; repFamily "ERV1"; repLeft "4374"; repStart "-1610";
chr1	rmsk	exon	39074257	39074490	11153	-	.	gene_id "MER4_1p34.3a"; transcript_id "MER4_1p34.3a"; locus "MER4_1p34.3a"; repName "MER4-int"; geneRegion "internal"; locid "MER4-int_0010"; repClass "LTR"; repEnd "4373"; repFamily "ERV1"; repLeft "4118"; repStart "-2225";
chr1	rmsk	exon	39074784	39074886	11153	-	.	gene_id "MER4_1p34.3a"; transcript_id "MER4_1p34.3a"; locus "MER4_1p34.3a"; repName "MER4-int"; geneRegion "internal"; locid "MER4-int_0010"; repClass "LTR"; repEnd "4117"; repFamily "ERV1"; repLeft "4028"; repStart "-2481";
chr1	rmsk	exon	39075180	39075333	11153	-	.	gene_id "MER4_1p34.3a"; transcript_id "MER4_1p34.3a"; locus "MER4_1p34.3a"; repName "MER4-int"; geneRegion "internal"; locid "MER4-int_0010"; repClass "LTR"; repEnd "4027"; repFamily "ERV1"; repLeft "3919"; repStart "-2571";
chr1	rmsk	exon	39075635	39075809	735	-	.	gene_id "MER4_1p34.3a"; transcript_id "MER4_1p34.3a"; locus "MER4_1p34.3a"; repName "MER4-int"; geneRegion "internal"; locid "MER4-int_0010"; repClass "LTR"; repEnd "1999"; repFamily "ERV1"; repLeft "1826"; repStart "-4599";
### ERVLE_1p34.2a ###
chr1	rmsk	gene	40288340	40289668	.	-	.	gene_id "ERVLE_1p34.2a"; transcript_id "ERVLE_1p34.2a"; locus "ERVLE_1p34.2a"; category "internal"; intModel "ERVL-E-int"; locid "ERVL-E-int_0056"; model_cov "1309"; model_pct "23.1";
chr1	rmsk	exon	40288340	40289444	2743	-	.	gene_id "ERVLE_1p34.2a"; transcript_id "ERVLE_1p34.2a"; locus "ERVLE_1p34.2a"; repName "ERVL-E-int"; geneRegion "internal"; locid "ERVL-E-int_0056"; repClass "LTR"; repEnd "4320"; repFamily "ERVL"; repLeft "3190"; repStart "-1347";
chr1	rmsk	exon	40289490	40289668	560	-	.	gene_id "ERVLE_1p34.2a"; transcript_id "ERVLE_1p34.2a"; locus "ERVLE_1p34.2a"; repName "ERVL-E-int"; geneRegion "internal"; locid "ERVL-E-int_0056"; repClass "LTR"; repEnd "3170"; repFamily "ERVL"; repLeft "2991"; repStart "-2497";
### ERVLB4_1p34.2a ###
chr1	rmsk	gene	40433079	40436076	.	+	.	gene_id "ERVLB4_1p34.2a"; transcript_id "ERVLB4_1p34.2a"; locus "ERVLB4_1p34.2a"; category "internal"; intModel "ERVL-B4-int"; locid "ERVL-B4-int_0012"; model_cov "1444"; model_pct "25.3";
chr1	rmsk	exon	40433079	40433224	258	+	.	gene_id "ERVLB4_1p34.2a"; transcript_id "ERVLB4_1p34.2a"; locus "ERVLB4_1p34.2a"; repName "ERVL-B4-int"; geneRegion "internal"; locid "ERVL-B4-int_0012"; repClass "LTR"; repEnd "1397"; repFamily "ERVL"; repLeft "-4317"; repStart "1249";
chr1	rmsk	exon	40433547	40434014	889	+	.	gene_id "ERVLB4_1p34.2a"; transcript_id "ERVLB4_1p34.2a"; locus "ERVLB4_1p34.2a"; repName "ERVL-B4-int"; geneRegion "internal"; locid "ERVL-B4-int_0012"; repClass "LTR"; repEnd "2036"; repFamily "ERVL"; repLeft "-3678"; repStart "1497";
chr1	rmsk	exon	40434309	40434484	889	+	.	gene_id "ERVLB4_1p34.2a"; transcript_id "ERVLB4_1p34.2a"; locus "ERVLB4_1p34.2a"; repName "ERVL-B4-int"; geneRegion "internal"; locid "ERVL-B4-int_0012"; repClass "LTR"; repEnd "2211"; repFamily "ERVL"; repLeft "-3503"; repStart "2037";
chr1	rmsk	exon	40434626	40434993	889	+	.	gene_id "ERVLB4_1p34.2a"; transcript_id "ERVLB4_1p34.2a"; locus "ERVLB4_1p34.2a"; repName "ERVL-B4-int"; geneRegion "internal"; locid "ERVL-B4-int_0012"; repClass "LTR"; repEnd "2674"; repFamily "ERVL"; repLeft "-3040"; repStart "2297";
chr1	rmsk	exon	40435880	40436076	420	+	.	gene_id "ERVLB4_1p34.2a"; transcript_id "ERVLB4_1p34.2a"; locus "ERVLB4_1p34.2a"; repName "ERVL-B4-int"; geneRegion "internal"; locid "ERVL-B4-int_0012"; repClass "LTR"; repEnd "3072"; repFamily "ERVL"; repLeft "-2642"; repStart "2866";
### ERVLE_1p34.2b ###
chr1	rmsk	gene	40841383	40843705	.	-	.	gene_id "ERVLE_1p34.2b"; transcript_id "ERVLE_1p34.2b"; locus "ERVLE_1p34.2b"; category "internal"; intModel "ERVL-E-int"; locid "ERVL-E-int_0057"; model_cov "1550"; model_pct "27.4";
chr1	rmsk	exon	40841383	40841857	2691	-	.	gene_id "ERVLE_1p34.2b"; transcript_id "ERVLE_1p34.2b"; locus "ERVLE_1p34.2b"; repName "ERVL-E-int"; geneRegion "internal"; locid "ERVL-E-int_0057"; repClass "LTR"; repEnd "5623"; repFamily "ERVL"; repLeft "5164"; repStart "-44";
chr1	rmsk	exon	40842156	40842571	2691	-	.	gene_id "ERVLE_1p34.2b"; transcript_id "ERVLE_1p34.2b"; locus "ERVLE_1p34.2b"; repName "ERVL-E-int"; geneRegion "internal"; locid "ERVL-E-int_0057"; repClass "LTR"; repEnd "5163"; repFamily "ERVL"; repLeft "4736"; repStart "-504";
chr1	rmsk	exon	40843054	40843134	2691	-	.	gene_id "ERVLE_1p34.2b"; transcript_id "ERVLE_1p34.2b"; locus "ERVLE_1p34.2b"; repName "ERVL-E-int"; geneRegion "internal"; locid "ERVL-E-int_0057"; repClass "LTR"; repEnd "4735"; repFamily "ERVL"; repLeft "4658"; repStart "-932";
chr1	rmsk	exon	40843127	40843705	2305	-	.	gene_id "ERVLE_1p34.2b"; transcript_id "ERVLE_1p34.2b"; locus "ERVLE_1p34.2b"; repName "ERVL-E-int"; geneRegion "internal"; locid "ERVL-E-int_0057"; repClass "LTR"; repEnd "4299"; repFamily "ERVL"; repLeft "3712"; repStart "-1368";
### ERVL_1p34.2 ###
chr1	rmsk	gene	41174282	41175563	.	+	.	gene_id "ERVL_1p34.2"; transcript_id "ERVL_1p34.2"; locus "ERVL_1p34.2"; category "oneside"; intModel "ERVL-int"; locid "ERVL-int_0007"; model_cov "788"; model_pct "13.7";
chr1	rmsk	exon	41174282	41175035	4133	+	.	gene_id "ERVL_1p34.2"; transcript_id "ERVL_1p34.2"; locus "ERVL_1p34.2"; repName "ERVL-int"; geneRegion "internal"; locid "ERVL-int_0007"; repClass "LTR"; repEnd "5752"; repFamily "ERVL"; repLeft "-5"; repStart "4964";
chr1	rmsk	exon	41175039	41175563	2372	+	.	gene_id "ERVL_1p34.2"; transcript_id "ERVL_1p34.2"; locus "ERVL_1p34.2"; repName "MLT2B1"; geneRegion "ltr"; locid "ERVL-int_0007"; repClass "LTR"; repEnd "512"; repFamily "ERVL"; repLeft "-8"; repStart "1";
### ERVLE_1p34.2c ###
chr1	rmsk	gene	41436846	41441007	.	+	.	gene_id "ERVLE_1p34.2c"; transcript_id "ERVLE_1p34.2c"; locus "ERVLE_1p34.2c"; category "internal"; intModel "ERVL-E-int"; locid "ERVL-E-int_0058"; model_cov "3025"; model_pct "53.4";
chr1	rmsk	exon	41436846	41437026	331	+	.	gene_id "ERVLE_1p34.2c"; transcript_id "ERVLE_1p34.2c"; locus "ERVLE_1p34.2c"; repName "ERVL-E-int"; geneRegion "internal"; locid "ERVL-E-int_0058"; repClass "LTR"; repEnd "974"; repFamily "ERVL"; repLeft "-4693"; repStart "775";
chr1	rmsk	exon	41438085	41438215	301	+	.	gene_id "ERVLE_1p34.2c"; transcript_id "ERVLE_1p34.2c"; locus "ERVLE_1p34.2c"; repName "ERVL-E-int"; geneRegion "internal"; locid "ERVL-E-int_0058"; repClass "LTR"; repEnd "1852"; repFamily "ERVL"; repLeft "-3815"; repStart "1711";
chr1	rmsk	exon	41438229	41440257	3354	+	.	gene_id "ERVLE_1p34.2c"; transcript_id "ERVLE_1p34.2c"; locus "ERVLE_1p34.2c"; repName "ERVL-E-int"; geneRegion "internal"; locid "ERVL-E-int_0058"; repClass "LTR"; repEnd "4063"; repFamily "ERVL"; repLeft "-1604"; repStart "1882";
chr1	rmsk	exon	41440267	41440607	1063	+	.	gene_id "ERVLE_1p34.2c"; transcript_id "ERVLE_1p34.2c"; locus "ERVLE_1p34.2c"; repName "ERVL-E-int"; geneRegion "internal"; locid "ERVL-E-int_0058"; repClass "LTR"; repEnd "4637"; repFamily "ERVL"; repLeft "-1030"; repStart "4305";
chr1	rmsk	exon	41440837	41441007	366	+	.	gene_id "ERVLE_1p34.2c"; transcript_id "ERVLE_1p34.2c"; locus "ERVLE_1p34.2c"; repName "ERVL-E-int"; geneRegion "internal"; locid "ERVL-E-int_0058"; repClass "LTR"; repEnd "5273"; repFamily "ERVL"; repLeft "-394"; repStart "5101";
### HERVW_1p34.2 ###
chr1	rmsk	gene	41944456	41950309	.	+	.	gene_id "HERVW_1p34.2"; transcript_id "HERVW_1p34.2"; locus "HERVW_1p34.2"; category "oneside"; intModel "HERV17-int"; locid "HERV17-int_0001"; model_cov "5570"; model_pct "64.6";
chr1	rmsk	exon	41944456	41948886	38217	+	.	gene_id "HERVW_1p34.2"; transcript_id "HERVW_1p34.2"; locus "HERVW_1p34.2"; repName "HERV17-int"; geneRegion "internal"; locid "HERV17-int_0001"; repClass "LTR"; repEnd "6019"; repFamily "ERV1"; repLeft "-2607"; repStart "1566";
chr1	rmsk	exon	41948879	41949987	9345	+	.	gene_id "HERVW_1p34.2"; transcript_id "HERVW_1p34.2"; locus "HERVW_1p34.2"; repName "HERV17-int"; geneRegion "internal"; locid "HERV17-int_0001"; repClass "LTR"; repEnd "8626"; repFamily "ERV1"; repLeft "0"; repStart "7509";
chr1	rmsk	exon	41949988	41950309	2747	+	.	gene_id "HERVW_1p34.2"; transcript_id "HERVW_1p34.2"; locus "HERVW_1p34.2"; repName "LTR17"; geneRegion "ltr"; locid "HERV17-int_0001"; repClass "LTR"; repEnd "324"; repFamily "ERV1"; repLeft "-456"; repStart "1";
### ERV316A3_1p34.2a ###
chr1	rmsk	gene	41958113	41960712	.	+	.	gene_id "ERV316A3_1p34.2a"; transcript_id "ERV316A3_1p34.2a"; locus "ERV316A3_1p34.2a"; category "oneside"; intModel "ERV3-16A3_I-int"; locid "ERV3-16A3_I-int_0021"; model_cov "2246"; model_pct "43.0";
chr1	rmsk	exon	41958113	41960287	4142	+	.	gene_id "ERV316A3_1p34.2a"; transcript_id "ERV316A3_1p34.2a"; locus "ERV316A3_1p34.2a"; repName "ERV3-16A3_I-int"; geneRegion "internal"; locid "ERV3-16A3_I-int_0021"; repClass "LTR"; repEnd "5116"; repFamily "ERVL"; repLeft "-110"; repStart "2870";
chr1	rmsk	exon	41960465	41960712	1115	+	.	gene_id "ERV316A3_1p34.2a"; transcript_id "ERV316A3_1p34.2a"; locus "ERV316A3_1p34.2a"; repName "LTR16A1"; geneRegion "ltr"; locid "ERV3-16A3_I-int_0021"; repClass "LTR"; repEnd "439"; repFamily "ERVL"; repLeft "-17"; repStart "185";
### ERVLE_1p34.2d ###
chr1	rmsk	gene	42044766	42045351	.	-	.	gene_id "ERVLE_1p34.2d"; transcript_id "ERVLE_1p34.2d"; locus "ERVLE_1p34.2d"; category "internal"; intModel "ERVL-E-int"; locid "ERVL-E-int_0059"; model_cov "585"; model_pct "10.3";
chr1	rmsk	exon	42044766	42045090	850	-	.	gene_id "ERVLE_1p34.2d"; transcript_id "ERVLE_1p34.2d"; locus "ERVLE_1p34.2d"; repName "ERVL-E-int"; geneRegion "internal"; locid "ERVL-E-int_0059"; repClass "LTR"; repEnd "5205"; repFamily "ERVL"; repLeft "4848"; repStart "-462";
chr1	rmsk	exon	42045131	42045351	478	-	.	gene_id "ERVLE_1p34.2d"; transcript_id "ERVLE_1p34.2d"; locus "ERVLE_1p34.2d"; repName "ERVL-E-int"; geneRegion "internal"; locid "ERVL-E-int_0059"; repClass "LTR"; repEnd "4786"; repFamily "ERVL"; repLeft "4558"; repStart "-881";
### HUERSP3B_1p34.2a ###
chr1	rmsk	gene	42503189	42509107	.	-	.	gene_id "HUERSP3B_1p34.2a"; transcript_id "HUERSP3B_1p34.2a"; locus "HUERSP3B_1p34.2a"; category "oneside"; intModel "HUERS-P3b-int"; locid "HUERS-P3b-int_0002"; model_cov "4326"; model_pct "58.3";
chr1	rmsk	exon	42503189	42503827	3370	-	.	gene_id "HUERSP3B_1p34.2a"; transcript_id "HUERSP3B_1p34.2a"; locus "HUERSP3B_1p34.2a"; repName "LTR9"; geneRegion "ltr"; locid "HUERS-P3b-int_0002"; repClass "LTR"; repEnd "612"; repFamily "ERV1"; repLeft "5"; repStart "0";
chr1	rmsk	exon	42503832	42503863	997	-	.	gene_id "HUERSP3B_1p34.2a"; transcript_id "HUERSP3B_1p34.2a"; locus "HUERSP3B_1p34.2a"; repName "HUERS-P3b-int"; geneRegion "internal"; locid "HUERS-P3b-int_0002"; repClass "LTR"; repEnd "7417"; repFamily "ERV1"; repLeft "7388"; repStart "-1";
chr1	rmsk	exon	42504373	42504533	997	-	.	gene_id "HUERSP3B_1p34.2a"; transcript_id "HUERSP3B_1p34.2a"; locus "HUERSP3B_1p34.2a"; repName "HUERS-P3b-int"; geneRegion "internal"; locid "HUERS-P3b-int_0002"; repClass "LTR"; repEnd "7387"; repFamily "ERV1"; repLeft "7219"; repStart "-31";
chr1	rmsk	exon	42504902	42506936	28866	-	.	gene_id "HUERSP3B_1p34.2a"; transcript_id "HUERSP3B_1p34.2a"; locus "HUERSP3B_1p34.2a"; repName "HUERS-P3b-int"; geneRegion "internal"; locid "HUERS-P3b-int_0002"; repClass "LTR"; repEnd "6945"; repFamily "ERV1"; repLeft "4892"; repStart "-473";
chr1	rmsk	exon	42507227	42509107	28866	-	.	gene_id "HUERSP3B_1p34.2a"; transcript_id "HUERSP3B_1p34.2a"; locus "HUERSP3B_1p34.2a"; repName "HUERS-P3b-int"; geneRegion "internal"; locid "HUERS-P3b-int_0002"; repClass "LTR"; repEnd "4891"; repFamily "ERV1"; repLeft "2815"; repStart "-2527";
### HUERSP3B_1p34.2b ###
chr1	rmsk	gene	42509517	42513732	.	-	.	gene_id "HUERSP3B_1p34.2b"; transcript_id "HUERSP3B_1p34.2b"; locus "HUERSP3B_1p34.2b"; category "oneside"; intModel "HUERS-P3b-int"; locid "HUERS-P3b-int_0003"; model_cov "2799"; model_pct "37.7";
chr1	rmsk	exon	42509517	42510376	28866	-	.	gene_id "HUERSP3B_1p34.2b"; transcript_id "HUERSP3B_1p34.2b"; locus "HUERSP3B_1p34.2b"; repName "HUERS-P3b-int"; geneRegion "internal"; locid "HUERS-P3b-int_0003"; repClass "LTR"; repEnd "4891"; repFamily "ERV1"; repLeft "3940"; repStart "-2527";
chr1	rmsk	exon	42510672	42511836	28866	-	.	gene_id "HUERSP3B_1p34.2b"; transcript_id "HUERSP3B_1p34.2b"; locus "HUERSP3B_1p34.2b"; repName "HUERS-P3b-int"; geneRegion "internal"; locid "HUERS-P3b-int_0003"; repClass "LTR"; repEnd "1862"; repFamily "ERV1"; repLeft "709"; repStart "-5556";
chr1	rmsk	exon	42512347	42513070	28866	-	.	gene_id "HUERSP3B_1p34.2b"; transcript_id "HUERSP3B_1p34.2b"; locus "HUERSP3B_1p34.2b"; repName "HUERS-P3b-int"; geneRegion "internal"; locid "HUERS-P3b-int_0003"; repClass "LTR"; repEnd "708"; repFamily "ERV1"; repLeft "13"; repStart "-6710";
chr1	rmsk	exon	42513094	42513732	3194	-	.	gene_id "HUERSP3B_1p34.2b"; transcript_id "HUERSP3B_1p34.2b"; locus "HUERSP3B_1p34.2b"; repName "LTR9"; geneRegion "ltr"; locid "HUERS-P3b-int_0003"; repClass "LTR"; repEnd "611"; repFamily "ERV1"; repLeft "1"; repStart "-1";
### ERVLE_1p34.2e ###
chr1	rmsk	gene	42593987	42595931	.	-	.	gene_id "ERVLE_1p34.2e"; transcript_id "ERVLE_1p34.2e"; locus "ERVLE_1p34.2e"; category "internal"; intModel "ERVL-E-int"; locid "ERVL-E-int_0060"; model_cov "1050"; model_pct "18.5";
chr1	rmsk	exon	42593987	42594226	351	-	.	gene_id "ERVLE_1p34.2e"; transcript_id "ERVLE_1p34.2e"; locus "ERVLE_1p34.2e"; repName "ERVL-E-int"; geneRegion "internal"; locid "ERVL-E-int_0060"; repClass "LTR"; repEnd "5652"; repFamily "ERVL"; repLeft "5408"; repStart "-15";
chr1	rmsk	exon	42594812	42595264	1699	-	.	gene_id "ERVLE_1p34.2e"; transcript_id "ERVLE_1p34.2e"; locus "ERVLE_1p34.2e"; repName "ERVL-E-int"; geneRegion "internal"; locid "ERVL-E-int_0060"; repClass "LTR"; repEnd "4746"; repFamily "ERVL"; repLeft "4325"; repStart "-921";
chr1	rmsk	exon	42595574	42595931	1699	-	.	gene_id "ERVLE_1p34.2e"; transcript_id "ERVLE_1p34.2e"; locus "ERVLE_1p34.2e"; repName "ERVL-E-int"; geneRegion "internal"; locid "ERVL-E-int_0060"; repClass "LTR"; repEnd "4324"; repFamily "ERVL"; repLeft "3939"; repStart "-1343";
### ERVLE_1p34.2f ###
chr1	rmsk	gene	42604350	42605878	.	-	.	gene_id "ERVLE_1p34.2f"; transcript_id "ERVLE_1p34.2f"; locus "ERVLE_1p34.2f"; category "internal"; intModel "ERVL-E-int"; locid "ERVL-E-int_0061"; model_cov "1281"; model_pct "22.6";
chr1	rmsk	exon	42604350	42605488	2731	-	.	gene_id "ERVLE_1p34.2f"; transcript_id "ERVLE_1p34.2f"; locus "ERVLE_1p34.2f"; repName "ERVL-E-int"; geneRegion "internal"; locid "ERVL-E-int_0061"; repClass "LTR"; repEnd "2258"; repFamily "ERVL"; repLeft "1068"; repStart "-3409";
chr1	rmsk	exon	42605787	42605878	2731	-	.	gene_id "ERVLE_1p34.2f"; transcript_id "ERVLE_1p34.2f"; locus "ERVLE_1p34.2f"; repName "ERVL-E-int"; geneRegion "internal"; locid "ERVL-E-int_0061"; repClass "LTR"; repEnd "1054"; repFamily "ERVL"; repLeft "963"; repStart "-4613";
### ERVLE_1p34.2g ###
chr1	rmsk	gene	42609550	42610212	.	-	.	gene_id "ERVLE_1p34.2g"; transcript_id "ERVLE_1p34.2g"; locus "ERVLE_1p34.2g"; category "internal"; intModel "ERVL-E-int"; locid "ERVL-E-int_0062"; model_cov "748"; model_pct "13.2";
chr1	rmsk	exon	42609550	42610212	549	-	.	gene_id "ERVLE_1p34.2g"; transcript_id "ERVLE_1p34.2g"; locus "ERVLE_1p34.2g"; repName "ERVL-E-int"; geneRegion "internal"; locid "ERVL-E-int_0062"; repClass "LTR"; repEnd "911"; repFamily "ERVL"; repLeft "163"; repStart "-4756";
### HERVH_1p34.2a ###
chr1	rmsk	gene	42856712	42859884	.	+	.	gene_id "HERVH_1p34.2a"; transcript_id "HERVH_1p34.2a"; locus "HERVH_1p34.2a"; category "prototype"; intModel "HERVH-int"; locid "HERVH-int_0017"; model_cov "2104"; model_pct "27.3";
chr1	rmsk	exon	42856712	42857150	2863	+	.	gene_id "HERVH_1p34.2a"; transcript_id "HERVH_1p34.2a"; locus "HERVH_1p34.2a"; repName "LTR7C"; geneRegion "ltr"; locid "HERVH-int_0017"; repClass "LTR"; repEnd "470"; repFamily "ERV1"; repLeft "-1"; repStart "1";
chr1	rmsk	exon	42857171	42857609	948	+	.	gene_id "HERVH_1p34.2a"; transcript_id "HERVH_1p34.2a"; locus "HERVH_1p34.2a"; repName "HERVH-int"; geneRegion "internal"; locid "HERVH-int_0017"; repClass "LTR"; repEnd "446"; repFamily "ERV1"; repLeft "-7267"; repStart "17";
chr1	rmsk	exon	42857723	42859436	3743	+	.	gene_id "HERVH_1p34.2a"; transcript_id "HERVH_1p34.2a"; locus "HERVH_1p34.2a"; repName "HERVH-int"; geneRegion "internal"; locid "HERVH-int_0017"; repClass "LTR"; repEnd "3324"; repFamily "ERV1"; repLeft "-4389"; repStart "1649";
chr1	rmsk	exon	42859447	42859884	2884	+	.	gene_id "HERVH_1p34.2a"; transcript_id "HERVH_1p34.2a"; locus "HERVH_1p34.2a"; repName "LTR7C"; geneRegion "ltr"; locid "HERVH-int_0017"; repClass "LTR"; repEnd "471"; repFamily "ERV1"; repLeft "0"; repStart "1";
### HERVL_1p34.2 ###
chr1	rmsk	gene	42866266	42870243	.	+	.	gene_id "HERVL_1p34.2"; transcript_id "HERVL_1p34.2"; locus "HERVL_1p34.2"; category "oneside"; intModel "HERVL-int"; locid "HERVL-int_0010"; model_cov "3550"; model_pct "62.8";
chr1	rmsk	exon	42866266	42869799	28564	+	.	gene_id "HERVL_1p34.2"; transcript_id "HERVL_1p34.2"; locus "HERVL_1p34.2"; repName "HERVL-int"; geneRegion "internal"; locid "HERVL-int_0010"; repClass "LTR"; repEnd "5654"; repFamily "ERVL"; repLeft "0"; repStart "2104";
chr1	rmsk	exon	42869800	42870243	3673	+	.	gene_id "HERVL_1p34.2"; transcript_id "HERVL_1p34.2"; locus "HERVL_1p34.2"; repName "MLT2A2"; geneRegion "ltr"; locid "HERVL-int_0010"; repClass "LTR"; repEnd "453"; repFamily "ERVL"; repLeft "0"; repStart "1";
### ERVLB4_1p34.2b ###
chr1	rmsk	gene	42904887	42912582	.	-	.	gene_id "ERVLB4_1p34.2b"; transcript_id "ERVLB4_1p34.2b"; locus "ERVLB4_1p34.2b"; category "prototype"; intModel "ERVL-B4-int"; locid "ERVL-B4-int_0013"; model_cov "5713"; model_pct "100.0";
chr1	rmsk	exon	42904887	42905199	2116	-	.	gene_id "ERVLB4_1p34.2b"; transcript_id "ERVLB4_1p34.2b"; locus "ERVLB4_1p34.2b"; repName "MLT2B2"; geneRegion "ltr"; locid "ERVL-B4-int_0013"; repClass "LTR"; repEnd "471"; repFamily "ERVL"; repLeft "167"; repStart "-44";
chr1	rmsk	exon	42905507	42905714	2116	-	.	gene_id "ERVLB4_1p34.2b"; transcript_id "ERVLB4_1p34.2b"; locus "ERVLB4_1p34.2b"; repName "MLT2B2"; geneRegion "ltr"; locid "ERVL-B4-int_0013"; repClass "LTR"; repEnd "166"; repFamily "ERVL"; repLeft "-37"; repStart "-349";
chr1	rmsk	exon	42905715	42908155	14731	-	.	gene_id "ERVLB4_1p34.2b"; transcript_id "ERVLB4_1p34.2b"; locus "ERVLB4_1p34.2b"; repName "ERVL-B4-int"; geneRegion "internal"; locid "ERVL-B4-int_0013"; repClass "LTR"; repEnd "5714"; repFamily "ERVL"; repLeft "3276"; repStart "0";
chr1	rmsk	exon	42908467	42910296	16014	-	.	gene_id "ERVLB4_1p34.2b"; transcript_id "ERVLB4_1p34.2b"; locus "ERVLB4_1p34.2b"; repName "ERVL-B4-int"; geneRegion "internal"; locid "ERVL-B4-int_0013"; repClass "LTR"; repEnd "3277"; repFamily "ERVL"; repLeft "1351"; repStart "-2437";
chr1	rmsk	exon	42910585	42912015	16014	-	.	gene_id "ERVLB4_1p34.2b"; transcript_id "ERVLB4_1p34.2b"; locus "ERVLB4_1p34.2b"; repName "ERVL-B4-int"; geneRegion "internal"; locid "ERVL-B4-int_0013"; repClass "LTR"; repEnd "1350"; repFamily "ERVL"; repLeft "1"; repStart "-4364";
chr1	rmsk	exon	42912016	42912582	2472	-	.	gene_id "ERVLB4_1p34.2b"; transcript_id "ERVLB4_1p34.2b"; locus "ERVLB4_1p34.2b"; repName "MLT2B2"; geneRegion "ltr"; locid "ERVL-B4-int_0013"; repClass "LTR"; repEnd "515"; repFamily "ERVL"; repLeft "1"; repStart "0";
### ERV316A3_1p34.2b ###
chr1	rmsk	gene	43042735	43046910	.	+	.	gene_id "ERV316A3_1p34.2b"; transcript_id "ERV316A3_1p34.2b"; locus "ERV316A3_1p34.2b"; category "prototype"; intModel "ERV3-16A3_I-int"; locid "ERV3-16A3_I-int_0022"; model_cov "2324"; model_pct "44.5";
chr1	rmsk	exon	43042735	43043073	1308	+	.	gene_id "ERV316A3_1p34.2b"; transcript_id "ERV316A3_1p34.2b"; locus "ERV316A3_1p34.2b"; repName "ERV3-16A3_LTR"; geneRegion "ltr"; locid "ERV3-16A3_I-int_0022"; repClass "LTR"; repEnd "422"; repFamily "ERVL"; repLeft "0"; repStart "64";
chr1	rmsk	exon	43043097	43043388	524	+	.	gene_id "ERV316A3_1p34.2b"; transcript_id "ERV316A3_1p34.2b"; locus "ERV316A3_1p34.2b"; repName "ERV3-16A3_I-int"; geneRegion "internal"; locid "ERV3-16A3_I-int_0022"; repClass "LTR"; repEnd "341"; repFamily "ERVL"; repLeft "-4885"; repStart "57";
chr1	rmsk	exon	43043392	43043609	963	+	.	gene_id "ERV316A3_1p34.2b"; transcript_id "ERV316A3_1p34.2b"; locus "ERV316A3_1p34.2b"; repName "ERV3-16A3_I-int"; geneRegion "internal"; locid "ERV3-16A3_I-int_0022"; repClass "LTR"; repEnd "2096"; repFamily "ERVL"; repLeft "-3130"; repStart "1894";
chr1	rmsk	exon	43044622	43045844	3845	+	.	gene_id "ERV316A3_1p34.2b"; transcript_id "ERV316A3_1p34.2b"; locus "ERV316A3_1p34.2b"; repName "ERV3-16A3_I-int"; geneRegion "internal"; locid "ERV3-16A3_I-int_0022"; repClass "LTR"; repEnd "3447"; repFamily "ERVL"; repLeft "-1779"; repStart "2233";
chr1	rmsk	exon	43045859	43046402	1914	+	.	gene_id "ERV316A3_1p34.2b"; transcript_id "ERV316A3_1p34.2b"; locus "ERV316A3_1p34.2b"; repName "ERV3-16A3_I-int"; geneRegion "internal"; locid "ERV3-16A3_I-int_0022"; repClass "LTR"; repEnd "4547"; repFamily "ERVL"; repLeft "-679"; repStart "4039";
chr1	rmsk	exon	43046424	43046544	480	+	.	gene_id "ERV316A3_1p34.2b"; transcript_id "ERV316A3_1p34.2b"; locus "ERV316A3_1p34.2b"; repName "ERV3-16A3_I-int"; geneRegion "internal"; locid "ERV3-16A3_I-int_0022"; repClass "LTR"; repEnd "5169"; repFamily "ERVL"; repLeft "-57"; repStart "5053";
chr1	rmsk	exon	43046568	43046910	806	+	.	gene_id "ERV316A3_1p34.2b"; transcript_id "ERV316A3_1p34.2b"; locus "ERV316A3_1p34.2b"; repName "ERV3-16A3_LTR"; geneRegion "ltr"; locid "ERV3-16A3_I-int_0022"; repClass "LTR"; repEnd "383"; repFamily "ERVL"; repLeft "-39"; repStart "1";
### ERVLE_1p34.2h ###
chr1	rmsk	gene	43074451	43077244	.	-	.	gene_id "ERVLE_1p34.2h"; transcript_id "ERVLE_1p34.2h"; locus "ERVLE_1p34.2h"; category "internal"; intModel "ERVL-E-int"; locid "ERVL-E-int_0063"; model_cov "1483"; model_pct "26.2";
chr1	rmsk	exon	43074451	43074951	1813	-	.	gene_id "ERVLE_1p34.2h"; transcript_id "ERVLE_1p34.2h"; locus "ERVLE_1p34.2h"; repName "ERVL-E-int"; geneRegion "internal"; locid "ERVL-E-int_0063"; repClass "LTR"; repEnd "2991"; repFamily "ERVL"; repLeft "2498"; repStart "-2676";
chr1	rmsk	exon	43074960	43075283	1314	-	.	gene_id "ERVLE_1p34.2h"; transcript_id "ERVLE_1p34.2h"; locus "ERVLE_1p34.2h"; repName "ERVL-E-int"; geneRegion "internal"; locid "ERVL-E-int_0063"; repClass "LTR"; repEnd "1183"; repFamily "ERVL"; repLeft "857"; repStart "-4484";
chr1	rmsk	exon	43076292	43076672	1314	-	.	gene_id "ERVLE_1p34.2h"; transcript_id "ERVLE_1p34.2h"; locus "ERVLE_1p34.2h"; repName "ERVL-E-int"; geneRegion "internal"; locid "ERVL-E-int_0063"; repClass "LTR"; repEnd "856"; repFamily "ERVL"; repLeft "470"; repStart "-4811";
chr1	rmsk	exon	43076721	43076890	439	-	.	gene_id "ERVLE_1p34.2h"; transcript_id "ERVLE_1p34.2h"; locus "ERVLE_1p34.2h"; repName "ERVL-E-int"; geneRegion "internal"; locid "ERVL-E-int_0063"; repClass "LTR"; repEnd "414"; repFamily "ERVL"; repLeft "238"; repStart "-5253";
chr1	rmsk	exon	43077141	43077244	406	-	.	gene_id "ERVLE_1p34.2h"; transcript_id "ERVLE_1p34.2h"; locus "ERVLE_1p34.2h"; repName "ERVL-E-int"; geneRegion "internal"; locid "ERVL-E-int_0063"; repClass "LTR"; repEnd "211"; repFamily "ERVL"; repLeft "109"; repStart "-5456";
### MER101_1p34.2 ###
chr1	rmsk	gene	43083854	43085014	.	-	.	gene_id "MER101_1p34.2"; transcript_id "MER101_1p34.2"; locus "MER101_1p34.2"; category "internal"; intModel "MER101-int"; locid "MER101-int_0009"; model_cov "843"; model_pct "12.7";
chr1	rmsk	exon	43083854	43084260	2244	-	.	gene_id "MER101_1p34.2"; transcript_id "MER101_1p34.2"; locus "MER101_1p34.2"; repName "MER101-int"; geneRegion "internal"; locid "MER101-int_0009"; repClass "LTR"; repEnd "2273"; repFamily "ERV1"; repLeft "1821"; repStart "-4366";
chr1	rmsk	exon	43084565	43085014	2244	-	.	gene_id "MER101_1p34.2"; transcript_id "MER101_1p34.2"; locus "MER101_1p34.2"; repName "MER101-int"; geneRegion "internal"; locid "MER101-int_0009"; repClass "LTR"; repEnd "1820"; repFamily "ERV1"; repLeft "1429"; repStart "-4819";
### HERVH_1p34.2b ###
chr1	rmsk	gene	43085534	43091157	.	+	.	gene_id "HERVH_1p34.2b"; transcript_id "HERVH_1p34.2b"; locus "HERVH_1p34.2b"; category "prototype"; intModel "HERVH-int"; locid "HERVH-int_0018"; model_cov "4908"; model_pct "63.6";
chr1	rmsk	exon	43085534	43085921	2525	+	.	gene_id "HERVH_1p34.2b"; transcript_id "HERVH_1p34.2b"; locus "HERVH_1p34.2b"; repName "LTR7"; geneRegion "ltr"; locid "HERVH-int_0018"; repClass "LTR"; repEnd "448"; repFamily "ERV1"; repLeft "-2"; repStart "1";
chr1	rmsk	exon	43085924	43088908	21033	+	.	gene_id "HERVH_1p34.2b"; transcript_id "HERVH_1p34.2b"; locus "HERVH_1p34.2b"; repName "HERVH-int"; geneRegion "internal"; locid "HERVH-int_0018"; repClass "LTR"; repEnd "2987"; repFamily "ERV1"; repLeft "-4726"; repStart "1";
chr1	rmsk	exon	43088903	43089050	855	+	.	gene_id "HERVH_1p34.2b"; transcript_id "HERVH_1p34.2b"; locus "HERVH_1p34.2b"; repName "HERVH-int"; geneRegion "internal"; locid "HERVH-int_0018"; repClass "LTR"; repEnd "3290"; repFamily "ERV1"; repLeft "-4423"; repStart "3140";
chr1	rmsk	exon	43089041	43089545	3789	+	.	gene_id "HERVH_1p34.2b"; transcript_id "HERVH_1p34.2b"; locus "HERVH_1p34.2b"; repName "HERVH-int"; geneRegion "internal"; locid "HERVH-int_0018"; repClass "LTR"; repEnd "3993"; repFamily "ERV1"; repLeft "-3720"; repStart "3492";
chr1	rmsk	exon	43089548	43090178	4244	+	.	gene_id "HERVH_1p34.2b"; transcript_id "HERVH_1p34.2b"; locus "HERVH_1p34.2b"; repName "HERVH-int"; geneRegion "internal"; locid "HERVH-int_0018"; repClass "LTR"; repEnd "5149"; repFamily "ERV1"; repLeft "-2564"; repStart "4488";
chr1	rmsk	exon	43090180	43090396	1414	+	.	gene_id "HERVH_1p34.2b"; transcript_id "HERVH_1p34.2b"; locus "HERVH_1p34.2b"; repName "HERVH-int"; geneRegion "internal"; locid "HERVH-int_0018"; repClass "LTR"; repEnd "5819"; repFamily "ERV1"; repLeft "-1894"; repStart "5600";
chr1	rmsk	exon	43090395	43090773	2466	+	.	gene_id "HERVH_1p34.2b"; transcript_id "HERVH_1p34.2b"; locus "HERVH_1p34.2b"; repName "HERVH-int"; geneRegion "internal"; locid "HERVH-int_0018"; repClass "LTR"; repEnd "7713"; repFamily "ERV1"; repLeft "0"; repStart "7322";
chr1	rmsk	exon	43090774	43091157	2630	+	.	gene_id "HERVH_1p34.2b"; transcript_id "HERVH_1p34.2b"; locus "HERVH_1p34.2b"; repName "LTR7"; geneRegion "ltr"; locid "HERVH-int_0018"; repClass "LTR"; repEnd "448"; repFamily "ERV1"; repLeft "-2"; repStart "1";
### ERVLE_1p34.2i ###
chr1	rmsk	gene	43467473	43469790	.	-	.	gene_id "ERVLE_1p34.2i"; transcript_id "ERVLE_1p34.2i"; locus "ERVLE_1p34.2i"; category "internal"; intModel "ERVL-E-int"; locid "ERVL-E-int_0065"; model_cov "749"; model_pct "13.2";
chr1	rmsk	exon	43467473	43467897	1885	-	.	gene_id "ERVLE_1p34.2i"; transcript_id "ERVLE_1p34.2i"; locus "ERVLE_1p34.2i"; repName "ERVL-E-int"; geneRegion "internal"; locid "ERVL-E-int_0065"; repClass "LTR"; repEnd "4992"; repFamily "ERVL"; repLeft "4503"; repStart "-675";
chr1	rmsk	exon	43469533	43469790	1885	-	.	gene_id "ERVLE_1p34.2i"; transcript_id "ERVLE_1p34.2i"; locus "ERVLE_1p34.2i"; repName "ERVL-E-int"; geneRegion "internal"; locid "ERVL-E-int_0065"; repClass "LTR"; repEnd "4502"; repFamily "ERVL"; repLeft "4242"; repStart "-1165";
### ERVLB4_1p34.2c ###
chr1	rmsk	gene	43469877	43472738	.	-	.	gene_id "ERVLB4_1p34.2c"; transcript_id "ERVLB4_1p34.2c"; locus "ERVLB4_1p34.2c"; category "internal"; intModel "ERVL-B4-int"; locid "ERVL-B4-int_0014"; model_cov "2147"; model_pct "37.6";
chr1	rmsk	exon	43469877	43471318	3011	-	.	gene_id "ERVLB4_1p34.2c"; transcript_id "ERVLB4_1p34.2c"; locus "ERVLB4_1p34.2c"; repName "ERVL-B4-int"; geneRegion "internal"; locid "ERVL-B4-int_0014"; repClass "LTR"; repEnd "2879"; repFamily "ERVL"; repLeft "1362"; repStart "-2835";
chr1	rmsk	exon	43472110	43472738	375	-	.	gene_id "ERVLB4_1p34.2c"; transcript_id "ERVLB4_1p34.2c"; locus "ERVLB4_1p34.2c"; repName "ERVL-B4-int"; geneRegion "internal"; locid "ERVL-B4-int_0014"; repClass "LTR"; repEnd "707"; repFamily "ERVL"; repLeft "77"; repStart "-5007";
### MER4_1p34.1a ###
chr1	rmsk	gene	44173127	44181125	.	-	.	gene_id "MER4_1p34.1a"; transcript_id "MER4_1p34.1a"; locus "MER4_1p34.1a"; category "prototype"; intModel "MER4-int"; locid "MER4-int_0011"; model_cov "5121"; model_pct "77.6";
chr1	rmsk	exon	44173127	44173584	2997	-	.	gene_id "MER4_1p34.1a"; transcript_id "MER4_1p34.1a"; locus "MER4_1p34.1a"; repName "MER4A1"; geneRegion "ltr"; locid "MER4-int_0011"; repClass "LTR"; repEnd "472"; repFamily "ERV1"; repLeft "1"; repStart "0";
chr1	rmsk	exon	44173590	44175121	15638	-	.	gene_id "MER4_1p34.1a"; transcript_id "MER4_1p34.1a"; locus "MER4_1p34.1a"; repName "MER4-int"; geneRegion "internal"; locid "MER4-int_0011"; repClass "LTR"; repEnd "6597"; repFamily "ERV1"; repLeft "5010"; repStart "-1";
chr1	rmsk	exon	44175430	44176414	15638	-	.	gene_id "MER4_1p34.1a"; transcript_id "MER4_1p34.1a"; locus "MER4_1p34.1a"; repName "MER4-int"; geneRegion "internal"; locid "MER4-int_0011"; repClass "LTR"; repEnd "5009"; repFamily "ERV1"; repLeft "4006"; repStart "-1589";
chr1	rmsk	exon	44176708	44176879	15638	-	.	gene_id "MER4_1p34.1a"; transcript_id "MER4_1p34.1a"; locus "MER4_1p34.1a"; repName "MER4-int"; geneRegion "internal"; locid "MER4-int_0011"; repClass "LTR"; repEnd "4005"; repFamily "ERV1"; repLeft "3837"; repStart "-2593";
chr1	rmsk	exon	44176888	44177163	2995	-	.	gene_id "MER4_1p34.1a"; transcript_id "MER4_1p34.1a"; locus "MER4_1p34.1a"; repName "MER4-int"; geneRegion "internal"; locid "MER4-int_0011"; repClass "LTR"; repEnd "2399"; repFamily "ERV1"; repLeft "2220"; repStart "-4199";
chr1	rmsk	exon	44177456	44179042	3952	-	.	gene_id "MER4_1p34.1a"; transcript_id "MER4_1p34.1a"; locus "MER4_1p34.1a"; repName "MER4-int"; geneRegion "internal"; locid "MER4-int_0011"; repClass "LTR"; repEnd "2219"; repFamily "ERV1"; repLeft "700"; repStart "-4379";
chr1	rmsk	exon	44179328	44179662	3952	-	.	gene_id "MER4_1p34.1a"; transcript_id "MER4_1p34.1a"; locus "MER4_1p34.1a"; repName "MER4-int"; geneRegion "internal"; locid "MER4-int_0011"; repClass "LTR"; repEnd "1554"; repFamily "ERV1"; repLeft "1235"; repStart "-5044";
chr1	rmsk	exon	44180071	44180298	1704	-	.	gene_id "MER4_1p34.1a"; transcript_id "MER4_1p34.1a"; locus "MER4_1p34.1a"; repName "MER4-int"; geneRegion "internal"; locid "MER4-int_0011"; repClass "LTR"; repEnd "348"; repFamily "ERV1"; repLeft "93"; repStart "-6250";
chr1	rmsk	exon	44180599	44180685	1704	-	.	gene_id "MER4_1p34.1a"; transcript_id "MER4_1p34.1a"; locus "MER4_1p34.1a"; repName "MER4-int"; geneRegion "internal"; locid "MER4-int_0011"; repClass "LTR"; repEnd "92"; repFamily "ERV1"; repLeft "1"; repStart "-6506";
chr1	rmsk	exon	44180688	44181125	2842	-	.	gene_id "MER4_1p34.1a"; transcript_id "MER4_1p34.1a"; locus "MER4_1p34.1a"; repName "MER4A1"; geneRegion "ltr"; locid "MER4-int_0011"; repClass "LTR"; repEnd "472"; repFamily "ERV1"; repLeft "1"; repStart "0";
### MER101_1p34.1 ###
chr1	rmsk	gene	44182783	44186173	.	-	.	gene_id "MER101_1p34.1"; transcript_id "MER101_1p34.1"; locus "MER101_1p34.1"; category "oneside"; intModel "MER101-int"; locid "MER101-int_0011"; model_cov "1713"; model_pct "25.8";
chr1	rmsk	exon	44182783	44183168	1562	-	.	gene_id "MER101_1p34.1"; transcript_id "MER101_1p34.1"; locus "MER101_1p34.1"; repName "MER65A"; geneRegion "ltr"; locid "MER101-int_0011"; repClass "LTR"; repEnd "426"; repFamily "ERV1"; repLeft "56"; repStart "-19";
chr1	rmsk	exon	44183467	44183524	1562	-	.	gene_id "MER101_1p34.1"; transcript_id "MER101_1p34.1"; locus "MER101_1p34.1"; repName "MER65A"; geneRegion "ltr"; locid "MER101-int_0011"; repClass "LTR"; repEnd "55"; repFamily "ERV1"; repLeft "1"; repStart "-390";
chr1	rmsk	exon	44183701	44183949	1468	-	.	gene_id "MER101_1p34.1"; transcript_id "MER101_1p34.1"; locus "MER101_1p34.1"; repName "MER101-int"; geneRegion "internal"; locid "MER101-int_0011"; repClass "LTR"; repEnd "6622"; repFamily "ERV1"; repLeft "6383"; repStart "-17";
chr1	rmsk	exon	44184238	44184580	1468	-	.	gene_id "MER101_1p34.1"; transcript_id "MER101_1p34.1"; locus "MER101_1p34.1"; repName "MER101-int"; geneRegion "internal"; locid "MER101-int_0011"; repClass "LTR"; repEnd "6382"; repFamily "ERV1"; repLeft "6025"; repStart "-257";
chr1	rmsk	exon	44185263	44185355	335	-	.	gene_id "MER101_1p34.1"; transcript_id "MER101_1p34.1"; locus "MER101_1p34.1"; repName "MER101-int"; geneRegion "internal"; locid "MER101-int_0011"; repClass "LTR"; repEnd "5887"; repFamily "ERV1"; repLeft "5789"; repStart "-752";
chr1	rmsk	exon	44185602	44186173	2134	-	.	gene_id "MER101_1p34.1"; transcript_id "MER101_1p34.1"; locus "MER101_1p34.1"; repName "MER101-int"; geneRegion "internal"; locid "MER101-int_0011"; repClass "LTR"; repEnd "4629"; repFamily "ERV1"; repLeft "3610"; repStart "-2010";
### ERV316A3_1p34.1a ###
chr1	rmsk	gene	44370793	44374424	.	+	.	gene_id "ERV316A3_1p34.1a"; transcript_id "ERV316A3_1p34.1a"; locus "ERV316A3_1p34.1a"; category "oneside"; intModel "ERV3-16A3_I-int"; locid "ERV3-16A3_I-int_0024"; model_cov "1995"; model_pct "38.2";
chr1	rmsk	exon	44370793	44372016	4907	+	.	gene_id "ERV316A3_1p34.1a"; transcript_id "ERV316A3_1p34.1a"; locus "ERV316A3_1p34.1a"; repName "ERV3-16A3_I-int"; geneRegion "internal"; locid "ERV3-16A3_I-int_0024"; repClass "LTR"; repEnd "4470"; repFamily "ERVL"; repLeft "-756"; repStart "3186";
chr1	rmsk	exon	44372962	44373642	2435	+	.	gene_id "ERV316A3_1p34.1a"; transcript_id "ERV316A3_1p34.1a"; locus "ERV316A3_1p34.1a"; repName "ERV3-16A3_I-int"; geneRegion "internal"; locid "ERV3-16A3_I-int_0024"; repClass "LTR"; repEnd "5206"; repFamily "ERVL"; repLeft "-20"; repStart "4495";
chr1	rmsk	exon	44374012	44374424	1759	+	.	gene_id "ERV316A3_1p34.1a"; transcript_id "ERV316A3_1p34.1a"; locus "ERV316A3_1p34.1a"; repName "LTR16A"; geneRegion "ltr"; locid "ERV3-16A3_I-int_0024"; repClass "LTR"; repEnd "451"; repFamily "ERVL"; repLeft "0"; repStart "22";
### MER41_1p34.1a ###
chr1	rmsk	gene	44888116	44889253	.	+	.	gene_id "MER41_1p34.1a"; transcript_id "MER41_1p34.1a"; locus "MER41_1p34.1a"; category "internal"; intModel "MER41-int"; locid "MER41-int_0006"; model_cov "1251"; model_pct "21.0";
chr1	rmsk	exon	44888116	44888473	6236	+	.	gene_id "MER41_1p34.1a"; transcript_id "MER41_1p34.1a"; locus "MER41_1p34.1a"; repName "MER41-int"; geneRegion "internal"; locid "MER41-int_0006"; repClass "LTR"; repEnd "1087"; repFamily "ERV1"; repLeft "-4859"; repStart "723";
chr1	rmsk	exon	44888503	44889253	6236	+	.	gene_id "MER41_1p34.1a"; transcript_id "MER41_1p34.1a"; locus "MER41_1p34.1a"; repName "MER41-int"; geneRegion "internal"; locid "MER41-int_0006"; repClass "LTR"; repEnd "1975"; repFamily "ERV1"; repLeft "-3971"; repStart "1088";
### MER41_1p34.1b ###
chr1	rmsk	gene	44889829	44890622	.	+	.	gene_id "MER41_1p34.1b"; transcript_id "MER41_1p34.1b"; locus "MER41_1p34.1b"; category "internal"; intModel "MER41-int"; locid "MER41-int_0007"; model_cov "823"; model_pct "13.8";
chr1	rmsk	exon	44889829	44889863	282	+	.	gene_id "MER41_1p34.1b"; transcript_id "MER41_1p34.1b"; locus "MER41_1p34.1b"; repName "MER41-int"; geneRegion "internal"; locid "MER41-int_0007"; repClass "LTR"; repEnd "1038"; repFamily "ERV1"; repLeft "-4908"; repStart "1004";
chr1	rmsk	exon	44889860	44889988	940	+	.	gene_id "MER41_1p34.1b"; transcript_id "MER41_1p34.1b"; locus "MER41_1p34.1b"; repName "MER41-int"; geneRegion "internal"; locid "MER41-int_0007"; repClass "LTR"; repEnd "1318"; repFamily "ERV1"; repLeft "-4628"; repStart "1190";
chr1	rmsk	exon	44889989	44890622	4359	+	.	gene_id "MER41_1p34.1b"; transcript_id "MER41_1p34.1b"; locus "MER41_1p34.1b"; repName "MER41-int"; geneRegion "internal"; locid "MER41-int_0007"; repClass "LTR"; repEnd "3066"; repFamily "ERV1"; repLeft "-2880"; repStart "2405";
### ERV316A3_1p34.1b ###
chr1	rmsk	gene	45212384	45217042	.	-	.	gene_id "ERV316A3_1p34.1b"; transcript_id "ERV316A3_1p34.1b"; locus "ERV316A3_1p34.1b"; category "prototype"; intModel "ERV3-16A3_I-int"; locid "ERV3-16A3_I-int_0026"; model_cov "3075"; model_pct "58.8";
chr1	rmsk	exon	45212384	45212795	1474	-	.	gene_id "ERV316A3_1p34.1b"; transcript_id "ERV316A3_1p34.1b"; locus "ERV316A3_1p34.1b"; repName "LTR16B2"; geneRegion "ltr"; locid "ERV3-16A3_I-int_0026"; repClass "LTR"; repEnd "431"; repFamily "ERVL"; repLeft "1"; repStart "-31";
chr1	rmsk	exon	45212796	45213705	7145	-	.	gene_id "ERV316A3_1p34.1b"; transcript_id "ERV316A3_1p34.1b"; locus "ERV316A3_1p34.1b"; repName "ERV3-16A3_I-int"; geneRegion "internal"; locid "ERV3-16A3_I-int_0026"; repClass "LTR"; repEnd "5226"; repFamily "ERVL"; repLeft "4319"; repStart "0";
chr1	rmsk	exon	45214072	45215888	7145	-	.	gene_id "ERV316A3_1p34.1b"; transcript_id "ERV316A3_1p34.1b"; locus "ERV316A3_1p34.1b"; repName "ERV3-16A3_I-int"; geneRegion "internal"; locid "ERV3-16A3_I-int_0026"; repClass "LTR"; repEnd "4318"; repFamily "ERVL"; repLeft "2452"; repStart "-908";
chr1	rmsk	exon	45216366	45216694	1174	-	.	gene_id "ERV316A3_1p34.1b"; transcript_id "ERV316A3_1p34.1b"; locus "ERV316A3_1p34.1b"; repName "ERV3-16A3_I-int"; geneRegion "internal"; locid "ERV3-16A3_I-int_0026"; repClass "LTR"; repEnd "2438"; repFamily "ERVL"; repLeft "2136"; repStart "-2788";
chr1	rmsk	exon	45216740	45217042	798	-	.	gene_id "ERV316A3_1p34.1b"; transcript_id "ERV316A3_1p34.1b"; locus "ERV316A3_1p34.1b"; repName "ERV3-16A3_LTR"; geneRegion "ltr"; locid "ERV3-16A3_I-int_0026"; repClass "LTR"; repEnd "329"; repFamily "ERVL"; repLeft "2"; repStart "-93";
### ERVLE_1p34.1a ###
chr1	rmsk	gene	45226689	45229003	.	-	.	gene_id "ERVLE_1p34.1a"; transcript_id "ERVLE_1p34.1a"; locus "ERVLE_1p34.1a"; category "internal"; intModel "ERVL-E-int"; locid "ERVL-E-int_0070"; model_cov "1741"; model_pct "30.7";
chr1	rmsk	exon	45226689	45227384	981	-	.	gene_id "ERVLE_1p34.1a"; transcript_id "ERVLE_1p34.1a"; locus "ERVLE_1p34.1a"; repName "ERVL-E-int"; geneRegion "internal"; locid "ERVL-E-int_0070"; repClass "LTR"; repEnd "2379"; repFamily "ERVL"; repLeft "1531"; repStart "-3288";
chr1	rmsk	exon	45227766	45228421	1275	-	.	gene_id "ERVLE_1p34.1a"; transcript_id "ERVLE_1p34.1a"; locus "ERVLE_1p34.1a"; repName "ERVL-E-int"; geneRegion "internal"; locid "ERVL-E-int_0070"; repClass "LTR"; repEnd "1517"; repFamily "ERVL"; repLeft "831"; repStart "-4150";
chr1	rmsk	exon	45228801	45229003	1275	-	.	gene_id "ERVLE_1p34.1a"; transcript_id "ERVLE_1p34.1a"; locus "ERVLE_1p34.1a"; repName "ERVL-E-int"; geneRegion "internal"; locid "ERVL-E-int_0070"; repClass "LTR"; repEnd "830"; repFamily "ERVL"; repLeft "623"; repStart "-4837";
### ERVLE_1p34.1b ###
chr1	rmsk	gene	45246256	45250095	.	+	.	gene_id "ERVLE_1p34.1b"; transcript_id "ERVLE_1p34.1b"; locus "ERVLE_1p34.1b"; category "internal"; intModel "ERVL-E-int"; locid "ERVL-E-int_0071"; model_cov "1517"; model_pct "26.8";
chr1	rmsk	exon	45246256	45246376	672	+	.	gene_id "ERVLE_1p34.1b"; transcript_id "ERVLE_1p34.1b"; locus "ERVLE_1p34.1b"; repName "ERVL-E-int"; geneRegion "internal"; locid "ERVL-E-int_0071"; repClass "LTR"; repEnd "1369"; repFamily "ERVL"; repLeft "-4298"; repStart "1163";
chr1	rmsk	exon	45246741	45246969	677	+	.	gene_id "ERVLE_1p34.1b"; transcript_id "ERVLE_1p34.1b"; locus "ERVLE_1p34.1b"; repName "ERVL-E-int"; geneRegion "internal"; locid "ERVL-E-int_0071"; repClass "LTR"; repEnd "2775"; repFamily "ERVL"; repLeft "-2892"; repStart "2551";
chr1	rmsk	exon	45248556	45248740	730	+	.	gene_id "ERVLE_1p34.1b"; transcript_id "ERVLE_1p34.1b"; locus "ERVLE_1p34.1b"; repName "ERVL-E-int"; geneRegion "internal"; locid "ERVL-E-int_0071"; repClass "LTR"; repEnd "3033"; repFamily "ERVL"; repLeft "-2634"; repStart "2797";
chr1	rmsk	exon	45249330	45250095	1313	+	.	gene_id "ERVLE_1p34.1b"; transcript_id "ERVLE_1p34.1b"; locus "ERVLE_1p34.1b"; repName "ERVL-E-int"; geneRegion "internal"; locid "ERVL-E-int_0071"; repClass "LTR"; repEnd "3835"; repFamily "ERVL"; repLeft "-1832"; repStart "2984";
### MER4_1p34.1c ###
chr1	rmsk	gene	45305213	45315797	.	+	.	gene_id "MER4_1p34.1c"; transcript_id "MER4_1p34.1c"; locus "MER4_1p34.1c"; category "opposite*"; intModel "MER4-int"; locid "MER4-int_0012"; model_cov "4709"; model_pct "71.4";
chr1	rmsk	exon	45305213	45305647	3153	+	.	gene_id "MER4_1p34.1c"; transcript_id "MER4_1p34.1c"; locus "MER4_1p34.1c"; repName "MER4A1"; geneRegion "ltr"; locid "MER4-int_0012"; repClass "LTR"; repEnd "472"; repFamily "ERV1"; repLeft "0"; repStart "15";
chr1	rmsk	exon	45305651	45307087	4210	+	.	gene_id "MER4_1p34.1c"; transcript_id "MER4_1p34.1c"; locus "MER4_1p34.1c"; repName "MER4-int"; geneRegion "internal"; locid "MER4-int_0012"; repClass "LTR"; repEnd "1025"; repFamily "ERV1"; repLeft "-5573"; repStart "-159";
chr1	rmsk	exon	45307090	45307784	4086	+	.	gene_id "MER4_1p34.1c"; transcript_id "MER4_1p34.1c"; locus "MER4_1p34.1c"; repName "MER4-int"; geneRegion "internal"; locid "MER4-int_0012"; repClass "LTR"; repEnd "2495"; repFamily "ERV1"; repLeft "-4103"; repStart "1764";
chr1	rmsk	exon	45308324	45308352	1944	+	.	gene_id "MER4_1p34.1c"; transcript_id "MER4_1p34.1c"; locus "MER4_1p34.1c"; repName "MER4-int"; geneRegion "internal"; locid "MER4-int_0012"; repClass "LTR"; repEnd "2758"; repFamily "ERV1"; repLeft "-3840"; repStart "2730";
chr1	rmsk	exon	45308596	45308971	1944	+	.	gene_id "MER4_1p34.1c"; transcript_id "MER4_1p34.1c"; locus "MER4_1p34.1c"; repName "MER4-int"; geneRegion "internal"; locid "MER4-int_0012"; repClass "LTR"; repEnd "3143"; repFamily "ERV1"; repLeft "-3455"; repStart "2759";
chr1	rmsk	exon	45309292	45309346	1944	+	.	gene_id "MER4_1p34.1c"; transcript_id "MER4_1p34.1c"; locus "MER4_1p34.1c"; repName "MER4-int"; geneRegion "internal"; locid "MER4-int_0012"; repClass "LTR"; repEnd "3214"; repFamily "ERV1"; repLeft "-3384"; repStart "3144";
chr1	rmsk	exon	45309587	45310030	13361	+	.	gene_id "MER4_1p34.1c"; transcript_id "MER4_1p34.1c"; locus "MER4_1p34.1c"; repName "MER4-int"; geneRegion "internal"; locid "MER4-int_0012"; repClass "LTR"; repEnd "4415"; repFamily "ERV1"; repLeft "-2183"; repStart "3960";
chr1	rmsk	exon	45310333	45311405	13361	+	.	gene_id "MER4_1p34.1c"; transcript_id "MER4_1p34.1c"; locus "MER4_1p34.1c"; repName "MER4-int"; geneRegion "internal"; locid "MER4-int_0012"; repClass "LTR"; repEnd "5524"; repFamily "ERV1"; repLeft "-1074"; repStart "4416";
chr1	rmsk	exon	45311700	45312079	13361	+	.	gene_id "MER4_1p34.1c"; transcript_id "MER4_1p34.1c"; locus "MER4_1p34.1c"; repName "MER4-int"; geneRegion "internal"; locid "MER4-int_0012"; repClass "LTR"; repEnd "5896"; repFamily "ERV1"; repLeft "-702"; repStart "5525";
chr1	rmsk	exon	45312389	45312572	13361	+	.	gene_id "MER4_1p34.1c"; transcript_id "MER4_1p34.1c"; locus "MER4_1p34.1c"; repName "MER4-int"; geneRegion "internal"; locid "MER4-int_0012"; repClass "LTR"; repEnd "6079"; repFamily "ERV1"; repLeft "-519"; repStart "5897";
chr1	rmsk	exon	45312881	45313065	13361	+	.	gene_id "MER4_1p34.1c"; transcript_id "MER4_1p34.1c"; locus "MER4_1p34.1c"; repName "MER4-int"; geneRegion "internal"; locid "MER4-int_0012"; repClass "LTR"; repEnd "6276"; repFamily "ERV1"; repLeft "-322"; repStart "6080";
chr1	rmsk	exon	45313065	45313242	1471	+	.	gene_id "MER4_1p34.1c"; transcript_id "MER4_1p34.1c"; locus "MER4_1p34.1c"; repName "MER4-int"; geneRegion "internal"; locid "MER4-int_0012"; prev_strand "-"; repClass "LTR"; repEnd "3261"; repFamily "ERV1"; repLeft "3046"; repStart "-3337";
chr1	rmsk	exon	45313538	45313548	1471	+	.	gene_id "MER4_1p34.1c"; transcript_id "MER4_1p34.1c"; locus "MER4_1p34.1c"; repName "MER4-int"; geneRegion "internal"; locid "MER4-int_0012"; prev_strand "-"; repClass "LTR"; repEnd "3045"; repFamily "ERV1"; repLeft "3044"; repStart "-3553";
chr1	rmsk	exon	45314144	45314437	1471	+	.	gene_id "MER4_1p34.1c"; transcript_id "MER4_1p34.1c"; locus "MER4_1p34.1c"; repName "MER4-int"; geneRegion "internal"; locid "MER4-int_0012"; prev_strand "-"; repClass "LTR"; repEnd "3043"; repFamily "ERV1"; repLeft "2737"; repStart "-3555";
chr1	rmsk	exon	45314628	45314803	1094	+	.	gene_id "MER4_1p34.1c"; transcript_id "MER4_1p34.1c"; locus "MER4_1p34.1c"; repName "MER4-int"; geneRegion "internal"; locid "MER4-int_0012"; prev_strand "-"; repClass "LTR"; repEnd "2489"; repFamily "ERV1"; repLeft "2327"; repStart "-4109";
chr1	rmsk	exon	45315084	45315464	1820	+	.	gene_id "MER4_1p34.1c"; transcript_id "MER4_1p34.1c"; locus "MER4_1p34.1c"; repName "MER4-int"; geneRegion "internal"; locid "MER4-int_0012"; prev_strand "-"; repClass "LTR"; repEnd "2160"; repFamily "ERV1"; repLeft "1799"; repStart "-4438";
chr1	rmsk	exon	45315762	45315797	1820	+	.	gene_id "MER4_1p34.1c"; transcript_id "MER4_1p34.1c"; locus "MER4_1p34.1c"; repName "MER4-int"; geneRegion "internal"; locid "MER4-int_0012"; prev_strand "-"; repClass "LTR"; repEnd "1798"; repFamily "ERV1"; repLeft "1763"; repStart "-4800";
### HERVH_1p34.1 ###
chr1	rmsk	gene	45315974	45320483	.	+	.	gene_id "HERVH_1p34.1"; transcript_id "HERVH_1p34.1"; locus "HERVH_1p34.1"; category "oneside"; intModel "HERVH-int"; locid "HERVH-int_0019"; model_cov "4511"; model_pct "58.5";
chr1	rmsk	exon	45315974	45316348	2015	+	.	gene_id "HERVH_1p34.1"; transcript_id "HERVH_1p34.1"; locus "HERVH_1p34.1"; repName "LTR7"; geneRegion "ltr"; locid "HERVH-int_0019"; repClass "LTR"; repEnd "450"; repFamily "ERV1"; repLeft "0"; repStart "1";
chr1	rmsk	exon	45316349	45319557	9849	+	.	gene_id "HERVH_1p34.1"; transcript_id "HERVH_1p34.1"; locus "HERVH_1p34.1"; repName "HERVH-int"; geneRegion "internal"; locid "HERVH-int_0019"; repClass "LTR"; repEnd "3587"; repFamily "ERV1"; repLeft "-4126"; repStart "1";
chr1	rmsk	exon	45319546	45320287	3093	+	.	gene_id "HERVH_1p34.1"; transcript_id "HERVH_1p34.1"; locus "HERVH_1p34.1"; repName "HERVH-int"; geneRegion "internal"; locid "HERVH-int_0019"; repClass "LTR"; repEnd "4529"; repFamily "ERV1"; repLeft "-3184"; repStart "3800";
chr1	rmsk	exon	45320288	45320483	1041	+	.	gene_id "HERVH_1p34.1"; transcript_id "HERVH_1p34.1"; locus "HERVH_1p34.1"; repName "HERVH-int"; geneRegion "internal"; locid "HERVH-int_0019"; repClass "LTR"; repEnd "6685"; repFamily "ERV1"; repLeft "-1028"; repStart "6489";
### MER4_1p34.1b ###
chr1	rmsk	gene	45320709	45321542	.	-	.	gene_id "MER4_1p34.1b"; transcript_id "MER4_1p34.1b"; locus "MER4_1p34.1b"; category "internal"; intModel "MER4-int"; locid "MER4-int_0014"; model_cov "793"; model_pct "12.0";
chr1	rmsk	exon	45320709	45321396	3319	-	.	gene_id "MER4_1p34.1b"; transcript_id "MER4_1p34.1b"; locus "MER4_1p34.1b"; repName "MER4-int"; geneRegion "internal"; locid "MER4-int_0014"; repClass "LTR"; repEnd "1721"; repFamily "ERV1"; repLeft "993"; repStart "-4877";
chr1	rmsk	exon	45321474	45321542	254	-	.	gene_id "MER4_1p34.1b"; transcript_id "MER4_1p34.1b"; locus "MER4_1p34.1b"; repName "MER4-int"; geneRegion "internal"; locid "MER4-int_0014"; repClass "LTR"; repEnd "750"; repFamily "ERV1"; repLeft "685"; repStart "-5848";
### MER61_1p34.1a ###
chr1	rmsk	gene	45573148	45575575	.	-	.	gene_id "MER61_1p34.1a"; transcript_id "MER61_1p34.1a"; locus "MER61_1p34.1a"; category "oneside"; intModel "MER61-int"; locid "MER61-int_0002"; model_cov "1599"; model_pct "30.6";
chr1	rmsk	exon	45573148	45573440	1529	-	.	gene_id "MER61_1p34.1a"; transcript_id "MER61_1p34.1a"; locus "MER61_1p34.1a"; repName "MER61B"; geneRegion "ltr"; locid "MER61-int_0002"; repClass "LTR"; repEnd "398"; repFamily "ERV1"; repLeft "1"; repStart "-29";
chr1	rmsk	exon	45573441	45574886	7350	-	.	gene_id "MER61_1p34.1a"; transcript_id "MER61_1p34.1a"; locus "MER61_1p34.1a"; repName "MER61-int"; geneRegion "internal"; locid "MER61-int_0002"; repClass "LTR"; repEnd "5217"; repFamily "ERV1"; repLeft "3663"; repStart "0";
chr1	rmsk	exon	45575181	45575575	7350	-	.	gene_id "MER61_1p34.1a"; transcript_id "MER61_1p34.1a"; locus "MER61_1p34.1a"; repName "MER61-int"; geneRegion "internal"; locid "MER61-int_0002"; repClass "LTR"; repEnd "3662"; repFamily "ERV1"; repLeft "3617"; repStart "-1555";
### MER61_1p34.1b ###
chr1	rmsk	gene	45575881	45580362	.	-	.	gene_id "MER61_1p34.1b"; transcript_id "MER61_1p34.1b"; locus "MER61_1p34.1b"; category "internal"; intModel "MER61-int"; locid "MER61-int_0003"; model_cov "1753"; model_pct "33.6";
chr1	rmsk	exon	45575881	45576139	5452	-	.	gene_id "MER61_1p34.1b"; transcript_id "MER61_1p34.1b"; locus "MER61_1p34.1b"; repName "MER61-int"; geneRegion "internal"; locid "MER61-int_0003"; repClass "LTR"; repEnd "4275"; repFamily "ERV1"; repLeft "4023"; repStart "-942";
chr1	rmsk	exon	45577531	45577611	6793	-	.	gene_id "MER61_1p34.1b"; transcript_id "MER61_1p34.1b"; locus "MER61_1p34.1b"; repName "MER61-int"; geneRegion "internal"; locid "MER61-int_0003"; repClass "LTR"; repEnd "3096"; repFamily "ERV1"; repLeft "3043"; repStart "-2121";
chr1	rmsk	exon	45577927	45577966	6793	-	.	gene_id "MER61_1p34.1b"; transcript_id "MER61_1p34.1b"; locus "MER61_1p34.1b"; repName "MER61-int"; geneRegion "internal"; locid "MER61-int_0003"; repClass "LTR"; repEnd "3042"; repFamily "ERV1"; repLeft "3014"; repStart "-2175";
chr1	rmsk	exon	45578251	45579178	6793	-	.	gene_id "MER61_1p34.1b"; transcript_id "MER61_1p34.1b"; locus "MER61_1p34.1b"; repName "MER61-int"; geneRegion "internal"; locid "MER61-int_0003"; repClass "LTR"; repEnd "3013"; repFamily "ERV1"; repLeft "2075"; repStart "-2204";
chr1	rmsk	exon	45579368	45579437	2270	-	.	gene_id "MER61_1p34.1b"; transcript_id "MER61_1p34.1b"; locus "MER61_1p34.1b"; repName "MER61-int"; geneRegion "internal"; locid "MER61-int_0003"; repClass "LTR"; repEnd "1709"; repFamily "ERV1"; repLeft "1650"; repStart "-3508";
chr1	rmsk	exon	45579734	45579840	2270	-	.	gene_id "MER61_1p34.1b"; transcript_id "MER61_1p34.1b"; locus "MER61_1p34.1b"; repName "MER61-int"; geneRegion "internal"; locid "MER61-int_0003"; repClass "LTR"; repEnd "1649"; repFamily "ERV1"; repLeft "1542"; repStart "-3568";
chr1	rmsk	exon	45580148	45580362	2270	-	.	gene_id "MER61_1p34.1b"; transcript_id "MER61_1p34.1b"; locus "MER61_1p34.1b"; repName "MER61-int"; geneRegion "internal"; locid "MER61-int_0003"; repClass "LTR"; repEnd "1541"; repFamily "ERV1"; repLeft "1225"; repStart "-3676";
### ERVLB4_1p34.1 ###
chr1	rmsk	gene	46073148	46076202	.	-	.	gene_id "ERVLB4_1p34.1"; transcript_id "ERVLB4_1p34.1"; locus "ERVLB4_1p34.1"; category "oneside"; intModel "ERVL-B4-int"; locid "ERVL-B4-int_0016"; model_cov "1591"; model_pct "27.8";
chr1	rmsk	exon	46073148	46073623	7813	-	.	gene_id "ERVLB4_1p34.1"; transcript_id "ERVLB4_1p34.1"; locus "ERVLB4_1p34.1"; repName "ERVL-B4-int"; geneRegion "internal"; locid "ERVL-B4-int_0016"; repClass "LTR"; repEnd "1598"; repFamily "ERVL"; repLeft "1124"; repStart "-4116";
chr1	rmsk	exon	46073934	46074008	7813	-	.	gene_id "ERVLB4_1p34.1"; transcript_id "ERVLB4_1p34.1"; locus "ERVLB4_1p34.1"; repName "ERVL-B4-int"; geneRegion "internal"; locid "ERVL-B4-int_0016"; repClass "LTR"; repEnd "1123"; repFamily "ERVL"; repLeft "1060"; repStart "-4591";
chr1	rmsk	exon	46074317	46075333	7813	-	.	gene_id "ERVLB4_1p34.1"; transcript_id "ERVLB4_1p34.1"; locus "ERVLB4_1p34.1"; repName "ERVL-B4-int"; geneRegion "internal"; locid "ERVL-B4-int_0016"; repClass "LTR"; repEnd "1059"; repFamily "ERVL"; repLeft "33"; repStart "-4655";
chr1	rmsk	exon	46075636	46075668	7813	-	.	gene_id "ERVLB4_1p34.1"; transcript_id "ERVLB4_1p34.1"; locus "ERVLB4_1p34.1"; repName "ERVL-B4-int"; geneRegion "internal"; locid "ERVL-B4-int_0016"; repClass "LTR"; repEnd "32"; repFamily "ERVL"; repLeft "4"; repStart "-5682";
chr1	rmsk	exon	46075671	46076202	2849	-	.	gene_id "ERVLB4_1p34.1"; transcript_id "ERVLB4_1p34.1"; locus "ERVLB4_1p34.1"; repName "MLT2B3"; geneRegion "ltr"; locid "ERVL-B4-int_0016"; repClass "LTR"; repEnd "554"; repFamily "ERVL"; repLeft "1"; repStart "0";
### HARLEQUIN_1p33 ###
chr1	rmsk	gene	46325548	46332557	.	-	.	gene_id "HARLEQUIN_1p33"; transcript_id "HARLEQUIN_1p33"; locus "HARLEQUIN_1p33"; category "prototype"; intModel "Harlequin-int"; locid "Harlequin-int_0008"; model_cov "5038"; model_pct "73.1";
chr1	rmsk	exon	46325548	46326039	4082	-	.	gene_id "HARLEQUIN_1p33"; transcript_id "HARLEQUIN_1p33"; locus "HARLEQUIN_1p33"; repName "LTR2B"; geneRegion "ltr"; locid "Harlequin-int_0008"; repClass "LTR"; repEnd "483"; repFamily "ERV1"; repLeft "1"; repStart "0";
chr1	rmsk	exon	46326040	46329561	23562	-	.	gene_id "HARLEQUIN_1p33"; transcript_id "HARLEQUIN_1p33"; locus "HARLEQUIN_1p33"; repName "Harlequin-int"; geneRegion "internal"; locid "Harlequin-int_0008"; repClass "LTR"; repEnd "6896"; repFamily "ERV1"; repLeft "3352"; repStart "0";
chr1	rmsk	exon	46329561	46329755	1354	-	.	gene_id "HARLEQUIN_1p33"; transcript_id "HARLEQUIN_1p33"; locus "HARLEQUIN_1p33"; repName "Harlequin-int"; geneRegion "internal"; locid "Harlequin-int_0008"; repClass "LTR"; repEnd "2574"; repFamily "ERV1"; repLeft "2380"; repStart "-4322";
chr1	rmsk	exon	46330516	46330897	2430	-	.	gene_id "HARLEQUIN_1p33"; transcript_id "HARLEQUIN_1p33"; locus "HARLEQUIN_1p33"; repName "Harlequin-int"; geneRegion "internal"; locid "Harlequin-int_0008"; repClass "LTR"; repEnd "1974"; repFamily "ERV1"; repLeft "1572"; repStart "-4922";
chr1	rmsk	exon	46330884	46330937	5536	-	.	gene_id "HARLEQUIN_1p33"; transcript_id "HARLEQUIN_1p33"; locus "HARLEQUIN_1p33"; repName "Harlequin-int"; geneRegion "internal"; locid "Harlequin-int_0008"; repClass "LTR"; repEnd "900"; repFamily "ERV1"; repLeft "858"; repStart "-5996";
chr1	rmsk	exon	46331236	46332068	5536	-	.	gene_id "HARLEQUIN_1p33"; transcript_id "HARLEQUIN_1p33"; locus "HARLEQUIN_1p33"; repName "Harlequin-int"; geneRegion "internal"; locid "Harlequin-int_0008"; repClass "LTR"; repEnd "857"; repFamily "ERV1"; repLeft "1"; repStart "-6039";
chr1	rmsk	exon	46332069	46332557	4042	-	.	gene_id "HARLEQUIN_1p33"; transcript_id "HARLEQUIN_1p33"; locus "HARLEQUIN_1p33"; repName "LTR2B"; geneRegion "ltr"; locid "Harlequin-int_0008"; repClass "LTR"; repEnd "483"; repFamily "ERV1"; repLeft "1"; repStart "0";
### HERVIP10FH_1p33a ###
chr1	rmsk	gene	46383762	46385780	.	-	.	gene_id "HERVIP10FH_1p33a"; transcript_id "HERVIP10FH_1p33a"; locus "HERVIP10FH_1p33a"; category "oneside"; intModel "HERVIP10FH-int"; locid "HERVIP10FH-int_0006"; model_cov "1522"; model_pct "29.8";
chr1	rmsk	exon	46383762	46384253	3425	-	.	gene_id "HERVIP10FH_1p33a"; transcript_id "HERVIP10FH_1p33a"; locus "HERVIP10FH_1p33a"; repName "LTR10F"; geneRegion "ltr"; locid "HERVIP10FH-int_0006"; repClass "LTR"; repEnd "511"; repFamily "ERV1"; repLeft "4"; repStart "0";
chr1	rmsk	exon	46384257	46384622	3002	-	.	gene_id "HERVIP10FH_1p33a"; transcript_id "HERVIP10FH_1p33a"; locus "HERVIP10FH_1p33a"; repName "HERVIP10FH-int"; geneRegion "internal"; locid "HERVIP10FH-int_0006"; repClass "LTR"; repEnd "5102"; repFamily "ERV1"; repLeft "4735"; repStart "0";
chr1	rmsk	exon	46384634	46385780	8303	-	.	gene_id "HERVIP10FH_1p33a"; transcript_id "HERVIP10FH_1p33a"; locus "HERVIP10FH_1p33a"; repName "HERVIP10FH-int"; geneRegion "internal"; locid "HERVIP10FH-int_0006"; repClass "LTR"; repEnd "3088"; repFamily "ERV1"; repLeft "1933"; repStart "-2014";
### HERVW_1p33a ###
chr1	rmsk	gene	46385782	46391326	.	-	.	gene_id "HERVW_1p33a"; transcript_id "HERVW_1p33a"; locus "HERVW_1p33a"; category "prototype"; intModel "HERV17-int"; locid "HERV17-int_0002"; model_cov "4435"; model_pct "51.4";
chr1	rmsk	exon	46385782	46386104	2755	-	.	gene_id "HERVW_1p33a"; transcript_id "HERVW_1p33a"; locus "HERVW_1p33a"; repName "LTR17"; geneRegion "ltr"; locid "HERV17-int_0002"; repClass "LTR"; repEnd "324"; repFamily "ERV1"; repLeft "1"; repStart "-456";
chr1	rmsk	exon	46386109	46386394	2348	-	.	gene_id "HERVW_1p33a"; transcript_id "HERVW_1p33a"; locus "HERVW_1p33a"; repName "HERV17-int"; geneRegion "internal"; locid "HERV17-int_0002"; repClass "LTR"; repEnd "8621"; repFamily "ERV1"; repLeft "8335"; repStart "-5";
chr1	rmsk	exon	46386385	46386423	250	-	.	gene_id "HERVW_1p33a"; transcript_id "HERVW_1p33a"; locus "HERVW_1p33a"; repName "HERV17-int"; geneRegion "internal"; locid "HERV17-int_0002"; repClass "LTR"; repEnd "7548"; repFamily "ERV1"; repLeft "7510"; repStart "-1078";
chr1	rmsk	exon	46386419	46389156	24401	-	.	gene_id "HERVW_1p33a"; transcript_id "HERVW_1p33a"; locus "HERVW_1p33a"; repName "HERV17-int"; geneRegion "internal"; locid "HERV17-int_0002"; repClass "LTR"; repEnd "6017"; repFamily "ERV1"; repLeft "3277"; repStart "-2609";
chr1	rmsk	exon	46389459	46390791	24401	-	.	gene_id "HERVW_1p33a"; transcript_id "HERVW_1p33a"; locus "HERVW_1p33a"; repName "HERV17-int"; geneRegion "internal"; locid "HERV17-int_0002"; repClass "LTR"; repEnd "3283"; repFamily "ERV1"; repLeft "1953"; repStart "-5343";
chr1	rmsk	exon	46390780	46390821	261	-	.	gene_id "HERVW_1p33a"; transcript_id "HERVW_1p33a"; locus "HERVW_1p33a"; repName "HERV17-int"; geneRegion "internal"; locid "HERV17-int_0002"; repClass "LTR"; repEnd "43"; repFamily "ERV1"; repLeft "2"; repStart "-8583";
chr1	rmsk	exon	46390822	46391326	3616	-	.	gene_id "HERVW_1p33a"; transcript_id "HERVW_1p33a"; locus "HERVW_1p33a"; repName "LTR17"; geneRegion "ltr"; locid "HERV17-int_0002"; repClass "LTR"; repEnd "780"; repFamily "ERV1"; repLeft "253"; repStart "0";
### HERVIP10FH_1p33b ###
chr1	rmsk	gene	46391343	46393974	.	-	.	gene_id "HERVIP10FH_1p33b"; transcript_id "HERVIP10FH_1p33b"; locus "HERVIP10FH_1p33b"; category "oneside"; intModel "HERVIP10FH-int"; locid "HERVIP10FH-int_0007"; model_cov "1688"; model_pct "33.1";
chr1	rmsk	exon	46391343	46392209	7597	-	.	gene_id "HERVIP10FH_1p33b"; transcript_id "HERVIP10FH_1p33b"; locus "HERVIP10FH_1p33b"; repName "HERVIP10FH-int"; geneRegion "internal"; locid "HERVIP10FH-int_0007"; repClass "LTR"; repEnd "1810"; repFamily "ERV1"; repLeft "939"; repStart "-3292";
chr1	rmsk	exon	46392513	46392788	7597	-	.	gene_id "HERVIP10FH_1p33b"; transcript_id "HERVIP10FH_1p33b"; locus "HERVIP10FH_1p33b"; repName "HERVIP10FH-int"; geneRegion "internal"; locid "HERVIP10FH-int_0007"; repClass "LTR"; repEnd "938"; repFamily "ERV1"; repLeft "625"; repStart "-4164";
chr1	rmsk	exon	46392896	46393166	502	-	.	gene_id "HERVIP10FH_1p33b"; transcript_id "HERVIP10FH_1p33b"; locus "HERVIP10FH_1p33b"; repName "HERVIP10FH-int"; geneRegion "internal"; locid "HERVIP10FH-int_0007"; repClass "LTR"; repEnd "-3084"; repFamily "ERV1"; repLeft "-3588"; repStart "-8186";
chr1	rmsk	exon	46393504	46393974	2985	-	.	gene_id "HERVIP10FH_1p33b"; transcript_id "HERVIP10FH_1p33b"; locus "HERVIP10FH_1p33b"; repName "LTR10F"; geneRegion "ltr"; locid "HERVIP10FH-int_0007"; repClass "LTR"; repEnd "511"; repFamily "ERV1"; repLeft "1"; repStart "0";
### MER4_1p33a ###
chr1	rmsk	gene	46771192	46774760	.	+	.	gene_id "MER4_1p33a"; transcript_id "MER4_1p33a"; locus "MER4_1p33a"; category "oneside"; intModel "MER4-int"; locid "MER4-int_0015"; model_cov "2419"; model_pct "36.7";
chr1	rmsk	exon	46771192	46771670	3660	+	.	gene_id "MER4_1p33a"; transcript_id "MER4_1p33a"; locus "MER4_1p33a"; repName "MER4A1"; geneRegion "ltr"; locid "MER4-int_0015"; repClass "LTR"; repEnd "472"; repFamily "ERV1"; repLeft "0"; repStart "1";
chr1	rmsk	exon	46771674	46772188	2596	+	.	gene_id "MER4_1p33a"; transcript_id "MER4_1p33a"; locus "MER4_1p33a"; repName "MER4-int"; geneRegion "internal"; locid "MER4-int_0015"; repClass "LTR"; repEnd "-1197"; repFamily "ERV1"; repLeft "-7795"; repStart "-1671";
chr1	rmsk	exon	46772223	46772304	367	+	.	gene_id "MER4_1p33a"; transcript_id "MER4_1p33a"; locus "MER4_1p33a"; repName "MER4-int"; geneRegion "internal"; locid "MER4-int_0015"; repClass "LTR"; repEnd "-644"; repFamily "ERV1"; repLeft "-7242"; repStart "-722";
chr1	rmsk	exon	46772400	46772662	1300	+	.	gene_id "MER4_1p33a"; transcript_id "MER4_1p33a"; locus "MER4_1p33a"; repName "MER4-int"; geneRegion "internal"; locid "MER4-int_0015"; repClass "LTR"; repEnd "2391"; repFamily "ERV1"; repLeft "-4207"; repStart "2118";
chr1	rmsk	exon	46772665	46773396	2230	+	.	gene_id "MER4_1p33a"; transcript_id "MER4_1p33a"; locus "MER4_1p33a"; repName "MER4-int"; geneRegion "internal"; locid "MER4-int_0015"; repClass "LTR"; repEnd "866"; repFamily "ERV1"; repLeft "-5732"; repStart "372";
chr1	rmsk	exon	46773391	46773914	6587	+	.	gene_id "MER4_1p33a"; transcript_id "MER4_1p33a"; locus "MER4_1p33a"; repName "MER4-int"; geneRegion "internal"; locid "MER4-int_0015"; repClass "LTR"; repEnd "5084"; repFamily "ERV1"; repLeft "-1514"; repStart "4543";
chr1	rmsk	exon	46774221	46774760	6587	+	.	gene_id "MER4_1p33a"; transcript_id "MER4_1p33a"; locus "MER4_1p33a"; repName "MER4-int"; geneRegion "internal"; locid "MER4-int_0015"; repClass "LTR"; repEnd "5644"; repFamily "ERV1"; repLeft "-954"; repStart "5085";
### MER4_1p33b ###
chr1	rmsk	gene	46774779	46775748	.	-	.	gene_id "MER4_1p33b"; transcript_id "MER4_1p33b"; locus "MER4_1p33b"; category "internal"; intModel "MER4-int"; locid "MER4-int_0016"; model_cov "981"; model_pct "14.9";
chr1	rmsk	exon	46774779	46775748	5768	-	.	gene_id "MER4_1p33b"; transcript_id "MER4_1p33b"; locus "MER4_1p33b"; repName "MER4-int"; geneRegion "internal"; locid "MER4-int_0016"; repClass "LTR"; repEnd "5121"; repFamily "ERV1"; repLeft "4140"; repStart "-1477";
### MER4_1p33c ###
chr1	rmsk	gene	46784143	46785370	.	-	.	gene_id "MER4_1p33c"; transcript_id "MER4_1p33c"; locus "MER4_1p33c"; category "internal"; intModel "MER4-int"; locid "MER4-int_0017"; model_cov "1378"; model_pct "20.9";
chr1	rmsk	exon	46784143	46784466	1881	-	.	gene_id "MER4_1p33c"; transcript_id "MER4_1p33c"; locus "MER4_1p33c"; repName "MER4-int"; geneRegion "internal"; locid "MER4-int_0017"; repClass "LTR"; repEnd "4157"; repFamily "ERV1"; repLeft "3837"; repStart "-2441";
chr1	rmsk	exon	46784466	46785370	13598	-	.	gene_id "MER4_1p33c"; transcript_id "MER4_1p33c"; locus "MER4_1p33c"; repName "MER4-int"; geneRegion "internal"; locid "MER4-int_0017"; repClass "LTR"; repEnd "3681"; repFamily "ERV1"; repLeft "2623"; repStart "-2917";
### MER4_1p33d ###
chr1	rmsk	gene	46785598	46788568	.	-	.	gene_id "MER4_1p33d"; transcript_id "MER4_1p33d"; locus "MER4_1p33d"; category "oneside"; intModel "MER4-int"; locid "MER4-int_0018"; model_cov "2618"; model_pct "39.7";
chr1	rmsk	exon	46785598	46786465	13598	-	.	gene_id "MER4_1p33d"; transcript_id "MER4_1p33d"; locus "MER4_1p33d"; repName "MER4-int"; geneRegion "internal"; locid "MER4-int_0018"; repClass "LTR"; repEnd "3681"; repFamily "ERV1"; repLeft "2664"; repStart "-2917";
chr1	rmsk	exon	46786750	46788278	13598	-	.	gene_id "MER4_1p33d"; transcript_id "MER4_1p33d"; locus "MER4_1p33d"; repName "MER4-int"; geneRegion "internal"; locid "MER4-int_0018"; repClass "LTR"; repEnd "1604"; repFamily "ERV1"; repLeft "3"; repStart "-4994";
chr1	rmsk	exon	46788283	46788568	1986	-	.	gene_id "MER4_1p33d"; transcript_id "MER4_1p33d"; locus "MER4_1p33d"; repName "MER4A1"; geneRegion "ltr"; locid "MER4-int_0018"; repClass "LTR"; repEnd "472"; repFamily "ERV1"; repLeft "188"; repStart "0";
### HUERSP3B_1p33a ###
chr1	rmsk	gene	46874045	46877756	.	+	.	gene_id "HUERSP3B_1p33a"; transcript_id "HUERSP3B_1p33a"; locus "HUERSP3B_1p33a"; category "internal"; intModel "HUERS-P3b-int"; locid "HUERS-P3b-int_0004"; model_cov "4182"; model_pct "56.4";
chr1	rmsk	exon	46874045	46876129	6179	+	.	gene_id "HUERSP3B_1p33a"; transcript_id "HUERSP3B_1p33a"; locus "HUERSP3B_1p33a"; repName "HUERS-P3b-int"; geneRegion "internal"; locid "HUERS-P3b-int_0004"; repClass "LTR"; repEnd "1780"; repFamily "ERV1"; repLeft "-5638"; repStart "-705";
chr1	rmsk	exon	46876126	46876269	681	+	.	gene_id "HUERSP3B_1p33a"; transcript_id "HUERSP3B_1p33a"; locus "HUERSP3B_1p33a"; repName "HUERS-P3b-int"; geneRegion "internal"; locid "HUERS-P3b-int_0004"; repClass "LTR"; repEnd "3181"; repFamily "ERV1"; repLeft "-4237"; repStart "3038";
chr1	rmsk	exon	46876271	46876918	3991	+	.	gene_id "HUERSP3B_1p33a"; transcript_id "HUERSP3B_1p33a"; locus "HUERSP3B_1p33a"; repName "HUERS-P3b-int"; geneRegion "internal"; locid "HUERS-P3b-int_0004"; repClass "LTR"; repEnd "4076"; repFamily "ERV1"; repLeft "-3342"; repStart "3400";
chr1	rmsk	exon	46876904	46877643	4015	+	.	gene_id "HUERSP3B_1p33a"; transcript_id "HUERSP3B_1p33a"; locus "HUERSP3B_1p33a"; repName "HUERS-P3b-int"; geneRegion "internal"; locid "HUERS-P3b-int_0004"; repClass "LTR"; repEnd "5411"; repFamily "ERV1"; repLeft "-2007"; repStart "4661";
chr1	rmsk	exon	46877655	46877756	383	+	.	gene_id "HUERSP3B_1p33a"; transcript_id "HUERSP3B_1p33a"; locus "HUERSP3B_1p33a"; repName "HUERS-P3b-int"; geneRegion "internal"; locid "HUERS-P3b-int_0004"; repClass "LTR"; repEnd "5473"; repFamily "ERV1"; repLeft "-1945"; repStart "5345";
### HERVK11_1p33 ###
chr1	rmsk	gene	46900689	46908072	.	+	.	gene_id "HERVK11_1p33"; transcript_id "HERVK11_1p33"; locus "HERVK11_1p33"; category "prototype"; intModel "HERVK11-int"; locid "HERVK11-int_0002"; model_cov "5425"; model_pct "68.2";
chr1	rmsk	exon	46900689	46901761	6769	+	.	gene_id "HERVK11_1p33"; transcript_id "HERVK11_1p33"; locus "HERVK11_1p33"; repName "MER11A"; geneRegion "ltr"; locid "HERVK11-int_0002"; repClass "LTR"; repEnd "1266"; repFamily "ERVK"; repLeft "0"; repStart "1";
chr1	rmsk	exon	46901768	46904716	22914	+	.	gene_id "HERVK11_1p33"; transcript_id "HERVK11_1p33"; locus "HERVK11_1p33"; repName "HERVK11-int"; geneRegion "internal"; locid "HERVK11-int_0002"; repClass "LTR"; repEnd "2964"; repFamily "ERVK"; repLeft "-4989"; repStart "5";
chr1	rmsk	exon	46904737	46906998	10519	+	.	gene_id "HERVK11_1p33"; transcript_id "HERVK11_1p33"; locus "HERVK11_1p33"; repName "HERVK11-int"; geneRegion "internal"; locid "HERVK11-int_0002"; repClass "LTR"; repEnd "7953"; repFamily "ERVK"; repLeft "0"; repStart "5487";
chr1	rmsk	exon	46906999	46908072	4891	+	.	gene_id "HERVK11_1p33"; transcript_id "HERVK11_1p33"; locus "HERVK11_1p33"; repName "MER11A"; geneRegion "ltr"; locid "HERVK11-int_0002"; repClass "LTR"; repEnd "1266"; repFamily "ERVK"; repLeft "0"; repStart "196";
### HERVW_1p33b ###
chr1	rmsk	gene	46946602	46948076	.	+	.	gene_id "HERVW_1p33b"; transcript_id "HERVW_1p33b"; locus "HERVW_1p33b"; category "internal"; intModel "HERV17-int"; locid "HERV17-int_0003"; model_cov "1312"; model_pct "15.2";
chr1	rmsk	exon	46946602	46946921	2352	+	.	gene_id "HERVW_1p33b"; transcript_id "HERVW_1p33b"; locus "HERVW_1p33b"; repName "HERV17-int"; geneRegion "internal"; locid "HERV17-int_0003"; repClass "LTR"; repEnd "687"; repFamily "ERV1"; repLeft "-7939"; repStart "380";
chr1	rmsk	exon	46947086	46948076	7353	+	.	gene_id "HERVW_1p33b"; transcript_id "HERVW_1p33b"; locus "HERVW_1p33b"; repName "HERV17-int"; geneRegion "internal"; locid "HERV17-int_0003"; repClass "LTR"; repEnd "1803"; repFamily "ERV1"; repLeft "-6823"; repStart "798";
### HERVW_1p33c ###
chr1	rmsk	gene	46951891	46958907	.	+	.	gene_id "HERVW_1p33c"; transcript_id "HERVW_1p33c"; locus "HERVW_1p33c"; category "prototype"; intModel "HERV17-int"; locid "HERV17-int_0004"; model_cov "7889"; model_pct "91.5";
chr1	rmsk	exon	46951891	46952393	3334	+	.	gene_id "HERVW_1p33c"; transcript_id "HERVW_1p33c"; locus "HERVW_1p33c"; repName "LTR17"; geneRegion "ltr"; locid "HERV17-int_0004"; repClass "LTR"; repEnd "780"; repFamily "ERV1"; repLeft "0"; repStart "256";
chr1	rmsk	exon	46952394	46953092	5262	+	.	gene_id "HERVW_1p33c"; transcript_id "HERVW_1p33c"; locus "HERVW_1p33c"; repName "HERV17-int"; geneRegion "internal"; locid "HERV17-int_0004"; repClass "LTR"; repEnd "687"; repFamily "ERV1"; repLeft "-7939"; repStart "1";
chr1	rmsk	exon	46953257	46954317	7762	+	.	gene_id "HERVW_1p33c"; transcript_id "HERVW_1p33c"; locus "HERVW_1p33c"; repName "HERV17-int"; geneRegion "internal"; locid "HERV17-int_0004"; repClass "LTR"; repEnd "1864"; repFamily "ERV1"; repLeft "-6762"; repStart "798";
chr1	rmsk	exon	46954315	46954650	2287	+	.	gene_id "HERVW_1p33c"; transcript_id "HERVW_1p33c"; locus "HERVW_1p33c"; repName "HERV17-int"; geneRegion "internal"; locid "HERV17-int_0004"; repClass "LTR"; repEnd "2016"; repFamily "ERV1"; repLeft "-6610"; repStart "1679";
chr1	rmsk	exon	46954634	46958267	28675	+	.	gene_id "HERVW_1p33c"; transcript_id "HERVW_1p33c"; locus "HERVW_1p33c"; repName "HERV17-int"; geneRegion "internal"; locid "HERV17-int_0004"; repClass "LTR"; repEnd "6019"; repFamily "ERV1"; repLeft "-2607"; repStart "548";
chr1	rmsk	exon	46958261	46958299	306	+	.	gene_id "HERVW_1p33c"; transcript_id "HERVW_1p33c"; locus "HERVW_1p33c"; repName "HERV17-int"; geneRegion "internal"; locid "HERV17-int_0004"; repClass "LTR"; repEnd "7548"; repFamily "ERV1"; repLeft "-1078"; repStart "7510";
chr1	rmsk	exon	46958290	46958582	2283	+	.	gene_id "HERVW_1p33c"; transcript_id "HERVW_1p33c"; locus "HERVW_1p33c"; repName "HERV17-int"; geneRegion "internal"; locid "HERV17-int_0004"; repClass "LTR"; repEnd "8626"; repFamily "ERV1"; repLeft "0"; repStart "8335";
chr1	rmsk	exon	46958583	46958907	2663	+	.	gene_id "HERVW_1p33c"; transcript_id "HERVW_1p33c"; locus "HERVW_1p33c"; repName "LTR17"; geneRegion "ltr"; locid "HERV17-int_0004"; repClass "LTR"; repEnd "326"; repFamily "ERV1"; repLeft "-454"; repStart "1";
### HUERSP3B_1p33b ###
chr1	rmsk	gene	47090170	47093881	.	-	.	gene_id "HUERSP3B_1p33b"; transcript_id "HUERSP3B_1p33b"; locus "HUERSP3B_1p33b"; category "internal"; intModel "HUERS-P3b-int"; locid "HUERS-P3b-int_0005"; model_cov "4182"; model_pct "56.4";
chr1	rmsk	exon	47090170	47090271	361	-	.	gene_id "HUERSP3B_1p33b"; transcript_id "HUERSP3B_1p33b"; locus "HUERSP3B_1p33b"; repName "HUERS-P3b-int"; geneRegion "internal"; locid "HUERS-P3b-int_0005"; repClass "LTR"; repEnd "5473"; repFamily "ERV1"; repLeft "5345"; repStart "-1945";
chr1	rmsk	exon	47090283	47091022	3992	-	.	gene_id "HUERSP3B_1p33b"; transcript_id "HUERSP3B_1p33b"; locus "HUERSP3B_1p33b"; repName "HUERS-P3b-int"; geneRegion "internal"; locid "HUERS-P3b-int_0005"; repClass "LTR"; repEnd "5411"; repFamily "ERV1"; repLeft "4661"; repStart "-2007";
chr1	rmsk	exon	47091008	47091655	3996	-	.	gene_id "HUERSP3B_1p33b"; transcript_id "HUERSP3B_1p33b"; locus "HUERSP3B_1p33b"; repName "HUERS-P3b-int"; geneRegion "internal"; locid "HUERS-P3b-int_0005"; repClass "LTR"; repEnd "4076"; repFamily "ERV1"; repLeft "3400"; repStart "-3342";
chr1	rmsk	exon	47091657	47091801	653	-	.	gene_id "HUERSP3B_1p33b"; transcript_id "HUERSP3B_1p33b"; locus "HUERSP3B_1p33b"; repName "HUERS-P3b-int"; geneRegion "internal"; locid "HUERS-P3b-int_0005"; repClass "LTR"; repEnd "3181"; repFamily "ERV1"; repLeft "3038"; repStart "-4237";
chr1	rmsk	exon	47091798	47093881	6119	-	.	gene_id "HUERSP3B_1p33b"; transcript_id "HUERSP3B_1p33b"; locus "HUERSP3B_1p33b"; repName "HUERS-P3b-int"; geneRegion "internal"; locid "HUERS-P3b-int_0005"; repClass "LTR"; repEnd "1780"; repFamily "ERV1"; repLeft "-705"; repStart "-5638";
### HERVW_1p33d ###
chr1	rmsk	gene	47129814	47131292	.	-	.	gene_id "HERVW_1p33d"; transcript_id "HERVW_1p33d"; locus "HERVW_1p33d"; category "internal"; intModel "HERV17-int"; locid "HERV17-int_0005"; model_cov "1307"; model_pct "15.2";
chr1	rmsk	exon	47129814	47130813	7501	-	.	gene_id "HERVW_1p33d"; transcript_id "HERVW_1p33d"; locus "HERVW_1p33d"; repName "HERV17-int"; geneRegion "internal"; locid "HERV17-int_0005"; repClass "LTR"; repEnd "1803"; repFamily "ERV1"; repLeft "798"; repStart "-6823";
chr1	rmsk	exon	47130978	47131292	2296	-	.	gene_id "HERVW_1p33d"; transcript_id "HERVW_1p33d"; locus "HERVW_1p33d"; repName "HERV17-int"; geneRegion "internal"; locid "HERV17-int_0005"; repClass "LTR"; repEnd "687"; repFamily "ERV1"; repLeft "385"; repStart "-7939";
### ERVLB4_1p33 ###
chr1	rmsk	gene	47807138	47808402	.	+	.	gene_id "ERVLB4_1p33"; transcript_id "ERVLB4_1p33"; locus "ERVLB4_1p33"; category "oneside"; intModel "ERVL-B4-int"; locid "ERVL-B4-int_0018"; model_cov "829"; model_pct "14.5";
chr1	rmsk	exon	47807138	47807955	4638	+	.	gene_id "ERVLB4_1p33"; transcript_id "ERVLB4_1p33"; locus "ERVLB4_1p33"; repName "ERVL-B4-int"; geneRegion "internal"; locid "ERVL-B4-int_0018"; repClass "LTR"; repEnd "5714"; repFamily "ERVL"; repLeft "0"; repStart "4885";
chr1	rmsk	exon	47807956	47808402	1944	+	.	gene_id "ERVLB4_1p33"; transcript_id "ERVLB4_1p33"; locus "ERVLB4_1p33"; repName "MLT2D"; geneRegion "ltr"; locid "ERVL-B4-int_0018"; repClass "LTR"; repEnd "414"; repFamily "ERVL"; repLeft "0"; repStart "1";
### ERVLE_1p33a ###
chr1	rmsk	gene	48129284	48130752	.	-	.	gene_id "ERVLE_1p33a"; transcript_id "ERVLE_1p33a"; locus "ERVLE_1p33a"; category "internal"; intModel "ERVL-E-int"; locid "ERVL-E-int_0072"; model_cov "1479"; model_pct "26.1";
chr1	rmsk	exon	48129284	48129602	630	-	.	gene_id "ERVLE_1p33a"; transcript_id "ERVLE_1p33a"; locus "ERVLE_1p33a"; repName "ERVL-E-int"; geneRegion "internal"; locid "ERVL-E-int_0072"; repClass "LTR"; repEnd "5301"; repFamily "ERVL"; repLeft "4979"; repStart "-366";
chr1	rmsk	exon	48129630	48130752	2223	-	.	gene_id "ERVLE_1p33a"; transcript_id "ERVLE_1p33a"; locus "ERVLE_1p33a"; repName "ERVL-E-int"; geneRegion "internal"; locid "ERVL-E-int_0072"; repClass "LTR"; repEnd "4919"; repFamily "ERVL"; repLeft "3762"; repStart "-748";
### HERVFRD_1p33 ###
chr1	rmsk	gene	48186349	48191622	.	-	.	gene_id "HERVFRD_1p33"; transcript_id "HERVFRD_1p33"; locus "HERVFRD_1p33"; category "prototype"; intModel "MER50-int"; locid "MER50-int_0002"; model_cov "6169"; model_pct "85.6";
chr1	rmsk	exon	48186349	48186986	3576	-	.	gene_id "HERVFRD_1p33"; transcript_id "HERVFRD_1p33"; locus "HERVFRD_1p33"; repName "MER50"; geneRegion "ltr"; locid "MER50-int_0002"; repClass "LTR"; repEnd "641"; repFamily "ERV1"; repLeft "1"; repStart "-93";
chr1	rmsk	exon	48186987	48189402	6534	-	.	gene_id "HERVFRD_1p33"; transcript_id "HERVFRD_1p33"; locus "HERVFRD_1p33"; repName "MER50-int"; geneRegion "internal"; locid "MER50-int_0002"; repClass "LTR"; repEnd "7197"; repFamily "ERV1"; repLeft "2788"; repStart "-8";
chr1	rmsk	exon	48189405	48191138	10261	-	.	gene_id "HERVFRD_1p33"; transcript_id "HERVFRD_1p33"; locus "HERVFRD_1p33"; repName "MER50-int"; geneRegion "internal"; locid "MER50-int_0002"; repClass "LTR"; repEnd "1761"; repFamily "ERV1"; repLeft "1"; repStart "-5444";
chr1	rmsk	exon	48191140	48191622	2029	-	.	gene_id "HERVFRD_1p33"; transcript_id "HERVFRD_1p33"; locus "HERVFRD_1p33"; repName "MER50"; geneRegion "ltr"; locid "MER50-int_0002"; repClass "LTR"; repEnd "711"; repFamily "ERV1"; repLeft "61"; repStart "-23";
### HERVH_1p33 ###
chr1	rmsk	gene	48209002	48214821	.	-	.	gene_id "HERVH_1p33"; transcript_id "HERVH_1p33"; locus "HERVH_1p33"; category "prototype"; intModel "HERVH-int"; locid "HERVH-int_0021"; model_cov "4902"; model_pct "63.6";
chr1	rmsk	exon	48209002	48209412	2791	-	.	gene_id "HERVH_1p33"; transcript_id "HERVH_1p33"; locus "HERVH_1p33"; repName "LTR7"; geneRegion "ltr"; locid "HERVH-int_0021"; repClass "LTR"; repEnd "448"; repFamily "ERV1"; repLeft "1"; repStart "-2";
chr1	rmsk	exon	48209413	48209787	2416	-	.	gene_id "HERVH_1p33"; transcript_id "HERVH_1p33"; locus "HERVH_1p33"; repName "HERVH-int"; geneRegion "internal"; locid "HERVH-int_0021"; repClass "LTR"; repEnd "7713"; repFamily "ERV1"; repLeft "7326"; repStart "0";
chr1	rmsk	exon	48209790	48210006	1427	-	.	gene_id "HERVH_1p33"; transcript_id "HERVH_1p33"; locus "HERVH_1p33"; repName "HERVH-int"; geneRegion "internal"; locid "HERVH-int_0021"; repClass "LTR"; repEnd "5819"; repFamily "ERV1"; repLeft "5600"; repStart "-1894";
chr1	rmsk	exon	48210008	48210671	4378	-	.	gene_id "HERVH_1p33"; transcript_id "HERVH_1p33"; locus "HERVH_1p33"; repName "HERVH-int"; geneRegion "internal"; locid "HERVH-int_0021"; repClass "LTR"; repEnd "5149"; repFamily "ERV1"; repLeft "4488"; repStart "-2564";
chr1	rmsk	exon	48210674	48211176	3534	-	.	gene_id "HERVH_1p33"; transcript_id "HERVH_1p33"; locus "HERVH_1p33"; repName "HERVH-int"; geneRegion "internal"; locid "HERVH-int_0021"; repClass "LTR"; repEnd "3993"; repFamily "ERV1"; repLeft "3492"; repStart "-3720";
chr1	rmsk	exon	48211169	48211314	826	-	.	gene_id "HERVH_1p33"; transcript_id "HERVH_1p33"; locus "HERVH_1p33"; repName "HERVH-int"; geneRegion "internal"; locid "HERVH-int_0021"; repClass "LTR"; repEnd "3288"; repFamily "ERV1"; repLeft "3140"; repStart "-4425";
chr1	rmsk	exon	48211309	48214409	16115	-	.	gene_id "HERVH_1p33"; transcript_id "HERVH_1p33"; locus "HERVH_1p33"; repName "HERVH-int"; geneRegion "internal"; locid "HERVH-int_0021"; repClass "LTR"; repEnd "2987"; repFamily "ERV1"; repLeft "1"; repStart "-4726";
chr1	rmsk	exon	48214412	48214821	2727	-	.	gene_id "HERVH_1p33"; transcript_id "HERVH_1p33"; locus "HERVH_1p33"; repName "LTR7"; geneRegion "ltr"; locid "HERVH-int_0021"; repClass "LTR"; repEnd "448"; repFamily "ERV1"; repLeft "1"; repStart "-2";
### HML3_1p33 ###
chr1	rmsk	gene	48513245	48520256	.	-	.	gene_id "HML3_1p33"; transcript_id "HML3_1p33"; locus "HML3_1p33"; category "prototype"; intModel "HERVK9-int"; locid "HERVK9-int_0010"; model_cov "6020"; model_pct "100.0";
chr1	rmsk	exon	48513245	48513763	4404	-	.	gene_id "HML3_1p33"; transcript_id "HML3_1p33"; locus "HML3_1p33"; repName "MER9a1"; geneRegion "ltr"; locid "HERVK9-int_0010"; repClass "LTR"; repEnd "513"; repFamily "ERVK"; repLeft "1"; repStart "0";
chr1	rmsk	exon	48513764	48519743	50171	-	.	gene_id "HML3_1p33"; transcript_id "HML3_1p33"; locus "HML3_1p33"; repName "HERVK9-int"; geneRegion "internal"; locid "HERVK9-int_0010"; repClass "LTR"; repEnd "6021"; repFamily "ERVK"; repLeft "1"; repStart "0";
chr1	rmsk	exon	48519744	48520256	4377	-	.	gene_id "HML3_1p33"; transcript_id "HML3_1p33"; locus "HML3_1p33"; repName "MER9a1"; geneRegion "ltr"; locid "HERVK9-int_0010"; repClass "LTR"; repEnd "513"; repFamily "ERVK"; repLeft "1"; repStart "0";
### ERVLE_1p33b ###
chr1	rmsk	gene	48974627	48978216	.	+	.	gene_id "ERVLE_1p33b"; transcript_id "ERVLE_1p33b"; locus "ERVLE_1p33b"; category "internal"; intModel "ERVL-E-int"; locid "ERVL-E-int_0074"; model_cov "2970"; model_pct "52.4";
chr1	rmsk	exon	48974627	48976314	4276	+	.	gene_id "ERVLE_1p33b"; transcript_id "ERVLE_1p33b"; locus "ERVLE_1p33b"; repName "ERVL-E-int"; geneRegion "internal"; locid "ERVL-E-int_0074"; repClass "LTR"; repEnd "4073"; repFamily "ERVL"; repLeft "-1594"; repStart "2277";
chr1	rmsk	exon	48976335	48976648	1113	+	.	gene_id "ERVLE_1p33b"; transcript_id "ERVLE_1p33b"; locus "ERVLE_1p33b"; repName "ERVL-E-int"; geneRegion "internal"; locid "ERVL-E-int_0074"; repClass "LTR"; repEnd "4465"; repFamily "ERVL"; repLeft "-1202"; repStart "4144";
chr1	rmsk	exon	48977295	48977922	1815	+	.	gene_id "ERVLE_1p33b"; transcript_id "ERVLE_1p33b"; locus "ERVLE_1p33b"; repName "ERVL-E-int"; geneRegion "internal"; locid "ERVL-E-int_0074"; repClass "LTR"; repEnd "5132"; repFamily "ERVL"; repLeft "-535"; repStart "4473";
chr1	rmsk	exon	48978020	48978216	334	+	.	gene_id "ERVLE_1p33b"; transcript_id "ERVLE_1p33b"; locus "ERVLE_1p33b"; repName "ERVL-E-int"; geneRegion "internal"; locid "ERVL-E-int_0074"; repClass "LTR"; repEnd "5667"; repFamily "ERVL"; repLeft "0"; repStart "5473";
### MER41_1p33 ###
chr1	rmsk	gene	49340672	49347240	.	+	.	gene_id "MER41_1p33"; transcript_id "MER41_1p33"; locus "MER41_1p33"; category "prototype"; intModel "MER41-int"; locid "MER41-int_0009"; model_cov "6710"; model_pct "100.0";
chr1	rmsk	exon	49340672	49341245	2408	+	.	gene_id "MER41_1p33"; transcript_id "MER41_1p33"; locus "MER41_1p33"; repName "MER41C"; geneRegion "ltr"; locid "MER41-int_0009"; repClass "LTR"; repEnd "521"; repFamily "ERV1"; repLeft "0"; repStart "1";
chr1	rmsk	exon	49341253	49342179	3564	+	.	gene_id "MER41_1p33"; transcript_id "MER41_1p33"; locus "MER41_1p33"; repName "MER41-int"; geneRegion "internal"; locid "MER41-int_0009"; repClass "LTR"; repEnd "650"; repFamily "ERV1"; repLeft "-5296"; repStart "7";
chr1	rmsk	exon	49342179	49344239	12116	+	.	gene_id "MER41_1p33"; transcript_id "MER41_1p33"; locus "MER41_1p33"; repName "MER41-int"; geneRegion "internal"; locid "MER41-int_0009"; repClass "LTR"; repEnd "3032"; repFamily "ERV1"; repLeft "-2914"; repStart "-389";
chr1	rmsk	exon	49344325	49346810	12116	+	.	gene_id "MER41_1p33"; transcript_id "MER41_1p33"; locus "MER41_1p33"; repName "MER41-int"; geneRegion "internal"; locid "MER41-int_0009"; repClass "LTR"; repEnd "5946"; repFamily "ERV1"; repLeft "0"; repStart "3300";
chr1	rmsk	exon	49346811	49347240	2089	+	.	gene_id "MER41_1p33"; transcript_id "MER41_1p33"; locus "MER41_1p33"; repName "MER41C"; geneRegion "ltr"; locid "MER41-int_0009"; repClass "LTR"; repEnd "398"; repFamily "ERV1"; repLeft "-123"; repStart "1";
### HERVL_1p33a ###
chr1	rmsk	gene	49439505	49442076	.	+	.	gene_id "HERVL_1p33a"; transcript_id "HERVL_1p33a"; locus "HERVL_1p33a"; category "oneside"; intModel "HERVL-int"; locid "HERVL-int_0011"; model_cov "1819"; model_pct "32.2";
chr1	rmsk	exon	49439505	49439944	2973	+	.	gene_id "HERVL_1p33a"; transcript_id "HERVL_1p33a"; locus "HERVL_1p33a"; repName "MLT2A1"; geneRegion "ltr"; locid "HERVL-int_0011"; repClass "LTR"; repEnd "444"; repFamily "ERVL"; repLeft "0"; repStart "1";
chr1	rmsk	exon	49439945	49440069	11659	+	.	gene_id "HERVL_1p33a"; transcript_id "HERVL_1p33a"; locus "HERVL_1p33a"; repName "HERVL-int"; geneRegion "internal"; locid "HERVL-int_0011"; repClass "LTR"; repEnd "124"; repFamily "ERVL"; repLeft "-5530"; repStart "1";
chr1	rmsk	exon	49440368	49441751	11659	+	.	gene_id "HERVL_1p33a"; transcript_id "HERVL_1p33a"; locus "HERVL_1p33a"; repName "HERVL-int"; geneRegion "internal"; locid "HERVL-int_0011"; repClass "LTR"; repEnd "1493"; repFamily "ERVL"; repLeft "-4161"; repStart "125";
chr1	rmsk	exon	49441748	49442076	2657	+	.	gene_id "HERVL_1p33a"; transcript_id "HERVL_1p33a"; locus "HERVL_1p33a"; repName "HERVL-int"; geneRegion "internal"; locid "HERVL-int_0011"; repClass "LTR"; repEnd "4318"; repFamily "ERVL"; repLeft "-1336"; repStart "3990";
### HERVL_1p33b ###
chr1	rmsk	gene	49572733	49579287	.	+	.	gene_id "HERVL_1p33b"; transcript_id "HERVL_1p33b"; locus "HERVL_1p33b"; category "prototype"; intModel "HERVL-int"; locid "HERVL-int_0012"; model_cov "5653"; model_pct "100.0";
chr1	rmsk	exon	49572733	49573124	2857	+	.	gene_id "HERVL_1p33b"; transcript_id "HERVL_1p33b"; locus "HERVL_1p33b"; repName "MLT2A1"; geneRegion "ltr"; locid "HERVL-int_0012"; repClass "LTR"; repEnd "401"; repFamily "ERVL"; repLeft "-43"; repStart "1";
chr1	rmsk	exon	49573190	49573231	2857	+	.	gene_id "HERVL_1p33b"; transcript_id "HERVL_1p33b"; locus "HERVL_1p33b"; repName "MLT2A1"; geneRegion "ltr"; locid "HERVL-int_0012"; repClass "LTR"; repEnd "443"; repFamily "ERVL"; repLeft "-1"; repStart "402";
chr1	rmsk	exon	49573232	49578830	41568	+	.	gene_id "HERVL_1p33b"; transcript_id "HERVL_1p33b"; locus "HERVL_1p33b"; repName "HERVL-int"; geneRegion "internal"; locid "HERVL-int_0012"; repClass "LTR"; repEnd "5654"; repFamily "ERVL"; repLeft "0"; repStart "1";
chr1	rmsk	exon	49578831	49579287	2674	+	.	gene_id "HERVL_1p33b"; transcript_id "HERVL_1p33b"; locus "HERVL_1p33b"; repName "MLT2A1"; geneRegion "ltr"; locid "HERVL-int_0012"; repClass "LTR"; repEnd "444"; repFamily "ERVL"; repLeft "0"; repStart "1";
### ERV316A3_1p33 ###
chr1	rmsk	gene	49626047	49632050	.	-	.	gene_id "ERV316A3_1p33"; transcript_id "ERV316A3_1p33"; locus "ERV316A3_1p33"; category "oneside"; intModel "ERV3-16A3_I-int"; locid "ERV3-16A3_I-int_0027"; model_cov "4410"; model_pct "84.4";
chr1	rmsk	exon	49626047	49626126	375	-	.	gene_id "ERV316A3_1p33"; transcript_id "ERV316A3_1p33"; locus "ERV316A3_1p33"; repName "ERV3-16A3_I-int"; geneRegion "internal"; locid "ERV3-16A3_I-int_0027"; repClass "LTR"; repEnd "4561"; repFamily "ERVL"; repLeft "4481"; repStart "-665";
chr1	rmsk	exon	49626159	49626470	1046	-	.	gene_id "ERV316A3_1p33"; transcript_id "ERV316A3_1p33"; locus "ERV316A3_1p33"; repName "ERV3-16A3_I-int"; geneRegion "internal"; locid "ERV3-16A3_I-int_0027"; repClass "LTR"; repEnd "4483"; repFamily "ERVL"; repLeft "4156"; repStart "-743";
chr1	rmsk	exon	49626622	49626936	1124	-	.	gene_id "ERV316A3_1p33"; transcript_id "ERV316A3_1p33"; locus "ERV316A3_1p33"; repName "ERV3-16A3_I-int"; geneRegion "internal"; locid "ERV3-16A3_I-int_0027"; repClass "LTR"; repEnd "4092"; repFamily "ERVL"; repLeft "3768"; repStart "-1134";
chr1	rmsk	exon	49627415	49629069	5199	-	.	gene_id "ERV316A3_1p33"; transcript_id "ERV316A3_1p33"; locus "ERV316A3_1p33"; repName "ERV3-16A3_I-int"; geneRegion "internal"; locid "ERV3-16A3_I-int_0027"; repClass "LTR"; repEnd "3454"; repFamily "ERVL"; repLeft "1732"; repStart "-1772";
chr1	rmsk	exon	49629291	49630228	5199	-	.	gene_id "ERV316A3_1p33"; transcript_id "ERV316A3_1p33"; locus "ERV316A3_1p33"; repName "ERV3-16A3_I-int"; geneRegion "internal"; locid "ERV3-16A3_I-int_0027"; repClass "LTR"; repEnd "2172"; repFamily "ERVL"; repLeft "1258"; repStart "-3054";
chr1	rmsk	exon	49630310	49630656	1105	-	.	gene_id "ERV316A3_1p33"; transcript_id "ERV316A3_1p33"; locus "ERV316A3_1p33"; repName "ERV3-16A3_I-int"; geneRegion "internal"; locid "ERV3-16A3_I-int_0027"; repClass "LTR"; repEnd "1248"; repFamily "ERVL"; repLeft "885"; repStart "-3978";
chr1	rmsk	exon	49630944	49631596	1849	-	.	gene_id "ERV316A3_1p33"; transcript_id "ERV316A3_1p33"; locus "ERV316A3_1p33"; repName "ERV3-16A3_I-int"; geneRegion "internal"; locid "ERV3-16A3_I-int_0027"; repClass "LTR"; repEnd "759"; repFamily "ERVL"; repLeft "79"; repStart "-4467";
chr1	rmsk	exon	49631669	49632050	1509	-	.	gene_id "ERV316A3_1p33"; transcript_id "ERV316A3_1p33"; locus "ERV316A3_1p33"; repName "LTR16B"; geneRegion "ltr"; locid "ERV3-16A3_I-int_0027"; repClass "LTR"; repEnd "402"; repFamily "ERVL"; repLeft "1"; repStart "-61";
### MER4_1p33e ###
chr1	rmsk	gene	49870933	49873834	.	+	.	gene_id "MER4_1p33e"; transcript_id "MER4_1p33e"; locus "MER4_1p33e"; category "oneside"; intModel "MER4-int"; locid "MER4-int_0020"; model_cov "2494"; model_pct "37.8";
chr1	rmsk	exon	49870933	49873394	11268	+	.	gene_id "MER4_1p33e"; transcript_id "MER4_1p33e"; locus "MER4_1p33e"; repName "MER4-int"; geneRegion "internal"; locid "MER4-int_0020"; repClass "LTR"; repEnd "6597"; repFamily "ERV1"; repLeft "-1"; repStart "4103";
chr1	rmsk	exon	49873404	49873834	3097	+	.	gene_id "MER4_1p33e"; transcript_id "MER4_1p33e"; locus "MER4_1p33e"; repName "MER4C"; geneRegion "ltr"; locid "MER4-int_0020"; repClass "LTR"; repEnd "438"; repFamily "ERV1"; repLeft "-27"; repStart "1";
### HERVL_1p33c ###
chr1	rmsk	gene	50165834	50169387	.	-	.	gene_id "HERVL_1p33c"; transcript_id "HERVL_1p33c"; locus "HERVL_1p33c"; category "prototype"; intModel "HERVL-int"; locid "HERVL-int_0013"; model_cov "2733"; model_pct "48.3";
chr1	rmsk	exon	50165834	50166207	2636	-	.	gene_id "HERVL_1p33c"; transcript_id "HERVL_1p33c"; locus "HERVL_1p33c"; repName "MLT2A1"; geneRegion "ltr"; locid "HERVL-int_0013"; repClass "LTR"; repEnd "400"; repFamily "ERVL"; repLeft "1"; repStart "-44";
chr1	rmsk	exon	50166209	50168249	14249	-	.	gene_id "HERVL_1p33c"; transcript_id "HERVL_1p33c"; locus "HERVL_1p33c"; repName "HERVL-int"; geneRegion "internal"; locid "HERVL-int_0013"; repClass "LTR"; repEnd "5653"; repFamily "ERVL"; repLeft "3545"; repStart "-1";
chr1	rmsk	exon	50168275	50168899	5092	-	.	gene_id "HERVL_1p33c"; transcript_id "HERVL_1p33c"; locus "HERVL_1p33c"; repName "HERVL-int"; geneRegion "internal"; locid "HERVL-int_0013"; repClass "LTR"; repEnd "626"; repFamily "ERVL"; repLeft "1"; repStart "-5028";
chr1	rmsk	exon	50168900	50169387	2946	-	.	gene_id "HERVL_1p33c"; transcript_id "HERVL_1p33c"; locus "HERVL_1p33c"; repName "MLT2A1"; geneRegion "ltr"; locid "HERVL-int_0013"; repClass "LTR"; repEnd "444"; repFamily "ERVL"; repLeft "1"; repStart "0";
### ERVLE_1p32.3a ###
chr1	rmsk	gene	50792486	50796194	.	+	.	gene_id "ERVLE_1p32.3a"; transcript_id "ERVLE_1p32.3a"; locus "ERVLE_1p32.3a"; category "internal"; intModel "ERVL-E-int"; locid "ERVL-E-int_0076"; model_cov "2963"; model_pct "52.3";
chr1	rmsk	exon	50792486	50792973	1104	+	.	gene_id "ERVLE_1p32.3a"; transcript_id "ERVLE_1p32.3a"; locus "ERVLE_1p32.3a"; repName "ERVL-E-int"; geneRegion "internal"; locid "ERVL-E-int_0076"; repClass "LTR"; repEnd "1551"; repFamily "ERVL"; repLeft "-4116"; repStart "1050";
chr1	rmsk	exon	50793028	50793395	665	+	.	gene_id "ERVLE_1p32.3a"; transcript_id "ERVLE_1p32.3a"; locus "ERVLE_1p32.3a"; repName "ERVL-E-int"; geneRegion "internal"; locid "ERVL-E-int_0076"; repClass "LTR"; repEnd "1931"; repFamily "ERVL"; repLeft "-3736"; repStart "1551";
chr1	rmsk	exon	50793427	50793609	561	+	.	gene_id "ERVLE_1p32.3a"; transcript_id "ERVLE_1p32.3a"; locus "ERVLE_1p32.3a"; repName "ERVL-E-int"; geneRegion "internal"; locid "ERVL-E-int_0076"; repClass "LTR"; repEnd "2176"; repFamily "ERVL"; repLeft "-3491"; repStart "1992";
chr1	rmsk	exon	50793613	50793849	1038	+	.	gene_id "ERVLE_1p32.3a"; transcript_id "ERVLE_1p32.3a"; locus "ERVLE_1p32.3a"; repName "ERVL-E-int"; geneRegion "internal"; locid "ERVL-E-int_0076"; repClass "LTR"; repEnd "2703"; repFamily "ERVL"; repLeft "-2964"; repStart "2462";
chr1	rmsk	exon	50794089	50794193	1038	+	.	gene_id "ERVLE_1p32.3a"; transcript_id "ERVLE_1p32.3a"; locus "ERVLE_1p32.3a"; repName "ERVL-E-int"; geneRegion "internal"; locid "ERVL-E-int_0076"; repClass "LTR"; repEnd "2813"; repFamily "ERVL"; repLeft "-2854"; repStart "2704";
chr1	rmsk	exon	50794256	50794623	2993	+	.	gene_id "ERVLE_1p32.3a"; transcript_id "ERVLE_1p32.3a"; locus "ERVLE_1p32.3a"; repName "ERVL-E-int"; geneRegion "internal"; locid "ERVL-E-int_0076"; repClass "LTR"; repEnd "3912"; repFamily "ERVL"; repLeft "-1755"; repStart "3547";
chr1	rmsk	exon	50794936	50795452	2993	+	.	gene_id "ERVLE_1p32.3a"; transcript_id "ERVLE_1p32.3a"; locus "ERVLE_1p32.3a"; repName "ERVL-E-int"; geneRegion "internal"; locid "ERVL-E-int_0076"; repClass "LTR"; repEnd "4463"; repFamily "ERVL"; repLeft "-1204"; repStart "3913";
chr1	rmsk	exon	50795657	50796194	797	+	.	gene_id "ERVLE_1p32.3a"; transcript_id "ERVLE_1p32.3a"; locus "ERVLE_1p32.3a"; repName "ERVL-E-int"; geneRegion "internal"; locid "ERVL-E-int_0076"; repClass "LTR"; repEnd "5285"; repFamily "ERVL"; repLeft "-382"; repStart "4652";
### HERVL40_1p32.3 ###
chr1	rmsk	gene	50942586	50947014	.	-	.	gene_id "HERVL40_1p32.3"; transcript_id "HERVL40_1p32.3"; locus "HERVL40_1p32.3"; category "prototype"; intModel "HERVL40-int"; locid "HERVL40-int_0006"; model_cov "3505"; model_pct "63.4";
chr1	rmsk	exon	50942586	50943091	1370	-	.	gene_id "HERVL40_1p32.3"; transcript_id "HERVL40_1p32.3"; locus "HERVL40_1p32.3"; repName "LTR40b"; geneRegion "ltr"; locid "HERVL40-int_0006"; repClass "LTR"; repEnd "458"; repFamily "ERVL"; repLeft "-56"; repStart "-4";
chr1	rmsk	exon	50943094	50943367	1220	-	.	gene_id "HERVL40_1p32.3"; transcript_id "HERVL40_1p32.3"; locus "HERVL40_1p32.3"; repName "HERVL40-int"; geneRegion "internal"; locid "HERVL40-int_0006"; repClass "LTR"; repEnd "5528"; repFamily "ERVL"; repLeft "5247"; repStart "-2";
chr1	rmsk	exon	50943399	50943562	290	-	.	gene_id "HERVL40_1p32.3"; transcript_id "HERVL40_1p32.3"; locus "HERVL40_1p32.3"; repName "HERVL40-int"; geneRegion "internal"; locid "HERVL40-int_0006"; repClass "LTR"; repEnd "5282"; repFamily "ERVL"; repLeft "5222"; repStart "-248";
chr1	rmsk	exon	50943962	50944057	263	-	.	gene_id "HERVL40_1p32.3"; transcript_id "HERVL40_1p32.3"; locus "HERVL40_1p32.3"; repName "HERVL40-int"; geneRegion "internal"; locid "HERVL40-int_0006"; repClass "LTR"; repEnd "5051"; repFamily "ERVL"; repLeft "4960"; repStart "-479";
chr1	rmsk	exon	50944262	50946073	7220	-	.	gene_id "HERVL40_1p32.3"; transcript_id "HERVL40_1p32.3"; locus "HERVL40_1p32.3"; repName "HERVL40-int"; geneRegion "internal"; locid "HERVL40-int_0006"; repClass "LTR"; repEnd "4660"; repFamily "ERVL"; repLeft "1995"; repStart "-870";
chr1	rmsk	exon	50946194	50946583	1447	-	.	gene_id "HERVL40_1p32.3"; transcript_id "HERVL40_1p32.3"; locus "HERVL40_1p32.3"; repName "HERVL40-int"; geneRegion "internal"; locid "HERVL40-int_0006"; repClass "LTR"; repEnd "409"; repFamily "ERVL"; repLeft "1"; repStart "-5121";
chr1	rmsk	exon	50946585	50947014	1630	-	.	gene_id "HERVL40_1p32.3"; transcript_id "HERVL40_1p32.3"; locus "HERVL40_1p32.3"; repName "LTR40b"; geneRegion "ltr"; locid "HERVL40-int_0006"; repClass "LTR"; repEnd "460"; repFamily "ERVL"; repLeft "14"; repStart "-2";
### ERVLE_1p32.3b ###
chr1	rmsk	gene	51165011	51169107	.	-	.	gene_id "ERVLE_1p32.3b"; transcript_id "ERVLE_1p32.3b"; locus "ERVLE_1p32.3b"; category "internal"; intModel "ERVL-E-int"; locid "ERVL-E-int_0077"; model_cov "3533"; model_pct "62.3";
chr1	rmsk	exon	51165011	51165050	1073	-	.	gene_id "ERVLE_1p32.3b"; transcript_id "ERVLE_1p32.3b"; locus "ERVLE_1p32.3b"; repName "ERVL-E-int"; geneRegion "internal"; locid "ERVL-E-int_0077"; repClass "LTR"; repEnd "5599"; repFamily "ERVL"; repLeft "5562"; repStart "-68";
chr1	rmsk	exon	51165342	51165647	1073	-	.	gene_id "ERVLE_1p32.3b"; transcript_id "ERVLE_1p32.3b"; locus "ERVLE_1p32.3b"; repName "ERVL-E-int"; geneRegion "internal"; locid "ERVL-E-int_0077"; repClass "LTR"; repEnd "5561"; repFamily "ERVL"; repLeft "5244"; repStart "-106";
chr1	rmsk	exon	51165647	51166532	7753	-	.	gene_id "ERVLE_1p32.3b"; transcript_id "ERVLE_1p32.3b"; locus "ERVLE_1p32.3b"; repName "ERVL-E-int"; geneRegion "internal"; locid "ERVL-E-int_0077"; repClass "LTR"; repEnd "4765"; repFamily "ERVL"; repLeft "3838"; repStart "-902";
chr1	rmsk	exon	51166900	51169107	11547	-	.	gene_id "ERVLE_1p32.3b"; transcript_id "ERVLE_1p32.3b"; locus "ERVLE_1p32.3b"; repName "ERVL-E-int"; geneRegion "internal"; locid "ERVL-E-int_0077"; repClass "LTR"; repEnd "3837"; repFamily "ERVL"; repLeft "1585"; repStart "-1830";
### HERVW_1p32.3a ###
chr1	rmsk	gene	51226975	51230497	.	+	.	gene_id "HERVW_1p32.3a"; transcript_id "HERVW_1p32.3a"; locus "HERVW_1p32.3a"; category "oneside"; intModel "HERV17-int"; locid "HERV17-int_0006"; model_cov "3256"; model_pct "37.7";
chr1	rmsk	exon	51226975	51227121	1204	+	.	gene_id "HERVW_1p32.3a"; transcript_id "HERVW_1p32.3a"; locus "HERVW_1p32.3a"; repName "HERV17-int"; geneRegion "internal"; locid "HERV17-int_0006"; repClass "LTR"; repEnd "2709"; repFamily "ERV1"; repLeft "-5917"; repStart "2563";
chr1	rmsk	exon	51227125	51227970	6885	+	.	gene_id "HERVW_1p32.3a"; transcript_id "HERVW_1p32.3a"; locus "HERVW_1p32.3a"; repName "HERV17-int"; geneRegion "internal"; locid "HERV17-int_0006"; repClass "LTR"; repEnd "2016"; repFamily "ERV1"; repLeft "-6610"; repStart "1173";
chr1	rmsk	exon	51227954	51229257	10987	+	.	gene_id "HERVW_1p32.3a"; transcript_id "HERVW_1p32.3a"; locus "HERVW_1p32.3a"; repName "HERV17-int"; geneRegion "internal"; locid "HERV17-int_0006"; repClass "LTR"; repEnd "3754"; repFamily "ERV1"; repLeft "-4872"; repStart "2430";
chr1	rmsk	exon	51229237	51229856	5339	+	.	gene_id "HERVW_1p32.3a"; transcript_id "HERVW_1p32.3a"; locus "HERVW_1p32.3a"; repName "HERV17-int"; geneRegion "internal"; locid "HERV17-int_0006"; repClass "LTR"; repEnd "6019"; repFamily "ERV1"; repLeft "-2607"; repStart "5405";
chr1	rmsk	exon	51229850	51229888	324	+	.	gene_id "HERVW_1p32.3a"; transcript_id "HERVW_1p32.3a"; locus "HERVW_1p32.3a"; repName "HERV17-int"; geneRegion "internal"; locid "HERV17-int_0006"; repClass "LTR"; repEnd "7548"; repFamily "ERV1"; repLeft "-1078"; repStart "7510";
chr1	rmsk	exon	51229879	51230169	2353	+	.	gene_id "HERVW_1p32.3a"; transcript_id "HERVW_1p32.3a"; locus "HERVW_1p32.3a"; repName "HERV17-int"; geneRegion "internal"; locid "HERV17-int_0006"; repClass "LTR"; repEnd "8626"; repFamily "ERV1"; repLeft "0"; repStart "8335";
chr1	rmsk	exon	51230170	51230497	2298	+	.	gene_id "HERVW_1p32.3a"; transcript_id "HERVW_1p32.3a"; locus "HERVW_1p32.3a"; repName "LTR17"; geneRegion "ltr"; locid "HERV17-int_0006"; repClass "LTR"; repEnd "326"; repFamily "ERV1"; repLeft "-454"; repStart "1";
### ERV316A3_1p32.3a ###
chr1	rmsk	gene	52152823	52159748	.	-	.	gene_id "ERV316A3_1p32.3a"; transcript_id "ERV316A3_1p32.3a"; locus "ERV316A3_1p32.3a"; category "prototype"; intModel "ERV3-16A3_I-int"; locid "ERV3-16A3_I-int_0029"; model_cov "5153"; model_pct "98.6";
chr1	rmsk	exon	52152823	52153215	2023	-	.	gene_id "ERV316A3_1p32.3a"; transcript_id "ERV316A3_1p32.3a"; locus "ERV316A3_1p32.3a"; repName "ERV3-16A3_LTR"; geneRegion "ltr"; locid "ERV3-16A3_I-int_0029"; repClass "LTR"; repEnd "422"; repFamily "ERVL"; repLeft "23"; repStart "0";
chr1	rmsk	exon	52153255	52155219	15408	-	.	gene_id "ERV316A3_1p32.3a"; transcript_id "ERV316A3_1p32.3a"; locus "ERV316A3_1p32.3a"; repName "ERV3-16A3_I-int"; geneRegion "internal"; locid "ERV3-16A3_I-int_0029"; repClass "LTR"; repEnd "5166"; repFamily "ERVL"; repLeft "3112"; repStart "-60";
chr1	rmsk	exon	52155534	52156835	15408	-	.	gene_id "ERV316A3_1p32.3a"; transcript_id "ERV316A3_1p32.3a"; locus "ERV316A3_1p32.3a"; repName "ERV3-16A3_I-int"; geneRegion "internal"; locid "ERV3-16A3_I-int_0029"; repClass "LTR"; repEnd "3111"; repFamily "ERVL"; repLeft "1766"; repStart "-2115";
chr1	rmsk	exon	52157132	52157389	15408	-	.	gene_id "ERV316A3_1p32.3a"; transcript_id "ERV316A3_1p32.3a"; locus "ERV316A3_1p32.3a"; repName "ERV3-16A3_I-int"; geneRegion "internal"; locid "ERV3-16A3_I-int_0029"; repClass "LTR"; repEnd "1765"; repFamily "ERVL"; repLeft "1516"; repStart "-3461";
chr1	rmsk	exon	52157706	52158790	15408	-	.	gene_id "ERV316A3_1p32.3a"; transcript_id "ERV316A3_1p32.3a"; locus "ERV316A3_1p32.3a"; repName "ERV3-16A3_I-int"; geneRegion "internal"; locid "ERV3-16A3_I-int_0029"; repClass "LTR"; repEnd "1515"; repFamily "ERVL"; repLeft "248"; repStart "-3711";
chr1	rmsk	exon	52159091	52159338	15408	-	.	gene_id "ERV316A3_1p32.3a"; transcript_id "ERV316A3_1p32.3a"; locus "ERV316A3_1p32.3a"; repName "ERV3-16A3_I-int"; geneRegion "internal"; locid "ERV3-16A3_I-int_0029"; repClass "LTR"; repEnd "247"; repFamily "ERVL"; repLeft "9"; repStart "-4979";
chr1	rmsk	exon	52159341	52159748	1572	-	.	gene_id "ERV316A3_1p32.3a"; transcript_id "ERV316A3_1p32.3a"; locus "ERV316A3_1p32.3a"; repName "ERV3-16A3_LTR"; geneRegion "ltr"; locid "ERV3-16A3_I-int_0029"; repClass "LTR"; repEnd "422"; repFamily "ERVL"; repLeft "1"; repStart "0";
### MER41_1p32.3 ###
chr1	rmsk	gene	52832683	52834593	.	-	.	gene_id "MER41_1p32.3"; transcript_id "MER41_1p32.3"; locus "MER41_1p32.3"; category "internal"; intModel "MER41-int"; locid "MER41-int_0010"; model_cov "1440"; model_pct "24.2";
chr1	rmsk	exon	52832683	52832738	335	-	.	gene_id "MER41_1p32.3"; transcript_id "MER41_1p32.3"; locus "MER41_1p32.3"; repName "MER41-int"; geneRegion "internal"; locid "MER41-int_0010"; repClass "LTR"; repEnd "2221"; repFamily "ERV1"; repLeft "2163"; repStart "-3725";
chr1	rmsk	exon	52832711	52832872	893	-	.	gene_id "MER41_1p32.3"; transcript_id "MER41_1p32.3"; locus "MER41_1p32.3"; repName "MER41-int"; geneRegion "internal"; locid "MER41-int_0010"; repClass "LTR"; repEnd "2017"; repFamily "ERV1"; repLeft "1877"; repStart "-3929";
chr1	rmsk	exon	52832888	52833246	1895	-	.	gene_id "MER41_1p32.3"; transcript_id "MER41_1p32.3"; locus "MER41_1p32.3"; repName "MER41-int"; geneRegion "internal"; locid "MER41-int_0010"; repClass "LTR"; repEnd "1768"; repFamily "ERV1"; repLeft "1371"; repStart "-4178";
chr1	rmsk	exon	52833237	52833320	1455	-	.	gene_id "MER41_1p32.3"; transcript_id "MER41_1p32.3"; locus "MER41_1p32.3"; repName "MER41-int"; geneRegion "internal"; locid "MER41-int_0010"; repClass "LTR"; repEnd "1136"; repFamily "ERV1"; repLeft "1057"; repStart "-4810";
chr1	rmsk	exon	52833631	52833956	3510	-	.	gene_id "MER41_1p32.3"; transcript_id "MER41_1p32.3"; locus "MER41_1p32.3"; repName "MER41-int"; geneRegion "internal"; locid "MER41-int_0010"; repClass "LTR"; repEnd "1056"; repFamily "ERV1"; repLeft "625"; repStart "-4890";
chr1	rmsk	exon	52834265	52834593	3510	-	.	gene_id "MER41_1p32.3"; transcript_id "MER41_1p32.3"; locus "MER41_1p32.3"; repName "MER41-int"; geneRegion "internal"; locid "MER41-int_0010"; repClass "LTR"; repEnd "624"; repFamily "ERV1"; repLeft "289"; repStart "-5322";
### HERVH_1p32.3a ###
chr1	rmsk	gene	53424337	53430029	.	+	.	gene_id "HERVH_1p32.3a"; transcript_id "HERVH_1p32.3a"; locus "HERVH_1p32.3a"; category "prototype"; intModel "HERVH-int"; locid "HERVH-int_0022"; model_cov "4703"; model_pct "61.0";
chr1	rmsk	exon	53424337	53424766	3338	+	.	gene_id "HERVH_1p32.3a"; transcript_id "HERVH_1p32.3a"; locus "HERVH_1p32.3a"; repName "LTR7B"; geneRegion "ltr"; locid "HERVH-int_0022"; repClass "LTR"; repEnd "462"; repFamily "ERV1"; repLeft "-2"; repStart "1";
chr1	rmsk	exon	53424769	53427698	15840	+	.	gene_id "HERVH_1p32.3a"; transcript_id "HERVH_1p32.3a"; locus "HERVH_1p32.3a"; repName "HERVH-int"; geneRegion "internal"; locid "HERVH-int_0022"; repClass "LTR"; repEnd "2987"; repFamily "ERV1"; repLeft "-4726"; repStart "1";
chr1	rmsk	exon	53427671	53427840	869	+	.	gene_id "HERVH_1p32.3a"; transcript_id "HERVH_1p32.3a"; locus "HERVH_1p32.3a"; repName "HERVH-int"; geneRegion "internal"; locid "HERVH-int_0022"; repClass "LTR"; repEnd "3290"; repFamily "ERV1"; repLeft "-4423"; repStart "3126";
chr1	rmsk	exon	53427831	53428332	3387	+	.	gene_id "HERVH_1p32.3a"; transcript_id "HERVH_1p32.3a"; locus "HERVH_1p32.3a"; repName "HERVH-int"; geneRegion "internal"; locid "HERVH-int_0022"; repClass "LTR"; repEnd "3993"; repFamily "ERV1"; repLeft "-3720"; repStart "3492";
chr1	rmsk	exon	53428335	53428996	4376	+	.	gene_id "HERVH_1p32.3a"; transcript_id "HERVH_1p32.3a"; locus "HERVH_1p32.3a"; repName "HERVH-int"; geneRegion "internal"; locid "HERVH-int_0022"; repClass "LTR"; repEnd "5149"; repFamily "ERV1"; repLeft "-2564"; repStart "4488";
chr1	rmsk	exon	53428998	53429599	2556	+	.	gene_id "HERVH_1p32.3a"; transcript_id "HERVH_1p32.3a"; locus "HERVH_1p32.3a"; repName "HERVH-int"; geneRegion "internal"; locid "HERVH-int_0022"; repClass "LTR"; repEnd "7713"; repFamily "ERV1"; repLeft "0"; repStart "7322";
chr1	rmsk	exon	53429600	53430029	3346	+	.	gene_id "HERVH_1p32.3a"; transcript_id "HERVH_1p32.3a"; locus "HERVH_1p32.3a"; repName "LTR7B"; geneRegion "ltr"; locid "HERVH-int_0022"; repClass "LTR"; repEnd "462"; repFamily "ERV1"; repLeft "-2"; repStart "1";
### HERVH_1p32.3b ###
chr1	rmsk	gene	53432880	53435177	.	+	.	gene_id "HERVH_1p32.3b"; transcript_id "HERVH_1p32.3b"; locus "HERVH_1p32.3b"; category "prototype"; intModel "HERVH-int"; locid "HERVH-int_0023"; model_cov "2138"; model_pct "27.7";
chr1	rmsk	exon	53432880	53432985	703	+	.	gene_id "HERVH_1p32.3b"; transcript_id "HERVH_1p32.3b"; locus "HERVH_1p32.3b"; repName "LTR7"; geneRegion "ltr"; locid "HERVH-int_0023"; repClass "LTR"; repEnd "450"; repFamily "ERV1"; repLeft "0"; repStart "346";
chr1	rmsk	exon	53432998	53434803	8266	+	.	gene_id "HERVH_1p32.3b"; transcript_id "HERVH_1p32.3b"; locus "HERVH_1p32.3b"; repName "HERVH-int"; geneRegion "internal"; locid "HERVH-int_0023"; repClass "LTR"; repEnd "2150"; repFamily "ERV1"; repLeft "-5563"; repStart "12";
chr1	rmsk	exon	53434809	53435177	2006	+	.	gene_id "HERVH_1p32.3b"; transcript_id "HERVH_1p32.3b"; locus "HERVH_1p32.3b"; repName "LTR7"; geneRegion "ltr"; locid "HERVH-int_0023"; repClass "LTR"; repEnd "450"; repFamily "ERV1"; repLeft "0"; repStart "6";
### ERVLE_1p32.3c ###
chr1	rmsk	gene	53477198	53481817	.	-	.	gene_id "ERVLE_1p32.3c"; transcript_id "ERVLE_1p32.3c"; locus "ERVLE_1p32.3c"; category "internal"; intModel "ERVL-E-int"; locid "ERVL-E-int_0078"; model_cov "2297"; model_pct "40.5";
chr1	rmsk	exon	53477198	53477617	850	-	.	gene_id "ERVLE_1p32.3c"; transcript_id "ERVLE_1p32.3c"; locus "ERVLE_1p32.3c"; repName "ERVL-E-int"; geneRegion "internal"; locid "ERVL-E-int_0078"; repClass "LTR"; repEnd "5223"; repFamily "ERVL"; repLeft "4780"; repStart "-444";
chr1	rmsk	exon	53478090	53478153	850	-	.	gene_id "ERVLE_1p32.3c"; transcript_id "ERVLE_1p32.3c"; locus "ERVLE_1p32.3c"; repName "ERVL-E-int"; geneRegion "internal"; locid "ERVL-E-int_0078"; repClass "LTR"; repEnd "4779"; repFamily "ERVL"; repLeft "4710"; repStart "-888";
chr1	rmsk	exon	53478262	53478792	1571	-	.	gene_id "ERVLE_1p32.3c"; transcript_id "ERVLE_1p32.3c"; locus "ERVLE_1p32.3c"; repName "ERVL-E-int"; geneRegion "internal"; locid "ERVL-E-int_0078"; repClass "LTR"; repEnd "4709"; repFamily "ERVL"; repLeft "4071"; repStart "-958";
chr1	rmsk	exon	53479500	53479683	1571	-	.	gene_id "ERVLE_1p32.3c"; transcript_id "ERVLE_1p32.3c"; locus "ERVLE_1p32.3c"; repName "ERVL-E-int"; geneRegion "internal"; locid "ERVL-E-int_0078"; repClass "LTR"; repEnd "4070"; repFamily "ERVL"; repLeft "3890"; repStart "-1597";
chr1	rmsk	exon	53479833	53480310	1252	-	.	gene_id "ERVLE_1p32.3c"; transcript_id "ERVLE_1p32.3c"; locus "ERVLE_1p32.3c"; repName "ERVL-E-int"; geneRegion "internal"; locid "ERVL-E-int_0078"; repClass "LTR"; repEnd "3892"; repFamily "ERVL"; repLeft "3371"; repStart "-1775";
chr1	rmsk	exon	53481389	53481817	852	-	.	gene_id "ERVLE_1p32.3c"; transcript_id "ERVLE_1p32.3c"; locus "ERVLE_1p32.3c"; repName "ERVL-E-int"; geneRegion "internal"; locid "ERVL-E-int_0078"; repClass "LTR"; repEnd "3291"; repFamily "ERVL"; repLeft "2845"; repStart "-2376";
### ERV316A3_1p32.3b ###
chr1	rmsk	gene	54101969	54105569	.	+	.	gene_id "ERV316A3_1p32.3b"; transcript_id "ERV316A3_1p32.3b"; locus "ERV316A3_1p32.3b"; category "oneside"; intModel "ERV3-16A3_I-int"; locid "ERV3-16A3_I-int_0030"; model_cov "2475"; model_pct "47.4";
chr1	rmsk	exon	54101969	54103225	8504	+	.	gene_id "ERV316A3_1p32.3b"; transcript_id "ERV316A3_1p32.3b"; locus "ERV316A3_1p32.3b"; repName "ERV3-16A3_I-int"; geneRegion "internal"; locid "ERV3-16A3_I-int_0030"; repClass "LTR"; repEnd "3935"; repFamily "ERVL"; repLeft "-1291"; repStart "2681";
chr1	rmsk	exon	54103597	54104540	8504	+	.	gene_id "ERV316A3_1p32.3b"; transcript_id "ERV316A3_1p32.3b"; locus "ERV316A3_1p32.3b"; repName "ERV3-16A3_I-int"; geneRegion "internal"; locid "ERV3-16A3_I-int_0030"; repClass "LTR"; repEnd "4875"; repFamily "ERVL"; repLeft "-351"; repStart "3936";
chr1	rmsk	exon	54104842	54105131	8504	+	.	gene_id "ERV316A3_1p32.3b"; transcript_id "ERV316A3_1p32.3b"; locus "ERV316A3_1p32.3b"; repName "ERV3-16A3_I-int"; geneRegion "internal"; locid "ERV3-16A3_I-int_0030"; repClass "LTR"; repEnd "5158"; repFamily "ERVL"; repLeft "-68"; repStart "4876";
chr1	rmsk	exon	54105171	54105569	1431	+	.	gene_id "ERV316A3_1p32.3b"; transcript_id "ERV316A3_1p32.3b"; locus "ERV316A3_1p32.3b"; repName "LTR16A"; geneRegion "ltr"; locid "ERV3-16A3_I-int_0030"; repClass "LTR"; repEnd "437"; repFamily "ERVL"; repLeft "-14"; repStart "1";
### HML3_1p32.3 ###
chr1	rmsk	gene	54630287	54636120	.	+	.	gene_id "HML3_1p32.3"; transcript_id "HML3_1p32.3"; locus "HML3_1p32.3"; category "prototype"; intModel "HERVK9-int"; locid "HERVK9-int_0011"; model_cov "5321"; model_pct "88.4";
chr1	rmsk	exon	54630287	54630775	3953	+	.	gene_id "HML3_1p32.3"; transcript_id "HML3_1p32.3"; locus "HML3_1p32.3"; repName "MER9a1"; geneRegion "ltr"; locid "HERVK9-int_0011"; repClass "LTR"; repEnd "513"; repFamily "ERVK"; repLeft "0"; repStart "2";
chr1	rmsk	exon	54630776	54633691	22677	+	.	gene_id "HML3_1p32.3"; transcript_id "HML3_1p32.3"; locus "HML3_1p32.3"; repName "HERVK9-int"; geneRegion "internal"; locid "HERVK9-int_0011"; repClass "LTR"; repEnd "2910"; repFamily "ERVK"; repLeft "-3111"; repStart "1";
chr1	rmsk	exon	54633661	54634537	6874	+	.	gene_id "HML3_1p32.3"; transcript_id "HML3_1p32.3"; locus "HML3_1p32.3"; repName "HERVK9-int"; geneRegion "internal"; locid "HERVK9-int_0011"; repClass "LTR"; repEnd "3952"; repFamily "ERVK"; repLeft "-2069"; repStart "3047";
chr1	rmsk	exon	54634571	54635006	3118	+	.	gene_id "HML3_1p32.3"; transcript_id "HML3_1p32.3"; locus "HML3_1p32.3"; repName "HERVK9-int"; geneRegion "internal"; locid "HERVK9-int_0011"; repClass "LTR"; repEnd "3993"; repFamily "ERVK"; repLeft "-2028"; repStart "3242";
chr1	rmsk	exon	54635002	54635753	5687	+	.	gene_id "HML3_1p32.3"; transcript_id "HML3_1p32.3"; locus "HML3_1p32.3"; repName "HERVK9-int"; geneRegion "internal"; locid "HERVK9-int_0011"; repClass "LTR"; repEnd "5959"; repFamily "ERVK"; repLeft "-62"; repStart "5203";
chr1	rmsk	exon	54635783	54636120	3604	+	.	gene_id "HML3_1p32.3"; transcript_id "HML3_1p32.3"; locus "HML3_1p32.3"; repName "MER9a1"; geneRegion "ltr"; locid "HERVK9-int_0011"; repClass "LTR"; repEnd "359"; repFamily "ERVK"; repLeft "-154"; repStart "1";
### HERVH_1p32.3c ###
chr1	rmsk	gene	54897904	54903584	.	-	.	gene_id "HERVH_1p32.3c"; transcript_id "HERVH_1p32.3c"; locus "HERVH_1p32.3c"; category "prototype"; intModel "HERVH-int"; locid "HERVH-int_0024"; model_cov "4908"; model_pct "63.6";
chr1	rmsk	exon	54897904	54898299	2545	-	.	gene_id "HERVH_1p32.3c"; transcript_id "HERVH_1p32.3c"; locus "HERVH_1p32.3c"; repName "LTR7"; geneRegion "ltr"; locid "HERVH-int_0024"; repClass "LTR"; repEnd "448"; repFamily "ERV1"; repLeft "1"; repStart "-2";
chr1	rmsk	exon	54898300	54898678	2388	-	.	gene_id "HERVH_1p32.3c"; transcript_id "HERVH_1p32.3c"; locus "HERVH_1p32.3c"; repName "HERVH-int"; geneRegion "internal"; locid "HERVH-int_0024"; repClass "LTR"; repEnd "7713"; repFamily "ERV1"; repLeft "7322"; repStart "0";
chr1	rmsk	exon	54898677	54898893	1282	-	.	gene_id "HERVH_1p32.3c"; transcript_id "HERVH_1p32.3c"; locus "HERVH_1p32.3c"; repName "HERVH-int"; geneRegion "internal"; locid "HERVH-int_0024"; repClass "LTR"; repEnd "5819"; repFamily "ERV1"; repLeft "5600"; repStart "-1894";
chr1	rmsk	exon	54898895	54899557	4356	-	.	gene_id "HERVH_1p32.3c"; transcript_id "HERVH_1p32.3c"; locus "HERVH_1p32.3c"; repName "HERVH-int"; geneRegion "internal"; locid "HERVH-int_0024"; repClass "LTR"; repEnd "5149"; repFamily "ERV1"; repLeft "4488"; repStart "-2564";
chr1	rmsk	exon	54899560	54900062	3336	-	.	gene_id "HERVH_1p32.3c"; transcript_id "HERVH_1p32.3c"; locus "HERVH_1p32.3c"; repName "HERVH-int"; geneRegion "internal"; locid "HERVH-int_0024"; repClass "LTR"; repEnd "3993"; repFamily "ERV1"; repLeft "3492"; repStart "-3720";
chr1	rmsk	exon	54900053	54900200	897	-	.	gene_id "HERVH_1p32.3c"; transcript_id "HERVH_1p32.3c"; locus "HERVH_1p32.3c"; repName "HERVH-int"; geneRegion "internal"; locid "HERVH-int_0024"; repClass "LTR"; repEnd "3290"; repFamily "ERV1"; repLeft "3140"; repStart "-4423";
chr1	rmsk	exon	54900195	54903183	20829	-	.	gene_id "HERVH_1p32.3c"; transcript_id "HERVH_1p32.3c"; locus "HERVH_1p32.3c"; repName "HERVH-int"; geneRegion "internal"; locid "HERVH-int_0024"; repClass "LTR"; repEnd "2987"; repFamily "ERV1"; repLeft "1"; repStart "-4726";
chr1	rmsk	exon	54903186	54903584	2569	-	.	gene_id "HERVH_1p32.3c"; transcript_id "HERVH_1p32.3c"; locus "HERVH_1p32.3c"; repName "LTR7"; geneRegion "ltr"; locid "HERVH-int_0024"; repClass "LTR"; repEnd "448"; repFamily "ERV1"; repLeft "1"; repStart "-2";
### HERVH_1p32.3d ###
chr1	rmsk	gene	54906872	54910857	.	-	.	gene_id "HERVH_1p32.3d"; transcript_id "HERVH_1p32.3d"; locus "HERVH_1p32.3d"; category "oneside"; intModel "HERVH-int"; locid "HERVH-int_0025"; model_cov "3236"; model_pct "42.0";
chr1	rmsk	exon	54906872	54907325	3245	-	.	gene_id "HERVH_1p32.3d"; transcript_id "HERVH_1p32.3d"; locus "HERVH_1p32.3d"; repName "LTR7"; geneRegion "ltr"; locid "HERVH-int_0025"; repClass "LTR"; repEnd "448"; repFamily "ERV1"; repLeft "1"; repStart "-2";
chr1	rmsk	exon	54907642	54910702	23170	-	.	gene_id "HERVH_1p32.3d"; transcript_id "HERVH_1p32.3d"; locus "HERVH_1p32.3d"; repName "HERVH-int"; geneRegion "internal"; locid "HERVH-int_0025"; repClass "LTR"; repEnd "7711"; repFamily "ERV1"; repLeft "4641"; repStart "-2";
chr1	rmsk	exon	54910694	54910857	1085	-	.	gene_id "HERVH_1p32.3d"; transcript_id "HERVH_1p32.3d"; locus "HERVH_1p32.3d"; repName "HERVH-int"; geneRegion "internal"; locid "HERVH-int_0025"; repClass "LTR"; repEnd "3321"; repFamily "ERV1"; repLeft "3155"; repStart "-4392";
### HERVW_1p32.3b ###
chr1	rmsk	gene	54911009	54919525	.	-	.	gene_id "HERVW_1p32.3b"; transcript_id "HERVW_1p32.3b"; locus "HERVW_1p32.3b"; category "prototype"; intModel "HERV17-int"; locid "HERV17-int_0007"; model_cov "6788"; model_pct "78.7";
chr1	rmsk	exon	54911009	54911766	6185	-	.	gene_id "HERVW_1p32.3b"; transcript_id "HERVW_1p32.3b"; locus "HERVW_1p32.3b"; repName "LTR17"; geneRegion "ltr"; locid "HERV17-int_0007"; repClass "LTR"; repEnd "780"; repFamily "ERV1"; repLeft "1"; repStart "0";
chr1	rmsk	exon	54911767	54912270	14288	-	.	gene_id "HERVW_1p32.3b"; transcript_id "HERVW_1p32.3b"; locus "HERVW_1p32.3b"; repName "HERV17-int"; geneRegion "internal"; locid "HERV17-int_0007"; repClass "LTR"; repEnd "8626"; repFamily "ERV1"; repLeft "8126"; repStart "0";
chr1	rmsk	exon	54912605	54913827	14288	-	.	gene_id "HERVW_1p32.3b"; transcript_id "HERVW_1p32.3b"; locus "HERVW_1p32.3b"; repName "HERV17-int"; geneRegion "internal"; locid "HERV17-int_0007"; repClass "LTR"; repEnd "8125"; repFamily "ERV1"; repLeft "6903"; repStart "-501";
chr1	rmsk	exon	54913819	54918793	35857	-	.	gene_id "HERVW_1p32.3b"; transcript_id "HERVW_1p32.3b"; locus "HERVW_1p32.3b"; repName "HERV17-int"; geneRegion "internal"; locid "HERV17-int_0007"; repClass "LTR"; repEnd "5067"; repFamily "ERV1"; repLeft "1"; repStart "-3559";
chr1	rmsk	exon	54918794	54919525	5732	-	.	gene_id "HERVW_1p32.3b"; transcript_id "HERVW_1p32.3b"; locus "HERVW_1p32.3b"; repName "LTR17"; geneRegion "ltr"; locid "HERV17-int_0007"; repClass "LTR"; repEnd "780"; repFamily "ERV1"; repLeft "1"; repStart "0";
### PRIMAX_1p32.3 ###
chr1	rmsk	gene	54932383	54935270	.	-	.	gene_id "PRIMAX_1p32.3"; transcript_id "PRIMAX_1p32.3"; locus "PRIMAX_1p32.3"; category "internal"; intModel "PRIMAX-int"; locid "PRIMAX-int_0001"; model_cov "1858"; model_pct "45.3";
chr1	rmsk	exon	54932383	54933506	11949	-	.	gene_id "PRIMAX_1p32.3"; transcript_id "PRIMAX_1p32.3"; locus "PRIMAX_1p32.3"; repName "PRIMAX-int"; geneRegion "internal"; locid "PRIMAX-int_0001"; repClass "LTR"; repEnd "3512"; repFamily "ERV1"; repLeft "2396"; repStart "-590";
chr1	rmsk	exon	54933805	54934106	11949	-	.	gene_id "PRIMAX_1p32.3"; transcript_id "PRIMAX_1p32.3"; locus "PRIMAX_1p32.3"; repName "PRIMAX-int"; geneRegion "internal"; locid "PRIMAX-int_0001"; repClass "LTR"; repEnd "2395"; repFamily "ERV1"; repLeft "2098"; repStart "-1707";
chr1	rmsk	exon	54934474	54934596	11949	-	.	gene_id "PRIMAX_1p32.3"; transcript_id "PRIMAX_1p32.3"; locus "PRIMAX_1p32.3"; repName "PRIMAX-int"; geneRegion "internal"; locid "PRIMAX-int_0001"; repClass "LTR"; repEnd "2097"; repFamily "ERV1"; repLeft "1975"; repStart "-2005";
chr1	rmsk	exon	54934932	54935270	11949	-	.	gene_id "PRIMAX_1p32.3"; transcript_id "PRIMAX_1p32.3"; locus "PRIMAX_1p32.3"; repName "PRIMAX-int"; geneRegion "internal"; locid "PRIMAX-int_0001"; repClass "LTR"; repEnd "1974"; repFamily "ERV1"; repLeft "1651"; repStart "-2128";
### HERVH_1p32.3e ###
chr1	rmsk	gene	55022708	55028369	.	+	.	gene_id "HERVH_1p32.3e"; transcript_id "HERVH_1p32.3e"; locus "HERVH_1p32.3e"; category "prototype"; intModel "HERVH-int"; locid "HERVH-int_0026"; model_cov "4842"; model_pct "62.8";
chr1	rmsk	exon	55022708	55023157	3601	+	.	gene_id "HERVH_1p32.3e"; transcript_id "HERVH_1p32.3e"; locus "HERVH_1p32.3e"; repName "LTR7"; geneRegion "ltr"; locid "HERVH-int_0026"; repClass "LTR"; repEnd "447"; repFamily "ERV1"; repLeft "-3"; repStart "1";
chr1	rmsk	exon	55023171	55026144	15819	+	.	gene_id "HERVH_1p32.3e"; transcript_id "HERVH_1p32.3e"; locus "HERVH_1p32.3e"; repName "HERVH-int"; geneRegion "internal"; locid "HERVH-int_0026"; repClass "LTR"; repEnd "3290"; repFamily "ERV1"; repLeft "-4423"; repStart "1";
chr1	rmsk	exon	55026135	55026637	3298	+	.	gene_id "HERVH_1p32.3e"; transcript_id "HERVH_1p32.3e"; locus "HERVH_1p32.3e"; repName "HERVH-int"; geneRegion "internal"; locid "HERVH-int_0026"; repClass "LTR"; repEnd "3993"; repFamily "ERV1"; repLeft "-3720"; repStart "3492";
chr1	rmsk	exon	55026640	55027296	4041	+	.	gene_id "HERVH_1p32.3e"; transcript_id "HERVH_1p32.3e"; locus "HERVH_1p32.3e"; repName "HERVH-int"; geneRegion "internal"; locid "HERVH-int_0026"; repClass "LTR"; repEnd "5149"; repFamily "ERV1"; repLeft "-2564"; repStart "4488";
chr1	rmsk	exon	55027298	55027886	2621	+	.	gene_id "HERVH_1p32.3e"; transcript_id "HERVH_1p32.3e"; locus "HERVH_1p32.3e"; repName "HERVH-int"; geneRegion "internal"; locid "HERVH-int_0026"; repClass "LTR"; repEnd "7713"; repFamily "ERV1"; repLeft "0"; repStart "7322";
chr1	rmsk	exon	55027887	55028369	3390	+	.	gene_id "HERVH_1p32.3e"; transcript_id "HERVH_1p32.3e"; locus "HERVH_1p32.3e"; repName "LTR7"; geneRegion "ltr"; locid "HERVH-int_0026"; repClass "LTR"; repEnd "448"; repFamily "ERV1"; repLeft "-2"; repStart "1";
### ERVLE_1p32.3d ###
chr1	rmsk	gene	55407838	55411559	.	+	.	gene_id "ERVLE_1p32.3d"; transcript_id "ERVLE_1p32.3d"; locus "ERVLE_1p32.3d"; category "internal"; intModel "ERVL-E-int"; locid "ERVL-E-int_0080"; model_cov "2185"; model_pct "38.6";
chr1	rmsk	exon	55407838	55408901	2742	+	.	gene_id "ERVLE_1p32.3d"; transcript_id "ERVLE_1p32.3d"; locus "ERVLE_1p32.3d"; repName "ERVL-E-int"; geneRegion "internal"; locid "ERVL-E-int_0080"; repClass "LTR"; repEnd "2812"; repFamily "ERVL"; repLeft "-2855"; repStart "1714";
chr1	rmsk	exon	55409120	55409210	2742	+	.	gene_id "ERVLE_1p32.3d"; transcript_id "ERVLE_1p32.3d"; locus "ERVLE_1p32.3d"; repName "ERVL-E-int"; geneRegion "internal"; locid "ERVL-E-int_0080"; repClass "LTR"; repEnd "2906"; repFamily "ERVL"; repLeft "-2761"; repStart "2813";
chr1	rmsk	exon	55409577	55409798	2742	+	.	gene_id "ERVLE_1p32.3d"; transcript_id "ERVLE_1p32.3d"; locus "ERVLE_1p32.3d"; repName "ERVL-E-int"; geneRegion "internal"; locid "ERVL-E-int_0080"; repClass "LTR"; repEnd "3130"; repFamily "ERVL"; repLeft "-2537"; repStart "2907";
chr1	rmsk	exon	55410925	55411559	452	+	.	gene_id "ERVLE_1p32.3d"; transcript_id "ERVLE_1p32.3d"; locus "ERVLE_1p32.3d"; repName "ERVL-E-int"; geneRegion "internal"; locid "ERVL-E-int_0080"; repClass "LTR"; repEnd "5294"; repFamily "ERVL"; repLeft "-373"; repStart "4523";
### ERVLE_1p32.3e ###
chr1	rmsk	gene	55437108	55437672	.	+	.	gene_id "ERVLE_1p32.3e"; transcript_id "ERVLE_1p32.3e"; locus "ERVLE_1p32.3e"; category "internal"; intModel "ERVL-E-int"; locid "ERVL-E-int_0081"; model_cov "565"; model_pct "10.0";
chr1	rmsk	exon	55437108	55437672	1429	+	.	gene_id "ERVLE_1p32.3e"; transcript_id "ERVLE_1p32.3e"; locus "ERVLE_1p32.3e"; repName "ERVL-E-int"; geneRegion "internal"; locid "ERVL-E-int_0081"; repClass "LTR"; repEnd "5136"; repFamily "ERVL"; repLeft "-531"; repStart "4571";
### ERVLE_1p32.3f ###
chr1	rmsk	gene	55471412	55472626	.	-	.	gene_id "ERVLE_1p32.3f"; transcript_id "ERVLE_1p32.3f"; locus "ERVLE_1p32.3f"; category "internal"; intModel "ERVL-E-int"; locid "ERVL-E-int_0082"; model_cov "1279"; model_pct "22.6";
chr1	rmsk	exon	55471412	55471657	801	-	.	gene_id "ERVLE_1p32.3f"; transcript_id "ERVLE_1p32.3f"; locus "ERVLE_1p32.3f"; repName "ERVL-E-int"; geneRegion "internal"; locid "ERVL-E-int_0082"; repClass "LTR"; repEnd "5270"; repFamily "ERVL"; repLeft "5026"; repStart "-397";
chr1	rmsk	exon	55471630	55472626	3071	-	.	gene_id "ERVLE_1p32.3f"; transcript_id "ERVLE_1p32.3f"; locus "ERVLE_1p32.3f"; repName "ERVL-E-int"; geneRegion "internal"; locid "ERVL-E-int_0082"; repClass "LTR"; repEnd "4906"; repFamily "ERVL"; repLeft "3871"; repStart "-761";
### ERVLE_1p32.3g ###
chr1	rmsk	gene	55497908	55499942	.	-	.	gene_id "ERVLE_1p32.3g"; transcript_id "ERVLE_1p32.3g"; locus "ERVLE_1p32.3g"; category "internal"; intModel "ERVL-E-int"; locid "ERVL-E-int_0083"; model_cov "1989"; model_pct "35.1";
chr1	rmsk	exon	55497908	55498660	1297	-	.	gene_id "ERVLE_1p32.3g"; transcript_id "ERVLE_1p32.3g"; locus "ERVLE_1p32.3g"; repName "ERVL-E-int"; geneRegion "internal"; locid "ERVL-E-int_0083"; repClass "LTR"; repEnd "5242"; repFamily "ERVL"; repLeft "4450"; repStart "-425";
chr1	rmsk	exon	55498783	55499942	2185	-	.	gene_id "ERVLE_1p32.3g"; transcript_id "ERVLE_1p32.3g"; locus "ERVLE_1p32.3g"; repName "ERVL-E-int"; geneRegion "internal"; locid "ERVL-E-int_0083"; repClass "LTR"; repEnd "3564"; repFamily "ERVL"; repLeft "2367"; repStart "-2103";
### HERVL_1p32.2a ###
chr1	rmsk	gene	55729046	55734929	.	+	.	gene_id "HERVL_1p32.2a"; transcript_id "HERVL_1p32.2a"; locus "HERVL_1p32.2a"; category "oneside"; intModel "HERVL-int"; locid "HERVL-int_0014"; model_cov "4996"; model_pct "88.4";
chr1	rmsk	exon	55729046	55729702	4810	+	.	gene_id "HERVL_1p32.2a"; transcript_id "HERVL_1p32.2a"; locus "HERVL_1p32.2a"; repName "HERVL-int"; geneRegion "internal"; locid "HERVL-int_0014"; repClass "LTR"; repEnd "1301"; repFamily "ERVL"; repLeft "-4353"; repStart "645";
chr1	rmsk	exon	55730142	55734486	31171	+	.	gene_id "HERVL_1p32.2a"; transcript_id "HERVL_1p32.2a"; locus "HERVL_1p32.2a"; repName "HERVL-int"; geneRegion "internal"; locid "HERVL-int_0014"; repClass "LTR"; repEnd "5652"; repFamily "ERVL"; repLeft "-2"; repStart "1312";
chr1	rmsk	exon	55734489	55734929	2853	+	.	gene_id "HERVL_1p32.2a"; transcript_id "HERVL_1p32.2a"; locus "HERVL_1p32.2a"; repName "MLT2A1"; geneRegion "ltr"; locid "HERVL-int_0014"; repClass "LTR"; repEnd "444"; repFamily "ERVL"; repLeft "0"; repStart "1";
### ERVL_1p32.2a ###
chr1	rmsk	gene	55779089	55783183	.	-	.	gene_id "ERVL_1p32.2a"; transcript_id "ERVL_1p32.2a"; locus "ERVL_1p32.2a"; category "oneside"; intModel "ERVL-int"; locid "ERVL-int_0009"; model_cov "3513"; model_pct "61.0";
chr1	rmsk	exon	55779089	55779298	900	-	.	gene_id "ERVL_1p32.2a"; transcript_id "ERVL_1p32.2a"; locus "ERVL_1p32.2a"; repName "MLT2B1"; geneRegion "ltr"; locid "ERVL-int_0009"; repClass "LTR"; repEnd "223"; repFamily "ERVL"; repLeft "1"; repStart "-297";
chr1	rmsk	exon	55779423	55779895	2158	-	.	gene_id "ERVL_1p32.2a"; transcript_id "ERVL_1p32.2a"; locus "ERVL_1p32.2a"; repName "MLT2B1"; geneRegion "ltr"; locid "ERVL-int_0009"; repClass "LTR"; repEnd "520"; repFamily "ERVL"; repLeft "1"; repStart "0";
chr1	rmsk	exon	55779896	55783183	17765	-	.	gene_id "ERVL_1p32.2a"; transcript_id "ERVL_1p32.2a"; locus "ERVL_1p32.2a"; repName "ERVL-int"; geneRegion "internal"; locid "ERVL-int_0009"; repClass "LTR"; repEnd "5757"; repFamily "ERVL"; repLeft "2244"; repStart "0";
### HERVW_1p32.2 ###
chr1	rmsk	gene	55783184	55788968	.	-	.	gene_id "HERVW_1p32.2"; transcript_id "HERVW_1p32.2"; locus "HERVW_1p32.2"; category "prototype"; intModel "HERV17-int"; locid "HERV17-int_0008"; model_cov "3964"; model_pct "46.0";
chr1	rmsk	exon	55783184	55783946	5440	-	.	gene_id "HERVW_1p32.2"; transcript_id "HERVW_1p32.2"; locus "HERVW_1p32.2"; repName "LTR17"; geneRegion "ltr"; locid "HERV17-int_0008"; repClass "LTR"; repEnd "779"; repFamily "ERV1"; repLeft "1"; repStart "-1";
chr1	rmsk	exon	55783951	55784237	2327	-	.	gene_id "HERVW_1p32.2"; transcript_id "HERVW_1p32.2"; locus "HERVW_1p32.2"; repName "HERV17-int"; geneRegion "internal"; locid "HERV17-int_0008"; repClass "LTR"; repEnd "8621"; repFamily "ERV1"; repLeft "8335"; repStart "-5";
chr1	rmsk	exon	55784231	55785975	14792	-	.	gene_id "HERVW_1p32.2"; transcript_id "HERVW_1p32.2"; locus "HERVW_1p32.2"; repName "HERV17-int"; geneRegion "internal"; locid "HERV17-int_0008"; repClass "LTR"; repEnd "4182"; repFamily "ERV1"; repLeft "2430"; repStart "-4444";
chr1	rmsk	exon	55785959	55787189	9460	-	.	gene_id "HERVW_1p32.2"; transcript_id "HERVW_1p32.2"; locus "HERVW_1p32.2"; repName "HERV17-int"; geneRegion "internal"; locid "HERV17-int_0008"; repClass "LTR"; repEnd "2016"; repFamily "ERV1"; repLeft "779"; repStart "-6610";
chr1	rmsk	exon	55787496	55788175	4731	-	.	gene_id "HERVW_1p32.2"; transcript_id "HERVW_1p32.2"; locus "HERVW_1p32.2"; repName "HERV17-int"; geneRegion "internal"; locid "HERV17-int_0008"; repClass "LTR"; repEnd "691"; repFamily "ERV1"; repLeft "2"; repStart "-7935";
chr1	rmsk	exon	55788184	55788968	5164	-	.	gene_id "HERVW_1p32.2"; transcript_id "HERVW_1p32.2"; locus "HERVW_1p32.2"; repName "LTR17"; geneRegion "ltr"; locid "HERV17-int_0008"; repClass "LTR"; repEnd "780"; repFamily "ERV1"; repLeft "1"; repStart "0";
### ERVL_1p32.2b ###
chr1	rmsk	gene	55788969	55791432	.	-	.	gene_id "ERVL_1p32.2b"; transcript_id "ERVL_1p32.2b"; locus "ERVL_1p32.2b"; category "oneside"; intModel "ERVL-int"; locid "ERVL-int_0010"; model_cov "2198"; model_pct "38.2";
chr1	rmsk	exon	55788969	55791088	11465	-	.	gene_id "ERVL_1p32.2b"; transcript_id "ERVL_1p32.2b"; locus "ERVL_1p32.2b"; repName "ERVL-int"; geneRegion "internal"; locid "ERVL-int_0010"; repClass "LTR"; repEnd "2242"; repFamily "ERVL"; repLeft "44"; repStart "-3515";
chr1	rmsk	exon	55791089	55791432	1328	-	.	gene_id "ERVL_1p32.2b"; transcript_id "ERVL_1p32.2b"; locus "ERVL_1p32.2b"; repName "MLT2B1"; geneRegion "ltr"; locid "ERVL-int_0010"; repClass "LTR"; repEnd "520"; repFamily "ERVL"; repLeft "162"; repStart "0";
### ERV316A3_1p32.2a ###
chr1	rmsk	gene	55812852	55814649	.	-	.	gene_id "ERV316A3_1p32.2a"; transcript_id "ERV316A3_1p32.2a"; locus "ERV316A3_1p32.2a"; category "internal"; intModel "ERV3-16A3_I-int"; locid "ERV3-16A3_I-int_0032"; model_cov "1192"; model_pct "22.8";
chr1	rmsk	exon	55812852	55813045	675	-	.	gene_id "ERV316A3_1p32.2a"; transcript_id "ERV316A3_1p32.2a"; locus "ERV316A3_1p32.2a"; repName "ERV3-16A3_I-int"; geneRegion "internal"; locid "ERV3-16A3_I-int_0032"; repClass "LTR"; repEnd "3376"; repFamily "ERVL"; repLeft "3181"; repStart "-1850";
chr1	rmsk	exon	55813668	55814276	2067	-	.	gene_id "ERV316A3_1p32.2a"; transcript_id "ERV316A3_1p32.2a"; locus "ERV316A3_1p32.2a"; repName "ERV3-16A3_I-int"; geneRegion "internal"; locid "ERV3-16A3_I-int_0032"; repClass "LTR"; repEnd "3068"; repFamily "ERVL"; repLeft "2445"; repStart "-2158";
chr1	rmsk	exon	55814288	55814649	949	-	.	gene_id "ERV316A3_1p32.2a"; transcript_id "ERV316A3_1p32.2a"; locus "ERV316A3_1p32.2a"; repName "ERV3-16A3_I-int"; geneRegion "internal"; locid "ERV3-16A3_I-int_0032"; repClass "LTR"; repEnd "1565"; repFamily "ERVL"; repLeft "1191"; repStart "-3661";
### ERVLE_1p32.2a ###
chr1	rmsk	gene	55829055	55829916	.	-	.	gene_id "ERVLE_1p32.2a"; transcript_id "ERVLE_1p32.2a"; locus "ERVLE_1p32.2a"; category "internal"; intModel "ERVL-E-int"; locid "ERVL-E-int_0084"; model_cov "871"; model_pct "15.4";
chr1	rmsk	exon	55829055	55829916	950	-	.	gene_id "ERVLE_1p32.2a"; transcript_id "ERVLE_1p32.2a"; locus "ERVLE_1p32.2a"; repName "ERVL-E-int"; geneRegion "internal"; locid "ERVL-E-int_0084"; repClass "LTR"; repEnd "5625"; repFamily "ERVL"; repLeft "4754"; repStart "-42";
### ERV316A3_1p32.2b ###
chr1	rmsk	gene	55842855	55844924	.	-	.	gene_id "ERV316A3_1p32.2b"; transcript_id "ERV316A3_1p32.2b"; locus "ERV316A3_1p32.2b"; category "internal"; intModel "ERV3-16A3_I-int"; locid "ERV3-16A3_I-int_0033"; model_cov "2210"; model_pct "42.3";
chr1	rmsk	exon	55842855	55844924	1510	-	.	gene_id "ERV316A3_1p32.2b"; transcript_id "ERV316A3_1p32.2b"; locus "ERV316A3_1p32.2b"; repName "ERV3-16A3_I-int"; geneRegion "internal"; locid "ERV3-16A3_I-int_0033"; repClass "LTR"; repEnd "4712"; repFamily "ERVL"; repLeft "2502"; repStart "-514";
### ERV316A3_1p32.2c ###
chr1	rmsk	gene	55888184	55889591	.	-	.	gene_id "ERV316A3_1p32.2c"; transcript_id "ERV316A3_1p32.2c"; locus "ERV316A3_1p32.2c"; category "internal"; intModel "ERV3-16A3_I-int"; locid "ERV3-16A3_I-int_0035"; model_cov "1297"; model_pct "24.8";
chr1	rmsk	exon	55888184	55889170	2548	-	.	gene_id "ERV316A3_1p32.2c"; transcript_id "ERV316A3_1p32.2c"; locus "ERV316A3_1p32.2c"; repName "ERV3-16A3_I-int"; geneRegion "internal"; locid "ERV3-16A3_I-int_0035"; repClass "LTR"; repEnd "2887"; repFamily "ERVL"; repLeft "1871"; repStart "-2339";
chr1	rmsk	exon	55889211	55889330	375	-	.	gene_id "ERV316A3_1p32.2c"; transcript_id "ERV316A3_1p32.2c"; locus "ERV316A3_1p32.2c"; repName "ERV3-16A3_I-int"; geneRegion "internal"; locid "ERV3-16A3_I-int_0035"; repClass "LTR"; repEnd "2147"; repFamily "ERVL"; repLeft "2019"; repStart "-3079";
chr1	rmsk	exon	55889440	55889591	500	-	.	gene_id "ERV316A3_1p32.2c"; transcript_id "ERV316A3_1p32.2c"; locus "ERV316A3_1p32.2c"; repName "ERV3-16A3_I-int"; geneRegion "internal"; locid "ERV3-16A3_I-int_0035"; repClass "LTR"; repEnd "1536"; repFamily "ERVL"; repLeft "1383"; repStart "-3690";
### ERVLE_1p32.2b ###
chr1	rmsk	gene	56083511	56084398	.	+	.	gene_id "ERVLE_1p32.2b"; transcript_id "ERVLE_1p32.2b"; locus "ERVLE_1p32.2b"; category "internal"; intModel "ERVL-E-int"; locid "ERVL-E-int_0086"; model_cov "899"; model_pct "15.9";
chr1	rmsk	exon	56083511	56083956	1392	+	.	gene_id "ERVLE_1p32.2b"; transcript_id "ERVLE_1p32.2b"; locus "ERVLE_1p32.2b"; repName "ERVL-E-int"; geneRegion "internal"; locid "ERVL-E-int_0086"; repClass "LTR"; repEnd "4586"; repFamily "ERVL"; repLeft "-1081"; repStart "4137";
chr1	rmsk	exon	56083954	56084398	622	+	.	gene_id "ERVLE_1p32.2b"; transcript_id "ERVLE_1p32.2b"; locus "ERVLE_1p32.2b"; repName "ERVL-E-int"; geneRegion "internal"; locid "ERVL-E-int_0086"; repClass "LTR"; repEnd "5188"; repFamily "ERVL"; repLeft "-479"; repStart "4738";
### ERV316A3_1p32.2d ###
chr1	rmsk	gene	56608052	56608727	.	+	.	gene_id "ERV316A3_1p32.2d"; transcript_id "ERV316A3_1p32.2d"; locus "ERV316A3_1p32.2d"; category "internal"; intModel "ERV3-16A3_I-int"; locid "ERV3-16A3_I-int_0036"; model_cov "664"; model_pct "12.7";
chr1	rmsk	exon	56608052	56608155	430	+	.	gene_id "ERV316A3_1p32.2d"; transcript_id "ERV316A3_1p32.2d"; locus "ERV316A3_1p32.2d"; repName "ERV3-16A3_I-int"; geneRegion "internal"; locid "ERV3-16A3_I-int_0036"; repClass "LTR"; repEnd "206"; repFamily "ERVL"; repLeft "-5020"; repStart "97";
chr1	rmsk	exon	56608250	56608727	1073	+	.	gene_id "ERV316A3_1p32.2d"; transcript_id "ERV316A3_1p32.2d"; locus "ERV316A3_1p32.2d"; repName "ERV3-16A3_I-int"; geneRegion "internal"; locid "ERV3-16A3_I-int_0036"; repClass "LTR"; repEnd "880"; repFamily "ERVL"; repLeft "-4346"; repStart "325";
### HERVL_1p32.2b ###
chr1	rmsk	gene	57557024	57563307	.	+	.	gene_id "HERVL_1p32.2b"; transcript_id "HERVL_1p32.2b"; locus "HERVL_1p32.2b"; category "oneside"; intModel "HERVL-int"; locid "HERVL-int_0016"; model_cov "5417"; model_pct "95.8";
chr1	rmsk	exon	57557024	57557523	3118	+	.	gene_id "HERVL_1p32.2b"; transcript_id "HERVL_1p32.2b"; locus "HERVL_1p32.2b"; repName "MLT2A1"; geneRegion "ltr"; locid "HERVL-int_0016"; repClass "LTR"; repEnd "444"; repFamily "ERVL"; repLeft "0"; repStart "1";
chr1	rmsk	exon	57557525	57562090	43327	+	.	gene_id "HERVL_1p32.2b"; transcript_id "HERVL_1p32.2b"; locus "HERVL_1p32.2b"; repName "HERVL-int"; geneRegion "internal"; locid "HERVL-int_0016"; repClass "LTR"; repEnd "4519"; repFamily "ERVL"; repLeft "-1135"; repStart "2";
chr1	rmsk	exon	57562397	57563307	43327	+	.	gene_id "HERVL_1p32.2b"; transcript_id "HERVL_1p32.2b"; locus "HERVL_1p32.2b"; repName "HERVL-int"; geneRegion "internal"; locid "HERVL-int_0016"; repClass "LTR"; repEnd "5420"; repFamily "ERVL"; repLeft "-234"; repStart "4520";
### HERV9_1p32.2 ###
chr1	rmsk	gene	58167160	58175478	.	+	.	gene_id "HERV9_1p32.2"; transcript_id "HERV9_1p32.2"; locus "HERV9_1p32.2"; category "prototype"; intModel "HERV9-int"; locid "HERV9-int_0006"; model_cov "6535"; model_pct "77.5";
chr1	rmsk	exon	58167160	58167996	6468	+	.	gene_id "HERV9_1p32.2"; transcript_id "HERV9_1p32.2"; locus "HERV9_1p32.2"; repName "LTR12"; geneRegion "ltr"; locid "HERV9-int_0006"; repClass "LTR"; repEnd "826"; repFamily "ERV1"; repLeft "0"; repStart "1";
chr1	rmsk	exon	58167997	58173279	34345	+	.	gene_id "HERV9_1p32.2"; transcript_id "HERV9_1p32.2"; locus "HERV9_1p32.2"; repName "HERV9-int"; geneRegion "internal"; locid "HERV9-int_0006"; repClass "LTR"; repEnd "5203"; repFamily "ERV1"; repLeft "-3233"; repStart "1";
chr1	rmsk	exon	58173272	58174601	11161	+	.	gene_id "HERV9_1p32.2"; transcript_id "HERV9_1p32.2"; locus "HERV9_1p32.2"; repName "HERV9-int"; geneRegion "internal"; locid "HERV9-int_0006"; repClass "LTR"; repEnd "8436"; repFamily "ERV1"; repLeft "0"; repStart "7103";
chr1	rmsk	exon	58174602	58175478	6587	+	.	gene_id "HERV9_1p32.2"; transcript_id "HERV9_1p32.2"; locus "HERV9_1p32.2"; repName "LTR12"; geneRegion "ltr"; locid "HERV9-int_0006"; repClass "LTR"; repEnd "826"; repFamily "ERV1"; repLeft "0"; repStart "1";
### ERVLE_1p32.2c ###
chr1	rmsk	gene	58364583	58365289	.	-	.	gene_id "ERVLE_1p32.2c"; transcript_id "ERVLE_1p32.2c"; locus "ERVLE_1p32.2c"; category "internal"; intModel "ERVL-E-int"; locid "ERVL-E-int_0089"; model_cov "715"; model_pct "12.6";
chr1	rmsk	exon	58364583	58365289	2133	-	.	gene_id "ERVLE_1p32.2c"; transcript_id "ERVLE_1p32.2c"; locus "ERVLE_1p32.2c"; repName "ERVL-E-int"; geneRegion "internal"; locid "ERVL-E-int_0089"; repClass "LTR"; repEnd "5459"; repFamily "ERVL"; repLeft "4744"; repStart "-208";
### ERV316A3_1p32.2e ###
chr1	rmsk	gene	58365304	58366814	.	+	.	gene_id "ERV316A3_1p32.2e"; transcript_id "ERV316A3_1p32.2e"; locus "ERV316A3_1p32.2e"; category "oneside"; intModel "ERV3-16A3_I-int"; locid "ERV3-16A3_I-int_0037"; model_cov "750"; model_pct "14.4";
chr1	rmsk	exon	58365304	58365705	568	+	.	gene_id "ERV316A3_1p32.2e"; transcript_id "ERV316A3_1p32.2e"; locus "ERV316A3_1p32.2e"; repName "LTR16A"; geneRegion "ltr"; locid "ERV3-16A3_I-int_0037"; repClass "LTR"; repEnd "445"; repFamily "ERVL"; repLeft "-6"; repStart "32";
chr1	rmsk	exon	58366037	58366814	2443	+	.	gene_id "ERV316A3_1p32.2e"; transcript_id "ERV316A3_1p32.2e"; locus "ERV316A3_1p32.2e"; repName "ERV3-16A3_I-int"; geneRegion "internal"; locid "ERV3-16A3_I-int_0037"; repClass "LTR"; repEnd "4767"; repFamily "ERVL"; repLeft "-459"; repStart "4017";
### ERV316A3_1p32.2f ###
chr1	rmsk	gene	58367294	58369323	.	+	.	gene_id "ERV316A3_1p32.2f"; transcript_id "ERV316A3_1p32.2f"; locus "ERV316A3_1p32.2f"; category "oneside"; intModel "ERV3-16A3_I-int"; locid "ERV3-16A3_I-int_0038"; model_cov "1233"; model_pct "23.6";
chr1	rmsk	exon	58367294	58368086	1681	+	.	gene_id "ERV316A3_1p32.2f"; transcript_id "ERV316A3_1p32.2f"; locus "ERV316A3_1p32.2f"; repName "ERV3-16A3_I-int"; geneRegion "internal"; locid "ERV3-16A3_I-int_0038"; repClass "LTR"; repEnd "4572"; repFamily "ERVL"; repLeft "-654"; repStart "3778";
chr1	rmsk	exon	58368098	58368542	1007	+	.	gene_id "ERV316A3_1p32.2f"; transcript_id "ERV316A3_1p32.2f"; locus "ERV316A3_1p32.2f"; repName "ERV3-16A3_I-int"; geneRegion "internal"; locid "ERV3-16A3_I-int_0038"; repClass "LTR"; repEnd "5124"; repFamily "ERVL"; repLeft "-102"; repStart "4685";
chr1	rmsk	exon	58368671	58368828	382	+	.	gene_id "ERV316A3_1p32.2f"; transcript_id "ERV316A3_1p32.2f"; locus "ERV316A3_1p32.2f"; repName "LTR16C"; geneRegion "ltr"; locid "ERV3-16A3_I-int_0038"; repClass "LTR"; repEnd "175"; repFamily "ERVL"; repLeft "-314"; repStart "1";
chr1	rmsk	exon	58369022	58369323	1156	+	.	gene_id "ERV316A3_1p32.2f"; transcript_id "ERV316A3_1p32.2f"; locus "ERV316A3_1p32.2f"; repName "LTR16C"; geneRegion "ltr"; locid "ERV3-16A3_I-int_0038"; repClass "LTR"; repEnd "489"; repFamily "ERVL"; repLeft "0"; repStart "187";
### ERV316A3_1p32.1a ###
chr1	rmsk	gene	58547607	58551064	.	-	.	gene_id "ERV316A3_1p32.1a"; transcript_id "ERV316A3_1p32.1a"; locus "ERV316A3_1p32.1a"; category "oneside"; intModel "ERV3-16A3_I-int"; locid "ERV3-16A3_I-int_0039"; model_cov "2622"; model_pct "50.2";
chr1	rmsk	exon	58547607	58547855	1124	-	.	gene_id "ERV316A3_1p32.1a"; transcript_id "ERV316A3_1p32.1a"; locus "ERV316A3_1p32.1a"; repName "ERV3-16A3_I-int"; geneRegion "internal"; locid "ERV3-16A3_I-int_0039"; repClass "LTR"; repEnd "2749"; repFamily "ERVL"; repLeft "2501"; repStart "-2477";
chr1	rmsk	exon	58547873	58549212	2306	-	.	gene_id "ERV316A3_1p32.1a"; transcript_id "ERV316A3_1p32.1a"; locus "ERV316A3_1p32.1a"; repName "ERV3-16A3_I-int"; geneRegion "internal"; locid "ERV3-16A3_I-int_0039"; repClass "LTR"; repEnd "2643"; repFamily "ERVL"; repLeft "1183"; repStart "-2583";
chr1	rmsk	exon	58549721	58550608	1927	-	.	gene_id "ERV316A3_1p32.1a"; transcript_id "ERV316A3_1p32.1a"; locus "ERV316A3_1p32.1a"; repName "ERV3-16A3_I-int"; geneRegion "internal"; locid "ERV3-16A3_I-int_0039"; repClass "LTR"; repEnd "925"; repFamily "ERVL"; repLeft "11"; repStart "-4301";
chr1	rmsk	exon	58550631	58551064	1711	-	.	gene_id "ERV316A3_1p32.1a"; transcript_id "ERV316A3_1p32.1a"; locus "ERV316A3_1p32.1a"; repName "LTR16B"; geneRegion "ltr"; locid "ERV3-16A3_I-int_0039"; repClass "LTR"; repEnd "453"; repFamily "ERVL"; repLeft "5"; repStart "-10";
### ERV316A3_1p32.1b ###
chr1	rmsk	gene	59227368	59231293	.	-	.	gene_id "ERV316A3_1p32.1b"; transcript_id "ERV316A3_1p32.1b"; locus "ERV316A3_1p32.1b"; category "prototype"; intModel "ERV3-16A3_I-int"; locid "ERV3-16A3_I-int_0040"; model_cov "3272"; model_pct "62.6";
chr1	rmsk	exon	59227368	59227434	230	-	.	gene_id "ERV316A3_1p32.1b"; transcript_id "ERV316A3_1p32.1b"; locus "ERV316A3_1p32.1b"; repName "LTR16"; geneRegion "ltr"; locid "ERV3-16A3_I-int_0040"; repClass "LTR"; repEnd "72"; repFamily "ERVL"; repLeft "1"; repStart "-366";
chr1	rmsk	exon	59227485	59228678	2582	-	.	gene_id "ERV316A3_1p32.1b"; transcript_id "ERV316A3_1p32.1b"; locus "ERV316A3_1p32.1b"; repName "ERV3-16A3_I-int"; geneRegion "internal"; locid "ERV3-16A3_I-int_0040"; repClass "LTR"; repEnd "5176"; repFamily "ERVL"; repLeft "3958"; repStart "-50";
chr1	rmsk	exon	59228675	59230251	2918	-	.	gene_id "ERV316A3_1p32.1b"; transcript_id "ERV316A3_1p32.1b"; locus "ERV316A3_1p32.1b"; repName "ERV3-16A3_I-int"; geneRegion "internal"; locid "ERV3-16A3_I-int_0040"; repClass "LTR"; repEnd "2226"; repFamily "ERVL"; repLeft "623"; repStart "-3000";
chr1	rmsk	exon	59230554	59230989	2918	-	.	gene_id "ERV316A3_1p32.1b"; transcript_id "ERV316A3_1p32.1b"; locus "ERV316A3_1p32.1b"; repName "ERV3-16A3_I-int"; geneRegion "internal"; locid "ERV3-16A3_I-int_0040"; repClass "LTR"; repEnd "622"; repFamily "ERVL"; repLeft "171"; repStart "-4604";
chr1	rmsk	exon	59231100	59231293	489	-	.	gene_id "ERV316A3_1p32.1b"; transcript_id "ERV316A3_1p32.1b"; locus "ERV316A3_1p32.1b"; repName "LTR16"; geneRegion "ltr"; locid "ERV3-16A3_I-int_0040"; repClass "LTR"; repEnd "256"; repFamily "ERVL"; repLeft "43"; repStart "-182";
### ERVLE_1p32.1 ###
chr1	rmsk	gene	60126787	60127946	.	+	.	gene_id "ERVLE_1p32.1"; transcript_id "ERVLE_1p32.1"; locus "ERVLE_1p32.1"; category "internal"; intModel "ERVL-E-int"; locid "ERVL-E-int_0090"; model_cov "1194"; model_pct "21.1";
chr1	rmsk	exon	60126787	60127946	2306	+	.	gene_id "ERVLE_1p32.1"; transcript_id "ERVLE_1p32.1"; locus "ERVLE_1p32.1"; repName "ERVL-E-int"; geneRegion "internal"; locid "ERVL-E-int_0090"; repClass "LTR"; repEnd "5245"; repFamily "ERVL"; repLeft "-422"; repStart "4051";
### ERVLB4_1p32.1 ###
chr1	rmsk	gene	60177052	60179474	.	-	.	gene_id "ERVLB4_1p32.1"; transcript_id "ERVLB4_1p32.1"; locus "ERVLB4_1p32.1"; category "prototype"; intModel "ERVL-B4-int"; locid "ERVL-B4-int_0026"; model_cov "993"; model_pct "17.4";
chr1	rmsk	exon	60177052	60177431	1494	-	.	gene_id "ERVLB4_1p32.1"; transcript_id "ERVLB4_1p32.1"; locus "ERVLB4_1p32.1"; repName "MLT2B1"; geneRegion "ltr"; locid "ERVL-B4-int_0026"; repClass "LTR"; repEnd "467"; repFamily "ERVL"; repLeft "-41"; repStart "-53";
chr1	rmsk	exon	60177432	60177685	1566	-	.	gene_id "ERVLB4_1p32.1"; transcript_id "ERVLB4_1p32.1"; locus "ERVLB4_1p32.1"; repName "ERVL-B4-int"; geneRegion "internal"; locid "ERVL-B4-int_0026"; repClass "LTR"; repEnd "5714"; repFamily "ERVL"; repLeft "5457"; repStart "0";
chr1	rmsk	exon	60177962	60178442	2469	-	.	gene_id "ERVLB4_1p32.1"; transcript_id "ERVLB4_1p32.1"; locus "ERVLB4_1p32.1"; repName "ERVL-B4-int"; geneRegion "internal"; locid "ERVL-B4-int_0026"; repClass "LTR"; repEnd "5446"; repFamily "ERVL"; repLeft "4919"; repStart "-268";
chr1	rmsk	exon	60178629	60178830	1274	-	.	gene_id "ERVLB4_1p32.1"; transcript_id "ERVLB4_1p32.1"; locus "ERVLB4_1p32.1"; repName "ERVL-B4-int"; geneRegion "internal"; locid "ERVL-B4-int_0026"; repClass "LTR"; repEnd "4932"; repFamily "ERVL"; repLeft "4723"; repStart "-782";
chr1	rmsk	exon	60178841	60178925	1513	-	.	gene_id "ERVLB4_1p32.1"; transcript_id "ERVLB4_1p32.1"; locus "ERVLB4_1p32.1"; repName "MLT2B1"; geneRegion "ltr"; locid "ERVL-B4-int_0026"; repClass "LTR"; repEnd "342"; repFamily "ERVL"; repLeft "249"; repStart "-178";
chr1	rmsk	exon	60179227	60179474	1513	-	.	gene_id "ERVLB4_1p32.1"; transcript_id "ERVLB4_1p32.1"; locus "ERVLB4_1p32.1"; repName "MLT2B1"; geneRegion "ltr"; locid "ERVL-B4-int_0026"; repClass "LTR"; repEnd "248"; repFamily "ERVL"; repLeft "3"; repStart "-272";
### HERVL_1p32.1 ###
chr1	rmsk	gene	60246749	60249620	.	+	.	gene_id "HERVL_1p32.1"; transcript_id "HERVL_1p32.1"; locus "HERVL_1p32.1"; category "oneside"; intModel "HERVL-int"; locid "HERVL-int_0018"; model_cov "2356"; model_pct "41.7";
chr1	rmsk	exon	60246749	60249082	18699	+	.	gene_id "HERVL_1p32.1"; transcript_id "HERVL_1p32.1"; locus "HERVL_1p32.1"; repName "HERVL-int"; geneRegion "internal"; locid "HERVL-int_0018"; repClass "LTR"; repEnd "5654"; repFamily "ERVL"; repLeft "0"; repStart "3298";
chr1	rmsk	exon	60249083	60249468	3042	+	.	gene_id "HERVL_1p32.1"; transcript_id "HERVL_1p32.1"; locus "HERVL_1p32.1"; repName "MLT2A1"; geneRegion "ltr"; locid "HERVL-int_0018"; repClass "LTR"; repEnd "411"; repFamily "ERVL"; repLeft "-33"; repStart "1";
chr1	rmsk	exon	60249590	60249620	3042	+	.	gene_id "HERVL_1p32.1"; transcript_id "HERVL_1p32.1"; locus "HERVL_1p32.1"; repName "MLT2A1"; geneRegion "ltr"; locid "HERVL-int_0018"; repClass "LTR"; repEnd "443"; repFamily "ERVL"; repLeft "-1"; repStart "412";
### ERV316A3_1p32.1c ###
chr1	rmsk	gene	60534356	60536130	.	+	.	gene_id "ERV316A3_1p32.1c"; transcript_id "ERV316A3_1p32.1c"; locus "ERV316A3_1p32.1c"; category "oneside"; intModel "ERV3-16A3_I-int"; locid "ERV3-16A3_I-int_0042"; model_cov "592"; model_pct "11.3";
chr1	rmsk	exon	60534356	60534727	1550	+	.	gene_id "ERV316A3_1p32.1c"; transcript_id "ERV316A3_1p32.1c"; locus "ERV316A3_1p32.1c"; repName "LTR16B1"; geneRegion "ltr"; locid "ERV3-16A3_I-int_0042"; repClass "LTR"; repEnd "403"; repFamily "ERVL"; repLeft "-77"; repStart "18";
chr1	rmsk	exon	60535112	60535165	298	+	.	gene_id "ERV316A3_1p32.1c"; transcript_id "ERV316A3_1p32.1c"; locus "ERV316A3_1p32.1c"; repName "ERV3-16A3_I-int"; geneRegion "internal"; locid "ERV3-16A3_I-int_0042"; repClass "LTR"; repEnd "1276"; repFamily "ERVL"; repLeft "-3950"; repStart "1221";
chr1	rmsk	exon	60535588	60536130	1562	+	.	gene_id "ERV316A3_1p32.1c"; transcript_id "ERV316A3_1p32.1c"; locus "ERV316A3_1p32.1c"; repName "ERV3-16A3_I-int"; geneRegion "internal"; locid "ERV3-16A3_I-int_0042"; repClass "LTR"; repEnd "4026"; repFamily "ERVL"; repLeft "-1200"; repStart "3489";
### ERVLE_1p31.3a ###
chr1	rmsk	gene	60838875	60839451	.	+	.	gene_id "ERVLE_1p31.3a"; transcript_id "ERVLE_1p31.3a"; locus "ERVLE_1p31.3a"; category "internal"; intModel "ERVL-E-int"; locid "ERVL-E-int_0091"; model_cov "592"; model_pct "10.4";
chr1	rmsk	exon	60838875	60839451	2238	+	.	gene_id "ERVLE_1p31.3a"; transcript_id "ERVLE_1p31.3a"; locus "ERVLE_1p31.3a"; repName "ERVL-E-int"; geneRegion "internal"; locid "ERVL-E-int_0091"; repClass "LTR"; repEnd "652"; repFamily "ERVL"; repLeft "-5015"; repStart "60";
### ERVLE_1p31.3b ###
chr1	rmsk	gene	61491454	61493071	.	-	.	gene_id "ERVLE_1p31.3b"; transcript_id "ERVLE_1p31.3b"; locus "ERVLE_1p31.3b"; category "internal"; intModel "ERVL-E-int"; locid "ERVL-E-int_0092"; model_cov "1107"; model_pct "19.5";
chr1	rmsk	exon	61491454	61491992	1784	-	.	gene_id "ERVLE_1p31.3b"; transcript_id "ERVLE_1p31.3b"; locus "ERVLE_1p31.3b"; repName "ERVL-E-int"; geneRegion "internal"; locid "ERVL-E-int_0092"; repClass "LTR"; repEnd "1416"; repFamily "ERVL"; repLeft "846"; repStart "-4251";
chr1	rmsk	exon	61492222	61492259	426	-	.	gene_id "ERVLE_1p31.3b"; transcript_id "ERVLE_1p31.3b"; locus "ERVLE_1p31.3b"; repName "ERVL-E-int"; geneRegion "internal"; locid "ERVL-E-int_0092"; repClass "LTR"; repEnd "582"; repFamily "ERVL"; repLeft "550"; repStart "-5085";
chr1	rmsk	exon	61492570	61493071	426	-	.	gene_id "ERVLE_1p31.3b"; transcript_id "ERVLE_1p31.3b"; locus "ERVLE_1p31.3b"; repName "ERVL-E-int"; geneRegion "internal"; locid "ERVL-E-int_0092"; repClass "LTR"; repEnd "549"; repFamily "ERVL"; repLeft "44"; repStart "-5118";
### HERVL_1p31.3a ###
chr1	rmsk	gene	61532357	61533664	.	-	.	gene_id "HERVL_1p31.3a"; transcript_id "HERVL_1p31.3a"; locus "HERVL_1p31.3a"; category "internal"; intModel "HERVL-int"; locid "HERVL-int_0020"; model_cov "937"; model_pct "16.6";
chr1	rmsk	exon	61532357	61532981	1080	-	.	gene_id "HERVL_1p31.3a"; transcript_id "HERVL_1p31.3a"; locus "HERVL_1p31.3a"; repName "HERVL-int"; geneRegion "internal"; locid "HERVL-int_0020"; repClass "LTR"; repEnd "2908"; repFamily "ERVL"; repLeft "2266"; repStart "-2746";
chr1	rmsk	exon	61533356	61533664	1080	-	.	gene_id "HERVL_1p31.3a"; transcript_id "HERVL_1p31.3a"; locus "HERVL_1p31.3a"; repName "HERVL-int"; geneRegion "internal"; locid "HERVL-int_0020"; repClass "LTR"; repEnd "1980"; repFamily "ERVL"; repLeft "1685"; repStart "-3674";
### ERVLE_1p31.3c ###
chr1	rmsk	gene	61624862	61627276	.	+	.	gene_id "ERVLE_1p31.3c"; transcript_id "ERVLE_1p31.3c"; locus "ERVLE_1p31.3c"; category "internal"; intModel "ERVL-E-int"; locid "ERVL-E-int_0093"; model_cov "1234"; model_pct "21.8";
chr1	rmsk	exon	61624862	61625411	1205	+	.	gene_id "ERVLE_1p31.3c"; transcript_id "ERVLE_1p31.3c"; locus "ERVLE_1p31.3c"; repName "ERVL-E-int"; geneRegion "internal"; locid "ERVL-E-int_0093"; repClass "LTR"; repEnd "835"; repFamily "ERVL"; repLeft "-4832"; repStart "275";
chr1	rmsk	exon	61626597	61626674	267	+	.	gene_id "ERVLE_1p31.3c"; transcript_id "ERVLE_1p31.3c"; locus "ERVLE_1p31.3c"; repName "ERVL-E-int"; geneRegion "internal"; locid "ERVL-E-int_0093"; repClass "LTR"; repEnd "1579"; repFamily "ERVL"; repLeft "-4088"; repStart "1493";
chr1	rmsk	exon	61626690	61627187	1426	+	.	gene_id "ERVLE_1p31.3c"; transcript_id "ERVLE_1p31.3c"; locus "ERVLE_1p31.3c"; repName "ERVL-E-int"; geneRegion "internal"; locid "ERVL-E-int_0093"; repClass "LTR"; repEnd "2133"; repFamily "ERVL"; repLeft "-3534"; repStart "1611";
chr1	rmsk	exon	61627213	61627276	284	+	.	gene_id "ERVLE_1p31.3c"; transcript_id "ERVLE_1p31.3c"; locus "ERVLE_1p31.3c"; repName "ERVL-E-int"; geneRegion "internal"; locid "ERVL-E-int_0093"; repClass "LTR"; repEnd "2341"; repFamily "ERVL"; repLeft "-3326"; repStart "2275";
### ERVLE_1p31.3d ###
chr1	rmsk	gene	61632364	61634362	.	+	.	gene_id "ERVLE_1p31.3d"; transcript_id "ERVLE_1p31.3d"; locus "ERVLE_1p31.3d"; category "internal"; intModel "ERVL-E-int"; locid "ERVL-E-int_0095"; model_cov "1978"; model_pct "34.9";
chr1	rmsk	exon	61632364	61632456	1590	+	.	gene_id "ERVLE_1p31.3d"; transcript_id "ERVLE_1p31.3d"; locus "ERVLE_1p31.3d"; repName "ERVL-E-int"; geneRegion "internal"; locid "ERVL-E-int_0095"; repClass "LTR"; repEnd "2332"; repFamily "ERVL"; repLeft "-3335"; repStart "2251";
chr1	rmsk	exon	61632619	61634362	1757	+	.	gene_id "ERVLE_1p31.3d"; transcript_id "ERVLE_1p31.3d"; locus "ERVLE_1p31.3d"; repName "ERVL-E-int"; geneRegion "internal"; locid "ERVL-E-int_0095"; repClass "LTR"; repEnd "4230"; repFamily "ERVL"; repLeft "-1437"; repStart "2333";
### HML1_1p31.3 ###
chr1	rmsk	gene	62178464	62183789	.	-	.	gene_id "HML1_1p31.3"; transcript_id "HML1_1p31.3"; locus "HML1_1p31.3"; category "prototype"; intModel "HERVK14-int"; locid "HERVK14-int_0001"; model_cov "4631"; model_pct "76.0";
chr1	rmsk	exon	62178464	62178796	2618	-	.	gene_id "HML1_1p31.3"; transcript_id "HML1_1p31.3"; locus "HML1_1p31.3"; repName "LTR14A"; geneRegion "ltr"; locid "HERVK14-int_0001"; repClass "LTR"; repEnd "344"; repFamily "ERVK"; repLeft "1"; repStart "0";
chr1	rmsk	exon	62178800	62178915	759	-	.	gene_id "HML1_1p31.3"; transcript_id "HML1_1p31.3"; locus "HML1_1p31.3"; repName "HERVK14-int"; geneRegion "internal"; locid "HERVK14-int_0001"; repClass "LTR"; repEnd "6096"; repFamily "ERVK"; repLeft "5973"; repStart "0";
chr1	rmsk	exon	62178991	62179171	1451	-	.	gene_id "HML1_1p31.3"; transcript_id "HML1_1p31.3"; locus "HML1_1p31.3"; repName "HERVK14-int"; geneRegion "internal"; locid "HERVK14-int_0001"; repClass "LTR"; repEnd "5897"; repFamily "ERVK"; repLeft "5712"; repStart "-199";
chr1	rmsk	exon	62179205	62180590	11471	-	.	gene_id "HML1_1p31.3"; transcript_id "HML1_1p31.3"; locus "HML1_1p31.3"; repName "HERVK14-int"; geneRegion "internal"; locid "HERVK14-int_0001"; repClass "LTR"; repEnd "5552"; repFamily "ERVK"; repLeft "4140"; repStart "-544";
chr1	rmsk	exon	62180580	62183445	23089	-	.	gene_id "HML1_1p31.3"; transcript_id "HML1_1p31.3"; locus "HML1_1p31.3"; repName "HERVK14-int"; geneRegion "internal"; locid "HERVK14-int_0001"; repClass "LTR"; repEnd "2912"; repFamily "ERVK"; repLeft "1"; repStart "-3184";
chr1	rmsk	exon	62183446	62183789	2721	-	.	gene_id "HML1_1p31.3"; transcript_id "HML1_1p31.3"; locus "HML1_1p31.3"; repName "LTR14A"; geneRegion "ltr"; locid "HERVK14-int_0001"; repClass "LTR"; repEnd "344"; repFamily "ERVK"; repLeft "1"; repStart "0";
### ERV316A3_1p31.3a ###
chr1	rmsk	gene	62427667	62431892	.	-	.	gene_id "ERV316A3_1p31.3a"; transcript_id "ERV316A3_1p31.3a"; locus "ERV316A3_1p31.3a"; category "oneside"; intModel "ERV3-16A3_I-int"; locid "ERV3-16A3_I-int_0044"; model_cov "2501"; model_pct "47.9";
chr1	rmsk	exon	62427667	62427826	682	-	.	gene_id "ERV316A3_1p31.3a"; transcript_id "ERV316A3_1p31.3a"; locus "ERV316A3_1p31.3a"; repName "ERV3-16A3_I-int"; geneRegion "internal"; locid "ERV3-16A3_I-int_0044"; repClass "LTR"; repEnd "2594"; repFamily "ERVL"; repLeft "2438"; repStart "-2632";
chr1	rmsk	exon	62428390	62428729	1423	-	.	gene_id "ERV316A3_1p31.3a"; transcript_id "ERV316A3_1p31.3a"; locus "ERV316A3_1p31.3a"; repName "ERV3-16A3_I-int"; geneRegion "internal"; locid "ERV3-16A3_I-int_0044"; repClass "LTR"; repEnd "2454"; repFamily "ERVL"; repLeft "2113"; repStart "-2772";
chr1	rmsk	exon	62429468	62431438	5111	-	.	gene_id "ERV316A3_1p31.3a"; transcript_id "ERV316A3_1p31.3a"; locus "ERV316A3_1p31.3a"; repName "ERV3-16A3_I-int"; geneRegion "internal"; locid "ERV3-16A3_I-int_0044"; repClass "LTR"; repEnd "2091"; repFamily "ERVL"; repLeft "87"; repStart "-3135";
chr1	rmsk	exon	62431560	62431892	814	-	.	gene_id "ERV316A3_1p31.3a"; transcript_id "ERV316A3_1p31.3a"; locus "ERV316A3_1p31.3a"; repName "LTR16A"; geneRegion "ltr"; locid "ERV3-16A3_I-int_0044"; repClass "LTR"; repEnd "361"; repFamily "ERVL"; repLeft "1"; repStart "-90";
### HERVH_1p31.3a ###
chr1	rmsk	gene	63572744	63574886	.	-	.	gene_id "HERVH_1p31.3a"; transcript_id "HERVH_1p31.3a"; locus "HERVH_1p31.3a"; category "oneside"; intModel "HERVH-int"; locid "HERVH-int_0027"; model_cov "1819"; model_pct "23.6";
chr1	rmsk	exon	63572744	63573100	1857	-	.	gene_id "HERVH_1p31.3a"; transcript_id "HERVH_1p31.3a"; locus "HERVH_1p31.3a"; repName "LTR7"; geneRegion "ltr"; locid "HERVH-int_0027"; repClass "LTR"; repEnd "404"; repFamily "ERV1"; repLeft "1"; repStart "-46";
chr1	rmsk	exon	63573101	63573480	2404	-	.	gene_id "HERVH_1p31.3a"; transcript_id "HERVH_1p31.3a"; locus "HERVH_1p31.3a"; repName "HERVH-int"; geneRegion "internal"; locid "HERVH-int_0027"; repClass "LTR"; repEnd "7713"; repFamily "ERV1"; repLeft "7324"; repStart "0";
chr1	rmsk	exon	63573481	63573697	1312	-	.	gene_id "HERVH_1p31.3a"; transcript_id "HERVH_1p31.3a"; locus "HERVH_1p31.3a"; repName "HERVH-int"; geneRegion "internal"; locid "HERVH-int_0027"; repClass "LTR"; repEnd "5819"; repFamily "ERV1"; repLeft "5600"; repStart "-1894";
chr1	rmsk	exon	63573699	63573888	1020	-	.	gene_id "HERVH_1p31.3a"; transcript_id "HERVH_1p31.3a"; locus "HERVH_1p31.3a"; repName "HERVH-int"; geneRegion "internal"; locid "HERVH-int_0027"; repClass "LTR"; repEnd "5149"; repFamily "ERV1"; repLeft "4959"; repStart "-2564";
chr1	rmsk	exon	63573892	63574886	4509	-	.	gene_id "HERVH_1p31.3a"; transcript_id "HERVH_1p31.3a"; locus "HERVH_1p31.3a"; repName "HERVH-int"; geneRegion "internal"; locid "HERVH-int_0027"; repClass "LTR"; repEnd "6187"; repFamily "ERV1"; repLeft "5166"; repStart "-1526";
### ERV316A3_1p31.3b ###
chr1	rmsk	gene	63705544	63707137	.	+	.	gene_id "ERV316A3_1p31.3b"; transcript_id "ERV316A3_1p31.3b"; locus "ERV316A3_1p31.3b"; category "oneside"; intModel "ERV3-16A3_I-int"; locid "ERV3-16A3_I-int_0045"; model_cov "1444"; model_pct "27.6";
chr1	rmsk	exon	63705544	63705825	1021	+	.	gene_id "ERV316A3_1p31.3b"; transcript_id "ERV316A3_1p31.3b"; locus "ERV316A3_1p31.3b"; repName "LTR16A"; geneRegion "ltr"; locid "ERV3-16A3_I-int_0045"; repClass "LTR"; repEnd "451"; repFamily "ERVL"; repLeft "0"; repStart "149";
chr1	rmsk	exon	63705826	63707137	1662	+	.	gene_id "ERV316A3_1p31.3b"; transcript_id "ERV316A3_1p31.3b"; locus "ERV316A3_1p31.3b"; repName "ERV3-16A3_I-int"; geneRegion "internal"; locid "ERV3-16A3_I-int_0045"; repClass "LTR"; repEnd "1445"; repFamily "ERVL"; repLeft "-3781"; repStart "1";
### ERV316A3_1p31.3c ###
chr1	rmsk	gene	63707156	63708437	.	+	.	gene_id "ERV316A3_1p31.3c"; transcript_id "ERV316A3_1p31.3c"; locus "ERV316A3_1p31.3c"; category "oneside"; intModel "ERV3-16A3_I-int"; locid "ERV3-16A3_I-int_0046"; model_cov "854"; model_pct "16.3";
chr1	rmsk	exon	63707156	63707248	332	+	.	gene_id "ERV316A3_1p31.3c"; transcript_id "ERV316A3_1p31.3c"; locus "ERV316A3_1p31.3c"; repName "ERV3-16A3_I-int"; geneRegion "internal"; locid "ERV3-16A3_I-int_0046"; repClass "LTR"; repEnd "1444"; repFamily "ERVL"; repLeft "-3782"; repStart "1350";
chr1	rmsk	exon	63707285	63707991	1706	+	.	gene_id "ERV316A3_1p31.3c"; transcript_id "ERV316A3_1p31.3c"; locus "ERV316A3_1p31.3c"; repName "ERV3-16A3_I-int"; geneRegion "internal"; locid "ERV3-16A3_I-int_0046"; repClass "LTR"; repEnd "5226"; repFamily "ERVL"; repLeft "0"; repStart "4466";
chr1	rmsk	exon	63707997	63708437	1316	+	.	gene_id "ERV316A3_1p31.3c"; transcript_id "ERV316A3_1p31.3c"; locus "ERV316A3_1p31.3c"; repName "LTR16A"; geneRegion "ltr"; locid "ERV3-16A3_I-int_0046"; repClass "LTR"; repEnd "438"; repFamily "ERVL"; repLeft "-13"; repStart "6";
### ERV316A3_1p31.3d ###
chr1	rmsk	gene	63764735	63765414	.	-	.	gene_id "ERV316A3_1p31.3d"; transcript_id "ERV316A3_1p31.3d"; locus "ERV316A3_1p31.3d"; category "internal"; intModel "ERV3-16A3_I-int"; locid "ERV3-16A3_I-int_0047"; model_cov "592"; model_pct "11.3";
chr1	rmsk	exon	63764735	63764965	428	-	.	gene_id "ERV316A3_1p31.3d"; transcript_id "ERV316A3_1p31.3d"; locus "ERV316A3_1p31.3d"; repName "ERV3-16A3_I-int"; geneRegion "internal"; locid "ERV3-16A3_I-int_0047"; repClass "LTR"; repEnd "2875"; repFamily "ERVL"; repLeft "2477"; repStart "-2351";
chr1	rmsk	exon	63765164	63765210	252	-	.	gene_id "ERV316A3_1p31.3d"; transcript_id "ERV316A3_1p31.3d"; locus "ERV316A3_1p31.3d"; repName "ERV3-16A3_I-int"; geneRegion "internal"; locid "ERV3-16A3_I-int_0047"; repClass "LTR"; repEnd "1539"; repFamily "ERVL"; repLeft "1492"; repStart "-3687";
chr1	rmsk	exon	63765267	63765414	633	-	.	gene_id "ERV316A3_1p31.3d"; transcript_id "ERV316A3_1p31.3d"; locus "ERV316A3_1p31.3d"; repName "ERV3-16A3_I-int"; geneRegion "internal"; locid "ERV3-16A3_I-int_0047"; repClass "LTR"; repEnd "1403"; repFamily "ERVL"; repLeft "1256"; repStart "-3823";
### HERVL18_1p31.3a ###
chr1	rmsk	gene	64186607	64192762	.	+	.	gene_id "HERVL18_1p31.3a"; transcript_id "HERVL18_1p31.3a"; locus "HERVL18_1p31.3a"; category "prototype"; intModel "HERVL18-int"; locid "HERVL18-int_0001"; model_cov "5487"; model_pct "90.7";
chr1	rmsk	exon	64186607	64186943	2417	+	.	gene_id "HERVL18_1p31.3a"; transcript_id "HERVL18_1p31.3a"; locus "HERVL18_1p31.3a"; repName "LTR18A"; geneRegion "ltr"; locid "HERVL18-int_0001"; repClass "LTR"; repEnd "357"; repFamily "ERVL"; repLeft "0"; repStart "1";
chr1	rmsk	exon	64186958	64192253	33501	+	.	gene_id "HERVL18_1p31.3a"; transcript_id "HERVL18_1p31.3a"; locus "HERVL18_1p31.3a"; repName "HERVL18-int"; geneRegion "internal"; locid "HERVL18-int_0001"; repClass "LTR"; repEnd "5307"; repFamily "ERVL"; repLeft "-740"; repStart "9";
chr1	rmsk	exon	64192233	64192422	1060	+	.	gene_id "HERVL18_1p31.3a"; transcript_id "HERVL18_1p31.3a"; locus "HERVL18_1p31.3a"; repName "HERVL18-int"; geneRegion "internal"; locid "HERVL18-int_0001"; repClass "LTR"; repEnd "6047"; repFamily "ERVL"; repLeft "0"; repStart "5858";
chr1	rmsk	exon	64192424	64192762	2505	+	.	gene_id "HERVL18_1p31.3a"; transcript_id "HERVL18_1p31.3a"; locus "HERVL18_1p31.3a"; repName "LTR18A"; geneRegion "ltr"; locid "HERVL18-int_0001"; repClass "LTR"; repEnd "357"; repFamily "ERVL"; repLeft "0"; repStart "1";
### HERVH_1p31.3b ###
chr1	rmsk	gene	64349943	64355761	.	-	.	gene_id "HERVH_1p31.3b"; transcript_id "HERVH_1p31.3b"; locus "HERVH_1p31.3b"; category "prototype"; intModel "HERVH-int"; locid "HERVH-int_0028"; model_cov "4904"; model_pct "63.6";
chr1	rmsk	exon	64349943	64350394	3425	-	.	gene_id "HERVH_1p31.3b"; transcript_id "HERVH_1p31.3b"; locus "HERVH_1p31.3b"; repName "LTR7"; geneRegion "ltr"; locid "HERVH-int_0028"; repClass "LTR"; repEnd "448"; repFamily "ERV1"; repLeft "1"; repStart "-2";
chr1	rmsk	exon	64350395	64350774	2715	-	.	gene_id "HERVH_1p31.3b"; transcript_id "HERVH_1p31.3b"; locus "HERVH_1p31.3b"; repName "HERVH-int"; geneRegion "internal"; locid "HERVH-int_0028"; repClass "LTR"; repEnd "7713"; repFamily "ERV1"; repLeft "7322"; repStart "0";
chr1	rmsk	exon	64350773	64350990	1421	-	.	gene_id "HERVH_1p31.3b"; transcript_id "HERVH_1p31.3b"; locus "HERVH_1p31.3b"; repName "HERVH-int"; geneRegion "internal"; locid "HERVH-int_0028"; repClass "LTR"; repEnd "5819"; repFamily "ERV1"; repLeft "5600"; repStart "-1894";
chr1	rmsk	exon	64350992	64351653	4494	-	.	gene_id "HERVH_1p31.3b"; transcript_id "HERVH_1p31.3b"; locus "HERVH_1p31.3b"; repName "HERVH-int"; geneRegion "internal"; locid "HERVH-int_0028"; repClass "LTR"; repEnd "5149"; repFamily "ERV1"; repLeft "4488"; repStart "-2564";
chr1	rmsk	exon	64351656	64352150	3455	-	.	gene_id "HERVH_1p31.3b"; transcript_id "HERVH_1p31.3b"; locus "HERVH_1p31.3b"; repName "HERVH-int"; geneRegion "internal"; locid "HERVH-int_0028"; repClass "LTR"; repEnd "3993"; repFamily "ERV1"; repLeft "3500"; repStart "-3720";
chr1	rmsk	exon	64352154	64352299	900	-	.	gene_id "HERVH_1p31.3b"; transcript_id "HERVH_1p31.3b"; locus "HERVH_1p31.3b"; repName "HERVH-int"; geneRegion "internal"; locid "HERVH-int_0028"; repClass "LTR"; repEnd "3286"; repFamily "ERV1"; repLeft "3140"; repStart "-4427";
chr1	rmsk	exon	64352279	64355315	20910	-	.	gene_id "HERVH_1p31.3b"; transcript_id "HERVH_1p31.3b"; locus "HERVH_1p31.3b"; repName "HERVH-int"; geneRegion "internal"; locid "HERVH-int_0028"; repClass "LTR"; repEnd "2995"; repFamily "ERV1"; repLeft "1"; repStart "-4718";
chr1	rmsk	exon	64355318	64355761	3404	-	.	gene_id "HERVH_1p31.3b"; transcript_id "HERVH_1p31.3b"; locus "HERVH_1p31.3b"; repName "LTR7"; geneRegion "ltr"; locid "HERVH-int_0028"; repClass "LTR"; repEnd "448"; repFamily "ERV1"; repLeft "1"; repStart "-2";
### ERV316A3_1p31.3e ###
chr1	rmsk	gene	64729146	64734751	.	-	.	gene_id "ERV316A3_1p31.3e"; transcript_id "ERV316A3_1p31.3e"; locus "ERV316A3_1p31.3e"; category "prototype"; intModel "ERV3-16A3_I-int"; locid "ERV3-16A3_I-int_0048"; model_cov "3323"; model_pct "63.6";
chr1	rmsk	exon	64729146	64729600	1839	-	.	gene_id "ERV316A3_1p31.3e"; transcript_id "ERV316A3_1p31.3e"; locus "ERV316A3_1p31.3e"; repName "LTR16B1"; geneRegion "ltr"; locid "ERV3-16A3_I-int_0048"; repClass "LTR"; repEnd "480"; repFamily "ERVL"; repLeft "3"; repStart "0";
chr1	rmsk	exon	64729609	64730378	4881	-	.	gene_id "ERV316A3_1p31.3e"; transcript_id "ERV316A3_1p31.3e"; locus "ERV316A3_1p31.3e"; repName "ERV3-16A3_I-int"; geneRegion "internal"; locid "ERV3-16A3_I-int_0048"; repClass "LTR"; repEnd "5219"; repFamily "ERVL"; repLeft "4449"; repStart "-7";
chr1	rmsk	exon	64730825	64731541	4881	-	.	gene_id "ERV316A3_1p31.3e"; transcript_id "ERV316A3_1p31.3e"; locus "ERV316A3_1p31.3e"; repName "ERV3-16A3_I-int"; geneRegion "internal"; locid "ERV3-16A3_I-int_0048"; repClass "LTR"; repEnd "4448"; repFamily "ERVL"; repLeft "3692"; repStart "-778";
chr1	rmsk	exon	64731539	64732355	2811	-	.	gene_id "ERV316A3_1p31.3e"; transcript_id "ERV316A3_1p31.3e"; locus "ERV316A3_1p31.3e"; repName "ERV3-16A3_I-int"; geneRegion "internal"; locid "ERV3-16A3_I-int_0048"; repClass "LTR"; repEnd "2956"; repFamily "ERVL"; repLeft "2157"; repStart "-2270";
chr1	rmsk	exon	64732882	64733266	2811	-	.	gene_id "ERV316A3_1p31.3e"; transcript_id "ERV316A3_1p31.3e"; locus "ERV316A3_1p31.3e"; repName "ERV3-16A3_I-int"; geneRegion "internal"; locid "ERV3-16A3_I-int_0048"; repClass "LTR"; repEnd "2156"; repFamily "ERVL"; repLeft "1767"; repStart "-3070";
chr1	rmsk	exon	64733366	64733985	1659	-	.	gene_id "ERV316A3_1p31.3e"; transcript_id "ERV316A3_1p31.3e"; locus "ERV316A3_1p31.3e"; repName "ERV3-16A3_I-int"; geneRegion "internal"; locid "ERV3-16A3_I-int_0048"; repClass "LTR"; repEnd "1571"; repFamily "ERVL"; repLeft "962"; repStart "-3655";
chr1	rmsk	exon	64734301	64734751	1658	-	.	gene_id "ERV316A3_1p31.3e"; transcript_id "ERV316A3_1p31.3e"; locus "ERV316A3_1p31.3e"; repName "LTR16B1"; geneRegion "ltr"; locid "ERV3-16A3_I-int_0048"; repClass "LTR"; repEnd "480"; repFamily "ERVL"; repLeft "31"; repStart "0";
### ERV316A3_1p31.3f ###
chr1	rmsk	gene	64974575	64976920	.	-	.	gene_id "ERV316A3_1p31.3f"; transcript_id "ERV316A3_1p31.3f"; locus "ERV316A3_1p31.3f"; category "oneside"; intModel "ERV3-16A3_I-int"; locid "ERV3-16A3_I-int_0049"; model_cov "1457"; model_pct "27.9";
chr1	rmsk	exon	64974575	64974906	1130	-	.	gene_id "ERV316A3_1p31.3f"; transcript_id "ERV316A3_1p31.3f"; locus "ERV316A3_1p31.3f"; repName "LTR16B1"; geneRegion "ltr"; locid "ERV3-16A3_I-int_0049"; repClass "LTR"; repEnd "476"; repFamily "ERVL"; repLeft "194"; repStart "-4";
chr1	rmsk	exon	64975257	64975424	1130	-	.	gene_id "ERV316A3_1p31.3f"; transcript_id "ERV316A3_1p31.3f"; locus "ERV316A3_1p31.3f"; repName "LTR16B1"; geneRegion "ltr"; locid "ERV3-16A3_I-int_0049"; repClass "LTR"; repEnd "193"; repFamily "ERVL"; repLeft "1"; repStart "-287";
chr1	rmsk	exon	64975426	64976324	2755	-	.	gene_id "ERV316A3_1p31.3f"; transcript_id "ERV316A3_1p31.3f"; locus "ERV316A3_1p31.3f"; repName "ERV3-16A3_I-int"; geneRegion "internal"; locid "ERV3-16A3_I-int_0049"; repClass "LTR"; repEnd "5225"; repFamily "ERVL"; repLeft "4313"; repStart "-1";
chr1	rmsk	exon	64976366	64976920	2028	-	.	gene_id "ERV316A3_1p31.3f"; transcript_id "ERV316A3_1p31.3f"; locus "ERV316A3_1p31.3f"; repName "ERV3-16A3_I-int"; geneRegion "internal"; locid "ERV3-16A3_I-int_0049"; repClass "LTR"; repEnd "1530"; repFamily "ERVL"; repLeft "985"; repStart "-3696";
### HERVH_1p31.3c ###
chr1	rmsk	gene	65643207	65648034	.	-	.	gene_id "HERVH_1p31.3c"; transcript_id "HERVH_1p31.3c"; locus "HERVH_1p31.3c"; category "prototype"; intModel "HERVH-int"; locid "HERVH-int_0029"; model_cov "6209"; model_pct "80.5";
chr1	rmsk	exon	65643207	65643638	2668	-	.	gene_id "HERVH_1p31.3c"; transcript_id "HERVH_1p31.3c"; locus "HERVH_1p31.3c"; repName "LTR7"; geneRegion "ltr"; locid "HERVH-int_0029"; repClass "LTR"; repEnd "448"; repFamily "ERV1"; repLeft "1"; repStart "-2";
chr1	rmsk	exon	65643639	65644018	2514	-	.	gene_id "HERVH_1p31.3c"; transcript_id "HERVH_1p31.3c"; locus "HERVH_1p31.3c"; repName "HERVH-int"; geneRegion "internal"; locid "HERVH-int_0029"; repClass "LTR"; repEnd "7713"; repFamily "ERV1"; repLeft "7322"; repStart "0";
chr1	rmsk	exon	65644017	65647600	17043	-	.	gene_id "HERVH_1p31.3c"; transcript_id "HERVH_1p31.3c"; locus "HERVH_1p31.3c"; repName "HERVH-int"; geneRegion "internal"; locid "HERVH-int_0029"; repClass "LTR"; repEnd "5819"; repFamily "ERV1"; repLeft "1"; repStart "-1894";
chr1	rmsk	exon	65647603	65648034	2637	-	.	gene_id "HERVH_1p31.3c"; transcript_id "HERVH_1p31.3c"; locus "HERVH_1p31.3c"; repName "LTR7"; geneRegion "ltr"; locid "HERVH-int_0029"; repClass "LTR"; repEnd "448"; repFamily "ERV1"; repLeft "1"; repStart "-2";
### ERVLE_1p31.3e ###
chr1	rmsk	gene	65693577	65694841	.	+	.	gene_id "ERVLE_1p31.3e"; transcript_id "ERVLE_1p31.3e"; locus "ERVLE_1p31.3e"; category "internal"; intModel "ERVL-E-int"; locid "ERVL-E-int_0097"; model_cov "754"; model_pct "13.3";
chr1	rmsk	exon	65693577	65693750	258	+	.	gene_id "ERVLE_1p31.3e"; transcript_id "ERVLE_1p31.3e"; locus "ERVLE_1p31.3e"; repName "ERVL-E-int"; geneRegion "internal"; locid "ERVL-E-int_0097"; repClass "LTR"; repEnd "4144"; repFamily "ERVL"; repLeft "-1523"; repStart "3967";
chr1	rmsk	exon	65694267	65694841	676	+	.	gene_id "ERVLE_1p31.3e"; transcript_id "ERVLE_1p31.3e"; locus "ERVLE_1p31.3e"; repName "ERVL-E-int"; geneRegion "internal"; locid "ERVL-E-int_0097"; repClass "LTR"; repEnd "5016"; repFamily "ERVL"; repLeft "-651"; repStart "4439";
### HERVL_1p31.3b ###
chr1	rmsk	gene	65927540	65930375	.	-	.	gene_id "HERVL_1p31.3b"; transcript_id "HERVL_1p31.3b"; locus "HERVL_1p31.3b"; category "oneside"; intModel "HERVL-int"; locid "HERVL-int_0022"; model_cov "2475"; model_pct "43.8";
chr1	rmsk	exon	65927540	65929983	19274	-	.	gene_id "HERVL_1p31.3b"; transcript_id "HERVL_1p31.3b"; locus "HERVL_1p31.3b"; repName "HERVL-int"; geneRegion "internal"; locid "HERVL-int_0022"; repClass "LTR"; repEnd "2476"; repFamily "ERVL"; repLeft "1"; repStart "-3178";
chr1	rmsk	exon	65929984	65930375	2527	-	.	gene_id "HERVL_1p31.3b"; transcript_id "HERVL_1p31.3b"; locus "HERVL_1p31.3b"; repName "MLT2A1"; geneRegion "ltr"; locid "HERVL-int_0022"; repClass "LTR"; repEnd "444"; repFamily "ERVL"; repLeft "1"; repStart "0";
### ERV316A3_1p31.3g ###
chr1	rmsk	gene	65945013	65946329	.	-	.	gene_id "ERV316A3_1p31.3g"; transcript_id "ERV316A3_1p31.3g"; locus "ERV316A3_1p31.3g"; category "internal"; intModel "ERV3-16A3_I-int"; locid "ERV3-16A3_I-int_0053"; model_cov "1541"; model_pct "29.5";
chr1	rmsk	exon	65945013	65946329	2755	-	.	gene_id "ERV316A3_1p31.3g"; transcript_id "ERV316A3_1p31.3g"; locus "ERV316A3_1p31.3g"; repName "ERV3-16A3_I-int"; geneRegion "internal"; locid "ERV3-16A3_I-int_0053"; repClass "LTR"; repEnd "4405"; repFamily "ERVL"; repLeft "2864"; repStart "-821";
### ERV316A3_1p31.3h ###
chr1	rmsk	gene	65946472	65950867	.	-	.	gene_id "ERV316A3_1p31.3h"; transcript_id "ERV316A3_1p31.3h"; locus "ERV316A3_1p31.3h"; category "oneside"; intModel "ERV3-16A3_I-int"; locid "ERV3-16A3_I-int_0054"; model_cov "3286"; model_pct "62.9";
chr1	rmsk	exon	65946472	65947469	2755	-	.	gene_id "ERV316A3_1p31.3h"; transcript_id "ERV316A3_1p31.3h"; locus "ERV316A3_1p31.3h"; repName "ERV3-16A3_I-int"; geneRegion "internal"; locid "ERV3-16A3_I-int_0054"; repClass "LTR"; repEnd "4405"; repFamily "ERVL"; repLeft "3236"; repStart "-821";
chr1	rmsk	exon	65947921	65948281	2755	-	.	gene_id "ERV316A3_1p31.3h"; transcript_id "ERV316A3_1p31.3h"; locus "ERV316A3_1p31.3h"; repName "ERV3-16A3_I-int"; geneRegion "internal"; locid "ERV3-16A3_I-int_0054"; repClass "LTR"; repEnd "2121"; repFamily "ERVL"; repLeft "1857"; repStart "-3105";
chr1	rmsk	exon	65948706	65950433	2755	-	.	gene_id "ERV316A3_1p31.3h"; transcript_id "ERV316A3_1p31.3h"; locus "ERV316A3_1p31.3h"; repName "ERV3-16A3_I-int"; geneRegion "internal"; locid "ERV3-16A3_I-int_0054"; repClass "LTR"; repEnd "1856"; repFamily "ERVL"; repLeft "3"; repStart "-3370";
chr1	rmsk	exon	65950464	65950867	1240	-	.	gene_id "ERV316A3_1p31.3h"; transcript_id "ERV316A3_1p31.3h"; locus "ERV316A3_1p31.3h"; repName "LTR16A1"; geneRegion "ltr"; locid "ERV3-16A3_I-int_0054"; repClass "LTR"; repEnd "417"; repFamily "ERVL"; repLeft "1"; repStart "-39";
### HERVL18_1p31.3b ###
chr1	rmsk	gene	66381794	66383692	.	+	.	gene_id "HERVL18_1p31.3b"; transcript_id "HERVL18_1p31.3b"; locus "HERVL18_1p31.3b"; category "unknown"; intModel "HERVL18-int"; locid "HERVL18-int_0002"; model_cov "1127"; model_pct "18.6";
chr1	rmsk	exon	66381794	66381916	467	+	.	gene_id "HERVL18_1p31.3b"; transcript_id "HERVL18_1p31.3b"; locus "HERVL18_1p31.3b"; repName "HERVL18-int"; geneRegion "internal"; locid "HERVL18-int_0002"; repClass "LTR"; repEnd "2452"; repFamily "ERVL"; repLeft "-3595"; repStart "2273";
chr1	rmsk	exon	66381916	66382060	844	+	.	gene_id "HERVL18_1p31.3b"; transcript_id "HERVL18_1p31.3b"; locus "HERVL18_1p31.3b"; repName "HERVL18-int"; geneRegion "internal"; locid "HERVL18-int_0002"; repClass "LTR"; repEnd "2863"; repFamily "ERVL"; repLeft "-3184"; repStart "2720";
chr1	rmsk	exon	66382067	66382207	949	+	.	gene_id "HERVL18_1p31.3b"; transcript_id "HERVL18_1p31.3b"; locus "HERVL18_1p31.3b"; repName "LTR18A"; geneRegion "ltr"; locid "HERVL18-int_0002"; repClass "LTR"; repEnd "245"; repFamily "ERVL"; repLeft "-112"; repStart "102";
chr1	rmsk	exon	66382237	66382918	2272	+	.	gene_id "HERVL18_1p31.3b"; transcript_id "HERVL18_1p31.3b"; locus "HERVL18_1p31.3b"; repName "HERVL18-int"; geneRegion "internal"; locid "HERVL18-int_0002"; repClass "LTR"; repEnd "3579"; repFamily "ERVL"; repLeft "-2468"; repStart "2868";
chr1	rmsk	exon	66382921	66383014	631	+	.	gene_id "HERVL18_1p31.3b"; transcript_id "HERVL18_1p31.3b"; locus "HERVL18_1p31.3b"; repName "HERVL18-int"; geneRegion "internal"; locid "HERVL18-int_0002"; repClass "LTR"; repEnd "4488"; repFamily "ERVL"; repLeft "-1559"; repStart "4394";
chr1	rmsk	exon	66383319	66383692	1949	+	.	gene_id "HERVL18_1p31.3b"; transcript_id "HERVL18_1p31.3b"; locus "HERVL18_1p31.3b"; repName "LTR18A"; geneRegion "ltr"; locid "HERVL18-int_0002"; repClass "LTR"; repEnd "357"; repFamily "ERVL"; repLeft "0"; repStart "1";
### HERV9_1p31.3 ###
chr1	rmsk	gene	66416987	66426369	.	-	.	gene_id "HERV9_1p31.3"; transcript_id "HERV9_1p31.3"; locus "HERV9_1p31.3"; category "oneside"; intModel "HERV9-int"; locid "HERV9-int_0007"; model_cov "8426"; model_pct "99.9";
chr1	rmsk	exon	66416987	66417538	4086	-	.	gene_id "HERV9_1p31.3"; transcript_id "HERV9_1p31.3"; locus "HERV9_1p31.3"; repName "LTR12F"; geneRegion "ltr"; locid "HERV9-int_0007"; repClass "LTR"; repEnd "519"; repFamily "ERV1"; repLeft "1"; repStart "0";
chr1	rmsk	exon	66417539	66421746	33779	-	.	gene_id "HERV9_1p31.3"; transcript_id "HERV9_1p31.3"; locus "HERV9_1p31.3"; repName "HERV9-int"; geneRegion "internal"; locid "HERV9-int_0007"; repClass "LTR"; repEnd "8436"; repFamily "ERV1"; repLeft "4214"; repStart "0";
chr1	rmsk	exon	66421743	66424814	12910	-	.	gene_id "HERV9_1p31.3"; transcript_id "HERV9_1p31.3"; locus "HERV9_1p31.3"; repName "HERV9-int"; geneRegion "internal"; locid "HERV9-int_0007"; repClass "LTR"; repEnd "5609"; repFamily "ERV1"; repLeft "2022"; repStart "-2827";
chr1	rmsk	exon	66425775	66426369	7528	-	.	gene_id "HERV9_1p31.3"; transcript_id "HERV9_1p31.3"; locus "HERV9_1p31.3"; repName "HERV9-int"; geneRegion "internal"; locid "HERV9-int_0007"; repClass "LTR"; repEnd "3738"; repFamily "ERV1"; repLeft "3121"; repStart "-4698";
### ERVLE_1p31.3f ###
chr1	rmsk	gene	66521316	66524803	.	+	.	gene_id "ERVLE_1p31.3f"; transcript_id "ERVLE_1p31.3f"; locus "ERVLE_1p31.3f"; category "internal"; intModel "ERVL-E-int"; locid "ERVL-E-int_0099"; model_cov "3295"; model_pct "58.1";
chr1	rmsk	exon	66521316	66522352	2292	+	.	gene_id "ERVLE_1p31.3f"; transcript_id "ERVLE_1p31.3f"; locus "ERVLE_1p31.3f"; repName "ERVL-E-int"; geneRegion "internal"; locid "ERVL-E-int_0099"; repClass "LTR"; repEnd "1173"; repFamily "ERVL"; repLeft "-4494"; repStart "-40";
chr1	rmsk	exon	66522570	66523086	2292	+	.	gene_id "ERVLE_1p31.3f"; transcript_id "ERVLE_1p31.3f"; locus "ERVLE_1p31.3f"; repName "ERVL-E-int"; geneRegion "internal"; locid "ERVL-E-int_0099"; repClass "LTR"; repEnd "1718"; repFamily "ERVL"; repLeft "-3949"; repStart "1151";
chr1	rmsk	exon	66523441	66524803	3017	+	.	gene_id "ERVLE_1p31.3f"; transcript_id "ERVLE_1p31.3f"; locus "ERVLE_1p31.3f"; repName "ERVL-E-int"; geneRegion "internal"; locid "ERVL-E-int_0099"; repClass "LTR"; repEnd "3248"; repFamily "ERVL"; repLeft "-2419"; repStart "1733";
### ERVLB4_1p31.3 ###
chr1	rmsk	gene	66840709	66841817	.	-	.	gene_id "ERVLB4_1p31.3"; transcript_id "ERVLB4_1p31.3"; locus "ERVLB4_1p31.3"; category "internal"; intModel "ERVL-B4-int"; locid "ERVL-B4-int_0028"; model_cov "963"; model_pct "16.9";
chr1	rmsk	exon	66840709	66841531	4936	-	.	gene_id "ERVLB4_1p31.3"; transcript_id "ERVLB4_1p31.3"; locus "ERVLB4_1p31.3"; repName "ERVL-B4-int"; geneRegion "internal"; locid "ERVL-B4-int_0028"; repClass "LTR"; repEnd "3216"; repFamily "ERVL"; repLeft "2386"; repStart "-2498";
chr1	rmsk	exon	66841671	66841817	4936	-	.	gene_id "ERVLB4_1p31.3"; transcript_id "ERVLB4_1p31.3"; locus "ERVLB4_1p31.3"; repName "ERVL-B4-int"; geneRegion "internal"; locid "ERVL-B4-int_0028"; repClass "LTR"; repEnd "2385"; repFamily "ERVL"; repLeft "2252"; repStart "-3329";
### MER4_1p31.3 ###
chr1	rmsk	gene	66912485	66919266	.	+	.	gene_id "MER4_1p31.3"; transcript_id "MER4_1p31.3"; locus "MER4_1p31.3"; category "prototype"; intModel "MER4-int"; locid "MER4-int_0024"; model_cov "5428"; model_pct "82.3";
chr1	rmsk	exon	66912485	66912767	2546	+	.	gene_id "MER4_1p31.3"; transcript_id "MER4_1p31.3"; locus "MER4_1p31.3"; repName "MER4A1"; geneRegion "ltr"; locid "MER4-int_0024"; repClass "LTR"; repEnd "472"; repFamily "ERV1"; repLeft "0"; repStart "181";
chr1	rmsk	exon	66913303	66913700	3740	+	.	gene_id "MER4_1p31.3"; transcript_id "MER4_1p31.3"; locus "MER4_1p31.3"; repName "MER4-int"; geneRegion "internal"; locid "MER4-int_0024"; repClass "LTR"; repEnd "470"; repFamily "ERV1"; repLeft "-6128"; repStart "55";
chr1	rmsk	exon	66914003	66914244	3740	+	.	gene_id "MER4_1p31.3"; transcript_id "MER4_1p31.3"; locus "MER4_1p31.3"; repName "MER4-int"; geneRegion "internal"; locid "MER4-int_0024"; repClass "LTR"; repEnd "686"; repFamily "ERV1"; repLeft "-5912"; repStart "471";
chr1	rmsk	exon	66914271	66914476	1259	+	.	gene_id "MER4_1p31.3"; transcript_id "MER4_1p31.3"; locus "MER4_1p31.3"; repName "MER4-int"; geneRegion "internal"; locid "MER4-int_0024"; repClass "LTR"; repEnd "999"; repFamily "ERV1"; repLeft "-5599"; repStart "790";
chr1	rmsk	exon	66914496	66915200	4265	+	.	gene_id "MER4_1p31.3"; transcript_id "MER4_1p31.3"; locus "MER4_1p31.3"; repName "MER4-int"; geneRegion "internal"; locid "MER4-int_0024"; repClass "LTR"; repEnd "2495"; repFamily "ERV1"; repLeft "-4103"; repStart "1764";
chr1	rmsk	exon	66915444	66915840	2425	+	.	gene_id "MER4_1p31.3"; transcript_id "MER4_1p31.3"; locus "MER4_1p31.3"; repName "MER4-int"; geneRegion "internal"; locid "MER4-int_0024"; repClass "LTR"; repEnd "3151"; repFamily "ERV1"; repLeft "-3447"; repStart "2737";
chr1	rmsk	exon	66916103	66918817	15335	+	.	gene_id "MER4_1p31.3"; transcript_id "MER4_1p31.3"; locus "MER4_1p31.3"; repName "MER4-int"; geneRegion "internal"; locid "MER4-int_0024"; repClass "LTR"; repEnd "6598"; repFamily "ERV1"; repLeft "0"; repStart "3154";
chr1	rmsk	exon	66918819	66919266	3059	+	.	gene_id "MER4_1p31.3"; transcript_id "MER4_1p31.3"; locus "MER4_1p31.3"; repName "MER4A1"; geneRegion "ltr"; locid "MER4-int_0024"; repClass "LTR"; repEnd "472"; repFamily "ERV1"; repLeft "0"; repStart "1";
### ERVLE_1p31.3g ###
chr1	rmsk	gene	67059766	67062974	.	-	.	gene_id "ERVLE_1p31.3g"; transcript_id "ERVLE_1p31.3g"; locus "ERVLE_1p31.3g"; category "internal"; intModel "ERVL-E-int"; locid "ERVL-E-int_0100"; model_cov "2294"; model_pct "40.5";
chr1	rmsk	exon	67059766	67060524	2222	-	.	gene_id "ERVLE_1p31.3g"; transcript_id "ERVLE_1p31.3g"; locus "ERVLE_1p31.3g"; repName "ERVL-E-int"; geneRegion "internal"; locid "ERVL-E-int_0100"; repClass "LTR"; repEnd "2731"; repFamily "ERVL"; repLeft "1966"; repStart "-2936";
chr1	rmsk	exon	67061437	67062597	3144	-	.	gene_id "ERVLE_1p31.3g"; transcript_id "ERVLE_1p31.3g"; locus "ERVLE_1p31.3g"; repName "ERVL-E-int"; geneRegion "internal"; locid "ERVL-E-int_0100"; repClass "LTR"; repEnd "1965"; repFamily "ERVL"; repLeft "780"; repStart "-3702";
chr1	rmsk	exon	67062642	67062974	392	-	.	gene_id "ERVLE_1p31.3g"; transcript_id "ERVLE_1p31.3g"; locus "ERVLE_1p31.3g"; repName "ERVL-E-int"; geneRegion "internal"; locid "ERVL-E-int_0100"; repClass "LTR"; repEnd "606"; repFamily "ERVL"; repLeft "262"; repStart "-5061";
### HERVL_1p31.3c ###
chr1	rmsk	gene	67288388	67292750	.	+	.	gene_id "HERVL_1p31.3c"; transcript_id "HERVL_1p31.3c"; locus "HERVL_1p31.3c"; category "oneside"; intModel "HERVL-int"; locid "HERVL-int_0023"; model_cov "3966"; model_pct "70.1";
chr1	rmsk	exon	67288388	67288843	2669	+	.	gene_id "HERVL_1p31.3c"; transcript_id "HERVL_1p31.3c"; locus "HERVL_1p31.3c"; repName "MLT2A1"; geneRegion "ltr"; locid "HERVL-int_0023"; repClass "LTR"; repEnd "444"; repFamily "ERVL"; repLeft "0"; repStart "1";
chr1	rmsk	exon	67288844	67290879	15269	+	.	gene_id "HERVL_1p31.3c"; transcript_id "HERVL_1p31.3c"; locus "HERVL_1p31.3c"; repName "HERVL-int"; geneRegion "internal"; locid "HERVL-int_0023"; repClass "LTR"; repEnd "2056"; repFamily "ERVL"; repLeft "-3598"; repStart "1";
chr1	rmsk	exon	67290865	67292750	14456	+	.	gene_id "HERVL_1p31.3c"; transcript_id "HERVL_1p31.3c"; locus "HERVL_1p31.3c"; repName "HERVL-int"; geneRegion "internal"; locid "HERVL-int_0023"; repClass "LTR"; repEnd "5225"; repFamily "ERVL"; repLeft "-429"; repStart "3314";
### MER4B_1p31.3 ###
chr1	rmsk	gene	67516690	67520753	.	+	.	gene_id "MER4B_1p31.3"; transcript_id "MER4B_1p31.3"; locus "MER4B_1p31.3"; category "internal"; intModel "MER4B-int"; locid "MER4B-int_0008"; model_cov "2697"; model_pct "39.9";
chr1	rmsk	exon	67516690	67517476	2210	+	.	gene_id "MER4B_1p31.3"; transcript_id "MER4B_1p31.3"; locus "MER4B_1p31.3"; repName "MER4B-int"; geneRegion "internal"; locid "MER4B-int_0008"; repClass "LTR"; repEnd "3342"; repFamily "ERV1"; repLeft "-3416"; repStart "2313";
chr1	rmsk	exon	67517461	67517924	4774	+	.	gene_id "MER4B_1p31.3"; transcript_id "MER4B_1p31.3"; locus "MER4B_1p31.3"; repName "MER4B-int"; geneRegion "internal"; locid "MER4B-int_0008"; repClass "LTR"; repEnd "5018"; repFamily "ERV1"; repLeft "-1740"; repStart "4566";
chr1	rmsk	exon	67518616	67519152	4774	+	.	gene_id "MER4B_1p31.3"; transcript_id "MER4B_1p31.3"; locus "MER4B_1p31.3"; repName "MER4B-int"; geneRegion "internal"; locid "MER4B-int_0008"; repClass "LTR"; repEnd "5462"; repFamily "ERV1"; repLeft "-1296"; repStart "4835";
chr1	rmsk	exon	67519455	67519792	3866	+	.	gene_id "MER4B_1p31.3"; transcript_id "MER4B_1p31.3"; locus "MER4B_1p31.3"; repName "MER4B-int"; geneRegion "internal"; locid "MER4B-int_0008"; repClass "LTR"; repEnd "5922"; repFamily "ERV1"; repLeft "-836"; repStart "5590";
chr1	rmsk	exon	67520100	67520307	3866	+	.	gene_id "MER4B_1p31.3"; transcript_id "MER4B_1p31.3"; locus "MER4B_1p31.3"; repName "MER4B-int"; geneRegion "internal"; locid "MER4B-int_0008"; repClass "LTR"; repEnd "6126"; repFamily "ERV1"; repLeft "-632"; repStart "5923";
chr1	rmsk	exon	67520379	67520392	686	+	.	gene_id "MER4B_1p31.3"; transcript_id "MER4B_1p31.3"; locus "MER4B_1p31.3"; repName "MER4B-int"; geneRegion "internal"; locid "MER4B-int_0008"; repClass "LTR"; repEnd "6327"; repFamily "ERV1"; repLeft "-431"; repStart "6325";
chr1	rmsk	exon	67520685	67520753	686	+	.	gene_id "MER4B_1p31.3"; transcript_id "MER4B_1p31.3"; locus "MER4B_1p31.3"; repName "MER4B-int"; geneRegion "internal"; locid "MER4B-int_0008"; repClass "LTR"; repEnd "6380"; repFamily "ERV1"; repLeft "-378"; repStart "6328";
### MER101_1p31.3 ###
chr1	rmsk	gene	68054877	68056307	.	+	.	gene_id "MER101_1p31.3"; transcript_id "MER101_1p31.3"; locus "MER101_1p31.3"; category "internal"; intModel "MER101-int"; locid "MER101-int_0012"; model_cov "1208"; model_pct "18.2";
chr1	rmsk	exon	68054877	68055200	523	+	.	gene_id "MER101_1p31.3"; transcript_id "MER101_1p31.3"; locus "MER101_1p31.3"; repName "MER101-int"; geneRegion "internal"; locid "MER101-int_0012"; repClass "LTR"; repEnd "2673"; repFamily "ERV1"; repLeft "-3966"; repStart "2355";
chr1	rmsk	exon	68055390	68056307	3914	+	.	gene_id "MER101_1p31.3"; transcript_id "MER101_1p31.3"; locus "MER101_1p31.3"; repName "MER101-int"; geneRegion "internal"; locid "MER101-int_0012"; repClass "LTR"; repEnd "3737"; repFamily "ERV1"; repLeft "-2902"; repStart "2847";
### ERV316A3_1p31.3i ###
chr1	rmsk	gene	68309163	68312885	.	-	.	gene_id "ERV316A3_1p31.3i"; transcript_id "ERV316A3_1p31.3i"; locus "ERV316A3_1p31.3i"; category "oneside"; intModel "ERV3-16A3_I-int"; locid "ERV3-16A3_I-int_0056"; model_cov "2371"; model_pct "45.4";
chr1	rmsk	exon	68309163	68309447	556	-	.	gene_id "ERV316A3_1p31.3i"; transcript_id "ERV316A3_1p31.3i"; locus "ERV316A3_1p31.3i"; repName "LTR16E2"; geneRegion "ltr"; locid "ERV3-16A3_I-int_0056"; repClass "LTR"; repEnd "420"; repFamily "ERVL"; repLeft "134"; repStart "-148";
chr1	rmsk	exon	68309784	68310027	3176	-	.	gene_id "ERV316A3_1p31.3i"; transcript_id "ERV316A3_1p31.3i"; locus "ERV316A3_1p31.3i"; repName "ERV3-16A3_I-int"; geneRegion "internal"; locid "ERV3-16A3_I-int_0056"; repClass "LTR"; repEnd "5132"; repFamily "ERVL"; repLeft "4864"; repStart "-94";
chr1	rmsk	exon	68310366	68312118	3176	-	.	gene_id "ERV316A3_1p31.3i"; transcript_id "ERV316A3_1p31.3i"; locus "ERV316A3_1p31.3i"; repName "ERV3-16A3_I-int"; geneRegion "internal"; locid "ERV3-16A3_I-int_0056"; repClass "LTR"; repEnd "4863"; repFamily "ERVL"; repLeft "3123"; repStart "-363";
chr1	rmsk	exon	68312524	68312885	3176	-	.	gene_id "ERV316A3_1p31.3i"; transcript_id "ERV316A3_1p31.3i"; locus "ERV316A3_1p31.3i"; repName "ERV3-16A3_I-int"; geneRegion "internal"; locid "ERV3-16A3_I-int_0056"; repClass "LTR"; repEnd "3122"; repFamily "ERVL"; repLeft "2759"; repStart "-2104";
### HERVH_1p31.3d ###
chr1	rmsk	gene	68386004	68391992	.	+	.	gene_id "HERVH_1p31.3d"; transcript_id "HERVH_1p31.3d"; locus "HERVH_1p31.3d"; category "prototype"; intModel "HERVH-int"; locid "HERVH-int_0030"; model_cov "4919"; model_pct "63.8";
chr1	rmsk	exon	68386004	68386437	2625	+	.	gene_id "HERVH_1p31.3d"; transcript_id "HERVH_1p31.3d"; locus "HERVH_1p31.3d"; repName "LTR7"; geneRegion "ltr"; locid "HERVH-int_0030"; repClass "LTR"; repEnd "448"; repFamily "ERV1"; repLeft "-2"; repStart "1";
chr1	rmsk	exon	68386440	68389684	16011	+	.	gene_id "HERVH_1p31.3d"; transcript_id "HERVH_1p31.3d"; locus "HERVH_1p31.3d"; repName "HERVH-int"; geneRegion "internal"; locid "HERVH-int_0030"; repClass "LTR"; repEnd "2995"; repFamily "ERV1"; repLeft "-4718"; repStart "1";
chr1	rmsk	exon	68389664	68389813	938	+	.	gene_id "HERVH_1p31.3d"; transcript_id "HERVH_1p31.3d"; locus "HERVH_1p31.3d"; repName "HERVH-int"; geneRegion "internal"; locid "HERVH-int_0030"; repClass "LTR"; repEnd "3290"; repFamily "ERV1"; repLeft "-4423"; repStart "3140";
chr1	rmsk	exon	68389804	68390303	3303	+	.	gene_id "HERVH_1p31.3d"; transcript_id "HERVH_1p31.3d"; locus "HERVH_1p31.3d"; repName "HERVH-int"; geneRegion "internal"; locid "HERVH-int_0030"; repClass "LTR"; repEnd "3993"; repFamily "ERV1"; repLeft "-3720"; repStart "3492";
chr1	rmsk	exon	68390306	68390968	4238	+	.	gene_id "HERVH_1p31.3d"; transcript_id "HERVH_1p31.3d"; locus "HERVH_1p31.3d"; repName "HERVH-int"; geneRegion "internal"; locid "HERVH-int_0030"; repClass "LTR"; repEnd "5149"; repFamily "ERV1"; repLeft "-2564"; repStart "4488";
chr1	rmsk	exon	68390966	68391185	1355	+	.	gene_id "HERVH_1p31.3d"; transcript_id "HERVH_1p31.3d"; locus "HERVH_1p31.3d"; repName "HERVH-int"; geneRegion "internal"; locid "HERVH-int_0030"; repClass "LTR"; repEnd "5819"; repFamily "ERV1"; repLeft "-1894"; repStart "5597";
chr1	rmsk	exon	68391184	68391562	2614	+	.	gene_id "HERVH_1p31.3d"; transcript_id "HERVH_1p31.3d"; locus "HERVH_1p31.3d"; repName "HERVH-int"; geneRegion "internal"; locid "HERVH-int_0030"; repClass "LTR"; repEnd "7713"; repFamily "ERV1"; repLeft "0"; repStart "7322";
chr1	rmsk	exon	68391563	68391992	2626	+	.	gene_id "HERVH_1p31.3d"; transcript_id "HERVH_1p31.3d"; locus "HERVH_1p31.3d"; repName "LTR7"; geneRegion "ltr"; locid "HERVH-int_0030"; repClass "LTR"; repEnd "448"; repFamily "ERV1"; repLeft "-2"; repStart "1";
### MER4_1p31.2 ###
chr1	rmsk	gene	68507762	68513195	.	-	.	gene_id "MER4_1p31.2"; transcript_id "MER4_1p31.2"; locus "MER4_1p31.2"; category "oneside"; intModel "MER4-int"; locid "MER4-int_0025"; model_cov "3890"; model_pct "59.0";
chr1	rmsk	exon	68507762	68508053	2571	-	.	gene_id "MER4_1p31.2"; transcript_id "MER4_1p31.2"; locus "MER4_1p31.2"; repName "MER4C"; geneRegion "ltr"; locid "MER4-int_0025"; repClass "LTR"; repEnd "465"; repFamily "ERV1"; repLeft "142"; repStart "0";
chr1	rmsk	exon	68508354	68508494	2571	-	.	gene_id "MER4_1p31.2"; transcript_id "MER4_1p31.2"; locus "MER4_1p31.2"; repName "MER4C"; geneRegion "ltr"; locid "MER4-int_0025"; repClass "LTR"; repEnd "141"; repFamily "ERV1"; repLeft "4"; repStart "-324";
chr1	rmsk	exon	68508506	68508812	1460	-	.	gene_id "MER4_1p31.2"; transcript_id "MER4_1p31.2"; locus "MER4_1p31.2"; repName "MER4-int"; geneRegion "internal"; locid "MER4-int_0025"; repClass "LTR"; repEnd "6596"; repFamily "ERV1"; repLeft "6298"; repStart "-2";
chr1	rmsk	exon	68508856	68511151	11342	-	.	gene_id "MER4_1p31.2"; transcript_id "MER4_1p31.2"; locus "MER4_1p31.2"; repName "MER4-int"; geneRegion "internal"; locid "MER4-int_0025"; repClass "LTR"; repEnd "6320"; repFamily "ERV1"; repLeft "4000"; repStart "-278";
chr1	rmsk	exon	68511587	68512214	4909	-	.	gene_id "MER4_1p31.2"; transcript_id "MER4_1p31.2"; locus "MER4_1p31.2"; repName "MER4-int"; geneRegion "internal"; locid "MER4-int_0025"; repClass "LTR"; repEnd "4013"; repFamily "ERV1"; repLeft "3460"; repStart "-2585";
chr1	rmsk	exon	68512522	68513195	4909	-	.	gene_id "MER4_1p31.2"; transcript_id "MER4_1p31.2"; locus "MER4_1p31.2"; repName "MER4-int"; geneRegion "internal"; locid "MER4-int_0025"; repClass "LTR"; repEnd "3459"; repFamily "ERV1"; repLeft "2740"; repStart "-3139";
### HERVL_1p31.2 ###
chr1	rmsk	gene	68809807	68810804	.	-	.	gene_id "HERVL_1p31.2"; transcript_id "HERVL_1p31.2"; locus "HERVL_1p31.2"; category "internal"; intModel "HERVL-int"; locid "HERVL-int_0024"; model_cov "693"; model_pct "12.3";
chr1	rmsk	exon	68809807	68810244	448	-	.	gene_id "HERVL_1p31.2"; transcript_id "HERVL_1p31.2"; locus "HERVL_1p31.2"; repName "HERVL-int"; geneRegion "internal"; locid "HERVL-int_0024"; repClass "LTR"; repEnd "5285"; repFamily "ERVL"; repLeft "4843"; repStart "-369";
chr1	rmsk	exon	68810286	68810373	378	-	.	gene_id "HERVL_1p31.2"; transcript_id "HERVL_1p31.2"; locus "HERVL_1p31.2"; repName "HERVL-int"; geneRegion "internal"; locid "HERVL-int_0024"; repClass "LTR"; repEnd "4688"; repFamily "ERVL"; repLeft "4611"; repStart "-966";
chr1	rmsk	exon	68810683	68810804	260	-	.	gene_id "HERVL_1p31.2"; transcript_id "HERVL_1p31.2"; locus "HERVL_1p31.2"; repName "HERVL-int"; geneRegion "internal"; locid "HERVL-int_0024"; repClass "LTR"; repEnd "4515"; repFamily "ERVL"; repLeft "4341"; repStart "-1139";
### HUERSP2_1p31.2 ###
chr1	rmsk	gene	68859650	68863453	.	-	.	gene_id "HUERSP2_1p31.2"; transcript_id "HUERSP2_1p31.2"; locus "HUERSP2_1p31.2"; category "prototype"; intModel "HUERS-P2-int"; locid "HUERS-P2-int_0001"; model_cov "2756"; model_pct "89.2";
chr1	rmsk	exon	68859650	68860429	4559	-	.	gene_id "HUERSP2_1p31.2"; transcript_id "HUERSP2_1p31.2"; locus "HUERSP2_1p31.2"; repName "LTR1A1"; geneRegion "ltr"; locid "HUERS-P2-int_0001"; repClass "LTR"; repEnd "787"; repFamily "ERV1"; repLeft "1"; repStart "-12";
chr1	rmsk	exon	68860430	68860538	772	-	.	gene_id "HUERSP2_1p31.2"; transcript_id "HUERSP2_1p31.2"; locus "HUERSP2_1p31.2"; repName "HUERS-P2-int"; geneRegion "internal"; locid "HUERS-P2-int_0001"; repClass "LTR"; repEnd "3088"; repFamily "ERV1"; repLeft "2980"; repStart "0";
chr1	rmsk	exon	68860538	68863088	13295	-	.	gene_id "HUERSP2_1p31.2"; transcript_id "HUERSP2_1p31.2"; locus "HUERSP2_1p31.2"; repName "HUERS-P2-int"; geneRegion "internal"; locid "HUERS-P2-int_0001"; repClass "LTR"; repEnd "-1145"; repFamily "ERV1"; repLeft "-3793"; repStart "-4233";
chr1	rmsk	exon	68863250	68863453	4604	-	.	gene_id "HUERSP2_1p31.2"; transcript_id "HUERSP2_1p31.2"; locus "HUERSP2_1p31.2"; repName "LTR1A1"; geneRegion "ltr"; locid "HUERS-P2-int_0001"; repClass "LTR"; repEnd "799"; repFamily "ERV1"; repLeft "605"; repStart "0";
### ERV316A3_1p31.2 ###
chr1	rmsk	gene	68892430	68893458	.	+	.	gene_id "ERV316A3_1p31.2"; transcript_id "ERV316A3_1p31.2"; locus "ERV316A3_1p31.2"; category "internal"; intModel "ERV3-16A3_I-int"; locid "ERV3-16A3_I-int_0057"; model_cov "1035"; model_pct "19.8";
chr1	rmsk	exon	68892430	68893088	1746	+	.	gene_id "ERV316A3_1p31.2"; transcript_id "ERV316A3_1p31.2"; locus "ERV316A3_1p31.2"; repName "ERV3-16A3_I-int"; geneRegion "internal"; locid "ERV3-16A3_I-int_0057"; repClass "LTR"; repEnd "2852"; repFamily "ERVL"; repLeft "-2374"; repStart "2178";
chr1	rmsk	exon	68893094	68893458	676	+	.	gene_id "ERV316A3_1p31.2"; transcript_id "ERV316A3_1p31.2"; locus "ERV316A3_1p31.2"; repName "ERV3-16A3_I-int"; geneRegion "internal"; locid "ERV3-16A3_I-int_0057"; repClass "LTR"; repEnd "2922"; repFamily "ERVL"; repLeft "-2304"; repStart "2561";
### ERVLE_1p31.1a ###
chr1	rmsk	gene	69440471	69442508	.	-	.	gene_id "ERVLE_1p31.1a"; transcript_id "ERVLE_1p31.1a"; locus "ERVLE_1p31.1a"; category "internal"; intModel "ERVL-E-int"; locid "ERVL-E-int_0102"; model_cov "1202"; model_pct "21.2";
chr1	rmsk	exon	69440471	69440869	1046	-	.	gene_id "ERVLE_1p31.1a"; transcript_id "ERVLE_1p31.1a"; locus "ERVLE_1p31.1a"; repName "ERVL-E-int"; geneRegion "internal"; locid "ERVL-E-int_0102"; repClass "LTR"; repEnd "4665"; repFamily "ERVL"; repLeft "4226"; repStart "-1002";
chr1	rmsk	exon	69441439	69441949	1131	-	.	gene_id "ERVLE_1p31.1a"; transcript_id "ERVLE_1p31.1a"; locus "ERVLE_1p31.1a"; repName "ERVL-E-int"; geneRegion "internal"; locid "ERVL-E-int_0102"; repClass "LTR"; repEnd "4011"; repFamily "ERVL"; repLeft "3525"; repStart "-1656";
chr1	rmsk	exon	69442246	69442354	342	-	.	gene_id "ERVLE_1p31.1a"; transcript_id "ERVLE_1p31.1a"; locus "ERVLE_1p31.1a"; repName "ERVL-E-int"; geneRegion "internal"; locid "ERVL-E-int_0102"; repClass "LTR"; repEnd "3438"; repFamily "ERVL"; repLeft "3318"; repStart "-2229";
chr1	rmsk	exon	69442354	69442508	521	-	.	gene_id "ERVLE_1p31.1a"; transcript_id "ERVLE_1p31.1a"; locus "ERVLE_1p31.1a"; repName "ERVL-E-int"; geneRegion "internal"; locid "ERVL-E-int_0102"; repClass "LTR"; repEnd "3076"; repFamily "ERVL"; repLeft "2919"; repStart "-2591";
[truncated: 86,798 more rows]
