# Supplementary material for: Telescope: Characterization of the retrotranscriptome by accurate estimation of transposable element expression
Source: PLoS Comput Biol. 2019 Sep 30;15(9):e1006453. doi: 10.1371/journal.pcbi.1006453 (PMC6786656; doi:10.1371/journal.pcbi.1006453)
Supplement: S2 File — Annotation contains a set of 968 unannotated genomic regions that share sequence similarity with the HML-2 subfamily. (BED) [file pcbi.1006453.s007.bed]

chr1	1409734	1410836	nonTE_000001	.	+
chr1	1580277	1581253	nonTE_000002	.	+
chr1	5573545	5574677	nonTE_000003	.	-
chr1	9001768	9002867	nonTE_000004	.	+
chr1	10426873	10427670	nonTE_000005	.	+
chr1	13113462	13114424	nonTE_000006	.	+
chr1	15135277	15136354	nonTE_000007	.	-
chr1	15378958	15380035	nonTE_000008	.	-
chr1	25587789	25588876	nonTE_000009	.	+
chr1	29359264	29360358	nonTE_000010	.	+
chr1	33063427	33065200	nonTE_000011	.	+
chr1	37559618	37560717	nonTE_000012	.	-
chr1	39504703	39505626	nonTE_000013	.	-
chr1	40471688	40472817	nonTE_000014	.	+
chr1	40571964	40573057	nonTE_000015	.	+
chr1	45106667	45107257	nonTE_000016	.	+
chr1	45513455	45514520	nonTE_000017	.	+
chr1	45528036	45529127	nonTE_000018	.	+
chr1	46320234	46321317	nonTE_000019	.	+
chr1	46395818	46396640	nonTE_000020	.	-
chr1	46788527	46789414	nonTE_000021	.	+
chr1	47133113	47134273	nonTE_000022	.	+
chr1	52006182	52007268	nonTE_000023	.	+
chr1	53168176	53169307	nonTE_000024	.	-
chr1	54636509	54637135	nonTE_000025	.	-
chr1	59914279	59915421	nonTE_000026	.	+
chr1	59938095	59939225	nonTE_000027	.	-
chr1	62170922	62172017	nonTE_000028	.	-
chr1	65139734	65140817	nonTE_000029	.	+
chr1	66591511	66592610	nonTE_000030	.	-
chr1	70460373	70461453	nonTE_000031	.	-
chr1	73129238	73130324	nonTE_000032	.	-
chr1	77982838	77983901	nonTE_000033	.	-
chr1	79702296	79703141	nonTE_000034	.	+
chr1	89066802	89067888	nonTE_000035	.	-
chr1	93276713	93277812	nonTE_000036	.	-
chr1	99793492	99794616	nonTE_000037	.	-
chr1	99835785	99836821	nonTE_000038	.	-
chr1	104134680	104135762	nonTE_000039	.	-
chr1	108517383	108518471	nonTE_000040	.	+
chr1	109766568	109767383	nonTE_000041	.	+
chr1	111359672	111360736	nonTE_000042	.	-
chr1	112816717	112817862	nonTE_000043	.	-
chr1	114058084	114059180	nonTE_000044	.	+
chr1	114243173	114243765	nonTE_000045	.	+
chr1	120424703	120425538	nonTE_000046	.	+
chr1	144450999	144451915	nonTE_000047	.	-
chr1	144555501	144556541	nonTE_000048	.	-
chr1	145414817	145415904	nonTE_000049	.	-
chr1	145932362	145933344	nonTE_000050	.	+
chr1	146381097	146382138	nonTE_000051	.	+
chr1	146907320	146908263	nonTE_000052	.	-
chr1	146948261	146949176	nonTE_000053	.	+
chr1	147106060	147107125	nonTE_000054	.	-
chr1	147240057	147240912	nonTE_000055	.	+
chr1	147709335	147710498	nonTE_000056	.	-
chr1	147733782	147734854	nonTE_000057	.	-
chr1	148137777	148138864	nonTE_000058	.	-
chr1	148188764	148189707	nonTE_000059	.	+
chr1	149092988	149093900	nonTE_000060	.	-
chr1	150634600	150635945	nonTE_000061	.	+
chr1	150709128	150710277	nonTE_000062	.	+
chr1	151872479	151873071	nonTE_000063	.	+
chr1	152455047	152456141	nonTE_000064	.	-
chr1	153088239	153089326	nonTE_000065	.	-
chr1	155599471	155600568	nonTE_000066	.	-
chr1	156179155	156180255	nonTE_000067	.	+
chr1	156181401	156182479	nonTE_000068	.	+
chr1	159767734	159768826	nonTE_000069	.	+
chr1	160652079	160653153	nonTE_000070	.	+
chr1	160913080	160914172	nonTE_000071	.	+
chr1	160946845	160947955	nonTE_000072	.	-
chr1	160948768	160949850	nonTE_000073	.	-
chr1	161016763	161017863	nonTE_000074	.	+
chr1	161315654	161316653	nonTE_000075	.	-
chr1	161412775	161413669	nonTE_000076	.	+
chr1	162450806	162451402	nonTE_000077	.	-
chr1	165092528	165093613	nonTE_000078	.	+
chr1	167770980	167771566	nonTE_000079	.	-
chr1	173474376	173475463	nonTE_000080	.	+
chr1	188751413	188752250	nonTE_000081	.	-
chr1	196108681	196109756	nonTE_000082	.	-
chr1	198129625	198130734	nonTE_000083	.	-
chr1	209141131	209142236	nonTE_000084	.	+
chr1	211222078	211223154	nonTE_000085	.	-
chr1	219618521	219619629	nonTE_000086	.	-
chr1	224339759	224340865	nonTE_000087	.	+
chr1	225965783	225966924	nonTE_000088	.	+
chr1	227606293	227607060	nonTE_000089	.	-
chr1	227868283	227869364	nonTE_000090	.	-
chr1	234011748	234012880	nonTE_000091	.	-
chr1	236504440	236505592	nonTE_000092	.	+
chr1	246082635	246083503	nonTE_000093	.	+
chr1	247015720	247016801	nonTE_000094	.	-
chr1	248906858	248907963	nonTE_000095	.	-
chr2	93985	95115	nonTE_000096	.	+
chr2	702484	703652	nonTE_000097	.	-
chr2	1560207	1561313	nonTE_000098	.	-
chr2	3104421	3105482	nonTE_000099	.	-
chr2	20501211	20502251	nonTE_000100	.	-
chr2	26749811	26750789	nonTE_000101	.	+
chr2	27459916	27461012	nonTE_000102	.	+
chr2	30613402	30614502	nonTE_000103	.	-
chr2	32275519	32276605	nonTE_000104	.	-
chr2	37225252	37226350	nonTE_000105	.	+
chr2	37750531	37751635	nonTE_000106	.	+
chr2	38277738	38278606	nonTE_000107	.	+
chr2	39321093	39322185	nonTE_000108	.	+
chr2	55279209	55280289	nonTE_000109	.	+
chr2	73119121	73120186	nonTE_000110	.	-
chr2	74719910	74720539	nonTE_000111	.	+
chr2	86261235	86262328	nonTE_000112	.	+
chr2	88866435	88867549	nonTE_000113	.	-
chr2	94744609	94745686	nonTE_000114	.	-
chr2	95191281	95192432	nonTE_000115	.	+
chr2	95567113	95568242	nonTE_000116	.	+
chr2	98101846	98102444	nonTE_000117	.	-
chr2	98130032	98130873	nonTE_000118	.	-
chr2	100684805	100685890	nonTE_000119	.	+
chr2	105424960	105426118	nonTE_000120	.	+
chr2	109636774	109637910	nonTE_000121	.	-
chr2	110056014	110057064	nonTE_000122	.	+
chr2	110314399	110315450	nonTE_000123	.	-
chr2	111962783	111963870	nonTE_000124	.	-
chr2	112934189	112935277	nonTE_000125	.	+
chr2	127542519	127543613	nonTE_000126	.	-
chr2	129701286	129702448	nonTE_000127	.	+
chr2	131721138	131722282	nonTE_000128	.	+
chr2	132174958	132176099	nonTE_000129	.	-
chr2	134966842	134967911	nonTE_000130	.	+
chr2	142695548	142696122	nonTE_000131	.	-
chr2	152769021	152770128	nonTE_000132	.	-
chr2	170263249	170264306	nonTE_000133	.	-
chr2	186520873	186521474	nonTE_000134	.	+
chr2	186521479	186522417	nonTE_000135	.	+
chr2	192541887	192542988	nonTE_000136	.	-
chr2	193142378	193143080	nonTE_000137	.	+
chr2	194504526	194505347	nonTE_000138	.	-
chr2	201138940	201140026	nonTE_000139	.	+
chr2	207036762	207037858	nonTE_000140	.	+
chr2	208199510	208200205	nonTE_000141	.	+
chr2	214802828	214803911	nonTE_000142	.	+
chr2	218095472	218096595	nonTE_000143	.	+
chr2	227722197	227723226	nonTE_000144	.	-
chr2	228363574	228364677	nonTE_000145	.	-
chr2	230843579	230844661	nonTE_000146	.	-
chr2	231538174	231538774	nonTE_000147	.	-
chr2	231576721	231577799	nonTE_000148	.	+
chr2	232422930	232424029	nonTE_000149	.	+
chr2	234168004	234169090	nonTE_000150	.	-
chr2	240671301	240672135	nonTE_000151	.	+
chr3	5081779	5082606	nonTE_000152	.	-
chr3	7941611	7942761	nonTE_000153	.	+
chr3	12674058	12675143	nonTE_000154	.	+
chr3	14091120	14092215	nonTE_000155	.	-
chr3	14272786	14273862	nonTE_000156	.	+
chr3	15145476	15146479	nonTE_000157	.	-
chr3	23544602	23545680	nonTE_000158	.	-
chr3	27531192	27532004	nonTE_000159	.	+
chr3	36141016	36142152	nonTE_000160	.	-
chr3	38135443	38136413	nonTE_000161	.	-
chr3	39418241	39419335	nonTE_000162	.	-
chr3	42811133	42812243	nonTE_000163	.	+
chr3	43258246	43259322	nonTE_000164	.	-
chr3	45756738	45757777	nonTE_000165	.	-
chr3	47259467	47260566	nonTE_000166	.	+
chr3	49482037	49482639	nonTE_000167	.	+
chr3	50519829	50520909	nonTE_000168	.	+
chr3	53977453	53978541	nonTE_000169	.	-
chr3	57338819	57339416	nonTE_000170	.	+
chr3	57343121	57344278	nonTE_000171	.	+
chr3	75374102	75375237	nonTE_000172	.	-
chr3	75393149	75393956	nonTE_000173	.	+
chr3	75537466	75538813	nonTE_000174	.	+
chr3	75592605	75593758	nonTE_000175	.	-
chr3	75645268	75646351	nonTE_000176	.	+
chr3	98362493	98363613	nonTE_000177	.	-
chr3	99419724	99420317	nonTE_000178	.	+
chr3	100272432	100273504	nonTE_000179	.	-
chr3	100336262	100337348	nonTE_000180	.	-
chr3	100666081	100667155	nonTE_000181	.	-
chr3	101703776	101704861	nonTE_000182	.	-
chr3	112151949	112153052	nonTE_000183	.	-
chr3	112564023	112565066	nonTE_000184	.	-
chr3	118539793	118540900	nonTE_000185	.	-
chr3	125730395	125731533	nonTE_000186	.	+
chr3	125752976	125754122	nonTE_000187	.	+
chr3	125799187	125800529	nonTE_000188	.	-
chr3	127411586	127412683	nonTE_000189	.	-
chr3	129641228	129642118	nonTE_000190	.	-
chr3	130015513	130016644	nonTE_000191	.	-
chr3	130057245	130058060	nonTE_000192	.	+
chr3	130123275	130124399	nonTE_000193	.	-
chr3	132648742	132649848	nonTE_000194	.	+
chr3	134515881	134516940	nonTE_000195	.	-
chr3	142751981	142753132	nonTE_000196	.	-
chr3	145709193	145710269	nonTE_000197	.	-
chr3	146522207	146523285	nonTE_000198	.	+
chr3	175905491	175906585	nonTE_000199	.	-
chr3	183169913	183171071	nonTE_000200	.	+
chr3	183510860	183511984	nonTE_000201	.	-
chr3	183520299	183521398	nonTE_000202	.	-
chr3	186865693	186866534	nonTE_000203	.	-
chr3	186886809	186887895	nonTE_000204	.	-
chr3	186893160	186894243	nonTE_000205	.	+
chr3	189251310	189252394	nonTE_000206	.	-
chr3	195728030	195729143	nonTE_000207	.	-
chr3	195927457	195928555	nonTE_000208	.	-
chr3	196944016	196945085	nonTE_000209	.	+
chr4	18965	20086	nonTE_000210	.	+
chr4	40484	41548	nonTE_000211	.	-
chr4	151676	152771	nonTE_000212	.	-
chr4	207741	208819	nonTE_000213	.	-
chr4	2021306	2022400	nonTE_000214	.	+
chr4	3883294	3884411	nonTE_000215	.	-
chr4	3905268	3906389	nonTE_000216	.	-
chr4	3925584	3926665	nonTE_000217	.	+
chr4	4074030	4075382	nonTE_000218	.	+
chr4	4120250	4121393	nonTE_000219	.	-
chr4	4150452	4151579	nonTE_000220	.	-
chr4	8955524	8956649	nonTE_000221	.	+
chr4	8987345	8988482	nonTE_000222	.	+
chr4	9034347	9035712	nonTE_000223	.	-
chr4	9176715	9177875	nonTE_000224	.	-
chr4	9465154	9466280	nonTE_000225	.	+
chr4	9518800	9519940	nonTE_000226	.	+
chr4	9731976	9732730	nonTE_000227	.	-
chr4	9751000	9752123	nonTE_000228	.	+
chr4	10127403	10128341	nonTE_000229	.	-
chr4	15878487	15879610	nonTE_000230	.	+
chr4	16076598	16077693	nonTE_000231	.	+
chr4	22597710	22598788	nonTE_000232	.	-
chr4	30232892	30233975	nonTE_000233	.	-
chr4	43001577	43002722	nonTE_000234	.	-
chr4	48285297	48286385	nonTE_000235	.	-
chr4	49029031	49030155	nonTE_000236	.	+
chr4	62940813	62941906	nonTE_000237	.	+
chr4	64355824	64356758	nonTE_000238	.	+
chr4	66358697	66359783	nonTE_000239	.	-
chr4	68281424	68282479	nonTE_000240	.	-
chr4	68528171	68529335	nonTE_000241	.	+
chr4	68693407	68694483	nonTE_000242	.	+
chr4	72129154	72130255	nonTE_000243	.	-
chr4	75286539	75287648	nonTE_000244	.	-
chr4	104170899	104172059	nonTE_000245	.	+
chr4	117183054	117184140	nonTE_000246	.	+
chr4	119342465	119343560	nonTE_000247	.	-
chr4	119396300	119397392	nonTE_000248	.	+
chr4	121396499	121397609	nonTE_000249	.	+
chr4	121446099	121447092	nonTE_000250	.	-
chr4	123685240	123685792	nonTE_000251	.	+
chr4	127439417	127440536	nonTE_000252	.	-
chr4	134045929	134047049	nonTE_000253	.	-
chr4	156304695	156305782	nonTE_000254	.	-
chr4	156386291	156387432	nonTE_000255	.	-
chr4	159976429	159977509	nonTE_000256	.	-
chr4	162418460	162419531	nonTE_000257	.	+
chr4	164905447	164906546	nonTE_000258	.	-
chr4	164975317	164976445	nonTE_000259	.	+
chr4	164990319	164991403	nonTE_000260	.	+
chr4	165073087	165073943	nonTE_000261	.	+
chr4	166092999	166094149	nonTE_000262	.	-
chr4	174380016	174380833	nonTE_000263	.	+
chr4	174382973	174383847	nonTE_000264	.	+
chr4	174400708	174401575	nonTE_000265	.	+
chr4	179553231	179554190	nonTE_000266	.	-
chr4	183726324	183727329	nonTE_000267	.	-
chr4	186050021	186050689	nonTE_000268	.	+
chr5	196725	197835	nonTE_000269	.	-
chr5	1567336	1568398	nonTE_000270	.	-
chr5	1595910	1597005	nonTE_000271	.	-
chr5	4924868	4925954	nonTE_000272	.	+
chr5	8937677	8938768	nonTE_000273	.	+
chr5	24465681	24466843	nonTE_000274	.	+
chr5	26197360	26198502	nonTE_000275	.	+
chr5	35176320	35177417	nonTE_000276	.	+
chr5	37518662	37519259	nonTE_000277	.	-
chr5	37671839	37672953	nonTE_000278	.	+
chr5	39827986	39829145	nonTE_000279	.	-
chr5	43058083	43059166	nonTE_000280	.	+
chr5	43076971	43078062	nonTE_000281	.	-
chr5	43580387	43581445	nonTE_000282	.	+
chr5	44730428	44731514	nonTE_000283	.	-
chr5	55571020	55572104	nonTE_000284	.	+
chr5	56156939	56158020	nonTE_000285	.	+
chr5	57517875	57518474	nonTE_000286	.	-
chr5	57546568	57547729	nonTE_000287	.	+
chr5	59463724	59464815	nonTE_000288	.	+
chr5	75605768	75606854	nonTE_000289	.	-
chr5	76944897	76946012	nonTE_000290	.	+
chr5	78909312	78910421	nonTE_000291	.	+
chr5	93456773	93457697	nonTE_000292	.	-
chr5	95810960	95812056	nonTE_000293	.	+
chr5	99328334	99329481	nonTE_000294	.	+
chr5	100605982	100607109	nonTE_000295	.	+
chr5	100983197	100984071	nonTE_000296	.	-
chr5	106259116	106260186	nonTE_000297	.	-
chr5	115346544	115347135	nonTE_000298	.	+
chr5	115448330	115449430	nonTE_000299	.	+
chr5	116821074	116822154	nonTE_000300	.	+
chr5	120194819	120195701	nonTE_000301	.	-
chr5	133857149	133857741	nonTE_000302	.	-
chr5	136413839	136414670	nonTE_000303	.	-
chr5	149942447	149943518	nonTE_000304	.	-
chr5	150453703	150454768	nonTE_000305	.	-
chr5	151426092	151427197	nonTE_000306	.	-
chr5	152797224	152798373	nonTE_000307	.	-
chr5	157033943	157035041	nonTE_000308	.	-
chr5	157685901	157686982	nonTE_000309	.	-
chr5	162370042	162371188	nonTE_000310	.	+
chr5	169996813	169997898	nonTE_000311	.	-
chr5	176984535	176985132	nonTE_000312	.	+
chr5	178056225	178057064	nonTE_000313	.	-
chr5	178798034	178798743	nonTE_000314	.	+
chr5	179513895	179514995	nonTE_000315	.	-
chr5	180689932	180690607	nonTE_000316	.	-
chr5	180827207	180828293	nonTE_000317	.	+
chr5	181266811	181267882	nonTE_000318	.	-
chr6	2908599	2909690	nonTE_000319	.	+
chr6	3054754	3055555	nonTE_000320	.	+
chr6	18226712	18227750	nonTE_000321	.	+
chr6	24400004	24401084	nonTE_000322	.	-
chr6	24661759	24662853	nonTE_000323	.	+
chr6	25748422	25749540	nonTE_000324	.	-
chr6	25999171	26000250	nonTE_000325	.	+
chr6	26641436	26642456	nonTE_000326	.	+
chr6	26744622	26745677	nonTE_000327	.	+
chr6	27596663	27597754	nonTE_000328	.	-
chr6	27774397	27775491	nonTE_000329	.	-
chr6	27826010	27826582	nonTE_000330	.	-
chr6	32657066	32658140	nonTE_000331	.	-
chr6	32778011	32779098	nonTE_000332	.	-
chr6	33809901	33810978	nonTE_000333	.	-
chr6	34719403	34720487	nonTE_000334	.	-
chr6	43239423	43240583	nonTE_000335	.	-
chr6	44327982	44329077	nonTE_000336	.	-
chr6	52748216	52749370	nonTE_000337	.	-
chr6	52761774	52762852	nonTE_000338	.	+
chr6	52825805	52826391	nonTE_000339	.	+
chr6	52883184	52884327	nonTE_000340	.	+
chr6	52947633	52948772	nonTE_000341	.	-
chr6	57000032	57000611	nonTE_000342	.	+
chr6	63164665	63165241	nonTE_000343	.	+
chr6	64944450	64945157	nonTE_000344	.	+
chr6	73805079	73806043	nonTE_000345	.	-
chr6	75704216	75705147	nonTE_000346	.	-
chr6	78858718	78859818	nonTE_000347	.	+
chr6	80634621	80635724	nonTE_000348	.	+
chr6	88381524	88382623	nonTE_000349	.	+
chr6	89890767	89891598	nonTE_000350	.	+
chr6	93173303	93174385	nonTE_000351	.	+
chr6	95361152	95362293	nonTE_000352	.	-
chr6	95560587	95561639	nonTE_000353	.	-
chr6	99429312	99430383	nonTE_000354	.	+
chr6	111255040	111256117	nonTE_000355	.	-
chr6	120931381	120932480	nonTE_000356	.	+
chr6	125775785	125776871	nonTE_000357	.	-
chr6	131478601	131479702	nonTE_000358	.	+
chr6	132720754	132721832	nonTE_000359	.	-
chr6	134659053	134660136	nonTE_000360	.	-
chr6	137844414	137845397	nonTE_000361	.	+
chr6	141096147	141097297	nonTE_000362	.	-
chr6	151455146	151456248	nonTE_000363	.	-
chr6	157752157	157753235	nonTE_000364	.	-
chr6	159794679	159795751	nonTE_000365	.	-
chr6	160082845	160084002	nonTE_000366	.	-
chr6	165500245	165500927	nonTE_000367	.	+
chr6	169346225	169347306	nonTE_000368	.	-
chr7	2389344	2390432	nonTE_000369	.	-
chr7	6860178	6861306	nonTE_000370	.	-
chr7	6883315	6884444	nonTE_000371	.	-
chr7	6901957	6902707	nonTE_000372	.	+
chr7	7001727	7002752	nonTE_000373	.	-
chr7	16197658	16198750	nonTE_000374	.	+
chr7	23039793	23040888	nonTE_000375	.	+
chr7	23757519	23758210	nonTE_000376	.	-
chr7	26175835	26176433	nonTE_000377	.	-
chr7	27741597	27742684	nonTE_000378	.	-
chr7	30718035	30719668	nonTE_000379	.	-
chr7	38230779	38231919	nonTE_000380	.	-
chr7	47989626	47990691	nonTE_000381	.	+
chr7	54675134	54676194	nonTE_000382	.	-
chr7	55942853	55943963	nonTE_000383	.	-
chr7	62619144	62620269	nonTE_000384	.	+
chr7	65242974	65244051	nonTE_000385	.	-
chr7	65260342	65261191	nonTE_000386	.	-
chr7	66618904	66619983	nonTE_000387	.	-
chr7	68103687	68104823	nonTE_000388	.	-
chr7	72951155	72952250	nonTE_000389	.	+
chr7	73749633	73750743	nonTE_000390	.	-
chr7	75412832	75413927	nonTE_000391	.	-
chr7	79750793	79751485	nonTE_000392	.	-
chr7	97940956	97942101	nonTE_000393	.	-
chr7	99431720	99432381	nonTE_000394	.	+
chr7	101149793	101150879	nonTE_000395	.	-
chr7	102838455	102839565	nonTE_000396	.	+
chr7	104747847	104748952	nonTE_000397	.	+
chr7	105148580	105149726	nonTE_000398	.	+
chr7	113341451	113342542	nonTE_000399	.	-
chr7	119100401	119101255	nonTE_000400	.	-
chr7	123780570	123781667	nonTE_000401	.	+
chr7	125221103	125222201	nonTE_000402	.	-
chr7	125939973	125940550	nonTE_000403	.	+
chr7	126168097	126169185	nonTE_000404	.	+
chr7	128463750	128464303	nonTE_000405	.	+
chr7	139467354	139468431	nonTE_000406	.	+
chr7	140552926	140553998	nonTE_000407	.	-
chr7	141751066	141752168	nonTE_000408	.	+
chr7	143996063	143997199	nonTE_000409	.	-
chr7	151026960	151027817	nonTE_000410	.	+
chr7	158236726	158237821	nonTE_000411	.	+
chr8	252720	253838	nonTE_000412	.	+
chr8	7079884	7081003	nonTE_000413	.	+
chr8	7126916	7128260	nonTE_000414	.	-
chr8	7186115	7187475	nonTE_000415	.	+
chr8	7240601	7241725	nonTE_000416	.	-
chr8	7260749	7261604	nonTE_000417	.	-
chr8	7268371	7269226	nonTE_000418	.	-
chr8	7275993	7276848	nonTE_000419	.	-
chr8	7283615	7284470	nonTE_000420	.	-
chr8	7291237	7292092	nonTE_000421	.	-
chr8	7547353	7548204	nonTE_000422	.	+
chr8	7555007	7555862	nonTE_000423	.	+
chr8	7562657	7563512	nonTE_000424	.	+
chr8	7570303	7571157	nonTE_000425	.	+
chr8	7577952	7578806	nonTE_000426	.	+
chr8	7585610	7586190	nonTE_000427	.	+
chr8	7597842	7598966	nonTE_000428	.	+
chr8	7699144	7700269	nonTE_000429	.	-
chr8	7719288	7720143	nonTE_000430	.	-
chr8	7726936	7727791	nonTE_000431	.	-
chr8	7734584	7735439	nonTE_000432	.	-
chr8	7742231	7743086	nonTE_000433	.	-
chr8	7749879	7750734	nonTE_000434	.	-
chr8	7757527	7758382	nonTE_000435	.	-
chr8	7765178	7766031	nonTE_000436	.	-
chr8	7772834	7773690	nonTE_000437	.	-
chr8	8018296	8019150	nonTE_000438	.	+
chr8	8025942	8026797	nonTE_000439	.	+
chr8	8045838	8046963	nonTE_000440	.	+
chr8	8100026	8101385	nonTE_000441	.	-
chr8	12171065	12172211	nonTE_000442	.	+
chr8	12413384	12414526	nonTE_000443	.	+
chr8	12565729	12567073	nonTE_000444	.	+
chr8	18793887	18794982	nonTE_000445	.	+
chr8	26683110	26683706	nonTE_000446	.	-
chr8	30118479	30119444	nonTE_000447	.	-
chr8	37193302	37194396	nonTE_000448	.	-
chr8	39646921	39648048	nonTE_000449	.	-
chr8	39650744	39651808	nonTE_000450	.	-
chr8	42795632	42796723	nonTE_000451	.	-
chr8	43739479	43740567	nonTE_000452	.	-
chr8	46430911	46432056	nonTE_000453	.	-
chr8	46455448	46456576	nonTE_000454	.	-
chr8	47175973	47177053	nonTE_000455	.	-
chr8	54031617	54032712	nonTE_000456	.	-
chr8	57199545	57200628	nonTE_000457	.	-
chr8	58671889	58672754	nonTE_000458	.	-
chr8	66312997	66314144	nonTE_000459	.	-
chr8	69855983	69856580	nonTE_000460	.	+
chr8	78438703	78439782	nonTE_000461	.	+
chr8	90683790	90685950	nonTE_000462	.	+
chr8	93832671	93833270	nonTE_000463	.	-
chr8	112772115	112773038	nonTE_000464	.	+
chr8	119917277	119918315	nonTE_000465	.	+
chr8	137414453	137415358	nonTE_000466	.	-
chr8	139048830	139049931	nonTE_000467	.	-
chr8	139050040	139051082	nonTE_000468	.	+
chr8	142968863	142969722	nonTE_000469	.	-
chr8	143000706	143001815	nonTE_000470	.	+
chr8	143067903	143068491	nonTE_000471	.	-
chr8	143287224	143288315	nonTE_000472	.	-
chr8	143831920	143833015	nonTE_000473	.	+
chr8	143849645	143850722	nonTE_000474	.	-
chr8	144145651	144146778	nonTE_000475	.	+
chr8	144410198	144410785	nonTE_000476	.	+
chr8	144795832	144796925	nonTE_000477	.	+
chr8	144949388	144950502	nonTE_000478	.	+
chr9	5081978	5083052	nonTE_000479	.	-
chr9	5434761	5435357	nonTE_000480	.	+
chr9	11894456	11895540	nonTE_000481	.	-
chr9	17445296	17446390	nonTE_000482	.	+
chr9	26715083	26716241	nonTE_000483	.	-
chr9	28880147	28881278	nonTE_000484	.	+
chr9	31632813	31633909	nonTE_000485	.	-
chr9	32950287	32950891	nonTE_000486	.	+
chr9	33514819	33515894	nonTE_000487	.	-
chr9	35182443	35183042	nonTE_000488	.	-
chr9	40338674	40339762	nonTE_000489	.	+
chr9	40781433	40782554	nonTE_000490	.	-
chr9	41105098	41106244	nonTE_000491	.	+
chr9	42964963	42965696	nonTE_000492	.	+
chr9	63681543	63682635	nonTE_000493	.	-
chr9	64478711	64479798	nonTE_000494	.	+
chr9	64902224	64903349	nonTE_000495	.	-
chr9	66036550	66037641	nonTE_000496	.	-
chr9	68325223	68326320	nonTE_000497	.	-
chr9	69763074	69764168	nonTE_000498	.	-
chr9	73087147	73088230	nonTE_000499	.	-
chr9	77303361	77304511	nonTE_000500	.	-
chr9	87784889	87785988	nonTE_000501	.	-
chr9	97232077	97233155	nonTE_000502	.	+
chr9	98464560	98465156	nonTE_000503	.	+
chr9	104234208	104234803	nonTE_000504	.	-
chr9	108594549	108595633	nonTE_000505	.	+
chr9	110826195	110827270	nonTE_000506	.	+
chr9	111875247	111876320	nonTE_000507	.	+
chr9	113378998	113380106	nonTE_000508	.	-
chr9	121429039	121430137	nonTE_000509	.	+
chr9	122447871	122448979	nonTE_000510	.	-
chr9	126716454	126717589	nonTE_000511	.	+
chr9	131356651	131357743	nonTE_000512	.	+
chr9	133283344	133284447	nonTE_000513	.	+
chr9	133957724	133958808	nonTE_000514	.	+
chr9	134092374	134093467	nonTE_000515	.	-
chr9	134715228	134715936	nonTE_000516	.	-
chr9	136796501	136797097	nonTE_000517	.	+
chr9	137116324	137117020	nonTE_000518	.	+
chr9	138132891	138133976	nonTE_000519	.	+
chr10	3061425	3062261	nonTE_000520	.	+
chr10	4902899	4904012	nonTE_000521	.	-
chr10	6164428	6165507	nonTE_000522	.	-
chr10	16249933	16251027	nonTE_000523	.	+
chr10	19509753	19510822	nonTE_000524	.	-
chr10	26376829	26377904	nonTE_000525	.	-
chr10	26893409	26894500	nonTE_000526	.	+
chr10	29426656	29427803	nonTE_000527	.	+
chr10	32894390	32895544	nonTE_000528	.	+
chr10	37493266	37494361	nonTE_000529	.	+
chr10	41713119	41714222	nonTE_000530	.	+
chr10	43337136	43338232	nonTE_000531	.	+
chr10	43544080	43544679	nonTE_000532	.	+
chr10	45348633	45349230	nonTE_000533	.	+
chr10	68525602	68526699	nonTE_000534	.	+
chr10	70238049	70238648	nonTE_000535	.	-
chr10	70257132	70258280	nonTE_000536	.	+
chr10	79744540	79745511	nonTE_000537	.	+
chr10	80805827	80806969	nonTE_000538	.	+
chr10	87266760	87267708	nonTE_000539	.	+
chr10	87470249	87471215	nonTE_000540	.	-
chr10	90301598	90302663	nonTE_000541	.	-
chr10	95197128	95198287	nonTE_000542	.	-
chr10	96403198	96404330	nonTE_000543	.	+
chr10	97416828	97417572	nonTE_000544	.	-
chr10	97699764	97700915	nonTE_000545	.	+
chr10	101033466	101034625	nonTE_000546	.	-
chr10	102391382	102392457	nonTE_000547	.	+
chr10	102454311	102455397	nonTE_000548	.	-
chr10	121930214	121930939	nonTE_000549	.	-
chr10	125940028	125941125	nonTE_000550	.	-
chr10	130627894	130628974	nonTE_000551	.	+
chr10	133541206	133542065	nonTE_000552	.	-
chr10	133599852	133600553	nonTE_000553	.	+
chr10	133609897	133611246	nonTE_000554	.	+
chr11	3394494	3395622	nonTE_000555	.	-
chr11	3545091	3546446	nonTE_000556	.	+
chr11	3593905	3594725	nonTE_000557	.	-
chr11	9318925	9319747	nonTE_000558	.	-
chr11	10391243	10392338	nonTE_000559	.	-
chr11	18900059	18901128	nonTE_000560	.	+
chr11	23092449	23093462	nonTE_000561	.	-
chr11	24446030	24447116	nonTE_000562	.	+
chr11	25540652	25541784	nonTE_000563	.	+
chr11	33049284	33050340	nonTE_000564	.	-
chr11	37858883	37859959	nonTE_000565	.	+
chr11	37930519	37931642	nonTE_000566	.	+
chr11	50131079	50132218	nonTE_000567	.	-
chr11	50346370	50347509	nonTE_000568	.	+
chr11	55430933	55432014	nonTE_000569	.	+
chr11	56057605	56058670	nonTE_000570	.	+
chr11	56502512	56503773	nonTE_000571	.	-
chr11	56618255	56619365	nonTE_000572	.	-
chr11	56718605	56719735	nonTE_000573	.	+
chr11	59136241	59137105	nonTE_000574	.	+
chr11	59681111	59682189	nonTE_000575	.	+
chr11	60713346	60713917	nonTE_000576	.	-
chr11	61654951	61656035	nonTE_000577	.	-
chr11	62194596	62195684	nonTE_000578	.	+
chr11	62326543	62327615	nonTE_000579	.	+
chr11	62858460	62859537	nonTE_000580	.	-
chr11	62860430	62861122	nonTE_000581	.	-
chr11	63527911	63529003	nonTE_000582	.	-
chr11	63530242	63531342	nonTE_000583	.	-
chr11	65023156	65024074	nonTE_000584	.	-
chr11	67603290	67604371	nonTE_000585	.	-
chr11	67716436	67717559	nonTE_000586	.	-
chr11	67739276	67740400	nonTE_000587	.	-
chr11	67757845	67758689	nonTE_000588	.	+
chr11	67829917	67831069	nonTE_000589	.	-
chr11	67867900	67868987	nonTE_000590	.	-
chr11	67921004	67922349	nonTE_000591	.	+
chr11	67968187	67969333	nonTE_000592	.	-
chr11	71534642	71535750	nonTE_000593	.	+
chr11	71599322	71600444	nonTE_000594	.	+
chr11	71625941	71627087	nonTE_000595	.	+
chr11	71673597	71674936	nonTE_000596	.	-
chr11	71764024	71764865	nonTE_000597	.	+
chr11	71767185	71767955	nonTE_000598	.	-
chr11	71899316	71900440	nonTE_000599	.	+
chr11	76711025	76712169	nonTE_000600	.	+
chr11	96586085	96586989	nonTE_000601	.	+
chr11	105264799	105265769	nonTE_000602	.	+
chr11	113776983	113778119	nonTE_000603	.	+
chr11	119008040	119009188	nonTE_000604	.	-
chr11	119039219	119040224	nonTE_000605	.	-
chr11	123279640	123280769	nonTE_000606	.	+
chr12	4721175	4722258	nonTE_000607	.	-
chr12	5536968	5538003	nonTE_000608	.	+
chr12	6191385	6192272	nonTE_000609	.	-
chr12	6797362	6798147	nonTE_000610	.	-
chr12	6885798	6886884	nonTE_000611	.	-
chr12	8220120	8221272	nonTE_000612	.	+
chr12	8264619	8265769	nonTE_000613	.	-
chr12	8409159	8410305	nonTE_000614	.	-
chr12	8431339	8432497	nonTE_000615	.	-
chr12	8461868	8462960	nonTE_000616	.	+
chr12	8635610	8636666	nonTE_000617	.	+
chr12	9600398	9601498	nonTE_000618	.	+
chr12	10571212	10572297	nonTE_000619	.	-
chr12	21644881	21645826	nonTE_000620	.	+
chr12	29931995	29933083	nonTE_000621	.	-
chr12	32099442	32100541	nonTE_000622	.	+
chr12	34180211	34181365	nonTE_000623	.	-
chr12	37995474	37996589	nonTE_000624	.	+
chr12	42329720	42330753	nonTE_000625	.	-
chr12	42387659	42388769	nonTE_000626	.	+
chr12	49115586	49116736	nonTE_000627	.	+
chr12	51454221	51455319	nonTE_000628	.	-
chr12	55333360	55334462	nonTE_000629	.	+
chr12	56822050	56823187	nonTE_000630	.	+
chr12	58543104	58544178	nonTE_000631	.	-
chr12	59108151	59109242	nonTE_000632	.	+
chr12	73008877	73009739	nonTE_000633	.	-
chr12	73347892	73348655	nonTE_000634	.	-
chr12	75444773	75445874	nonTE_000635	.	+
chr12	85468882	85469955	nonTE_000636	.	-
chr12	93074337	93075430	nonTE_000637	.	+
chr12	102088686	102089282	nonTE_000638	.	-
chr12	105478492	105479588	nonTE_000639	.	-
chr12	107996976	107998117	nonTE_000640	.	-
chr12	110569948	110571603	nonTE_000641	.	+
chr12	118105916	118107008	nonTE_000642	.	+
chr12	122751044	122751876	nonTE_000643	.	-
chr12	123492583	123493632	nonTE_000644	.	+
chr12	126958623	126959722	nonTE_000645	.	-
chr13	18250899	18251977	nonTE_000646	.	+
chr13	18719936	18720973	nonTE_000647	.	+
chr13	19600158	19601245	nonTE_000648	.	+
chr13	22813803	22814665	nonTE_000649	.	-
chr13	24591541	24592582	nonTE_000650	.	+
chr13	24956492	24957534	nonTE_000651	.	-
chr13	42710728	42711857	nonTE_000652	.	+
chr13	43040490	43041572	nonTE_000653	.	-
chr13	49598957	49600050	nonTE_000654	.	+
chr13	54266749	54267824	nonTE_000655	.	-
chr13	69614821	69615907	nonTE_000656	.	-
chr13	78646738	78647846	nonTE_000657	.	+
chr13	95267976	95268883	nonTE_000658	.	+
chr13	97774938	97775534	nonTE_000659	.	+
chr13	110837182	110838262	nonTE_000660	.	-
chr13	114181844	114183006	nonTE_000661	.	-
chr14	16032462	16033566	nonTE_000662	.	+
chr14	18319397	18320537	nonTE_000663	.	+
chr14	19129352	19130497	nonTE_000664	.	+
chr14	19269518	19270641	nonTE_000665	.	-
chr14	20084526	20085611	nonTE_000666	.	+
chr14	20241500	20242642	nonTE_000667	.	-
chr14	20268857	20269948	nonTE_000668	.	+
chr14	22724623	22725717	nonTE_000669	.	-
chr14	23972522	23973334	nonTE_000670	.	-
chr14	23981434	23982555	nonTE_000671	.	-
chr14	24024240	24025345	nonTE_000672	.	-
chr14	25792739	25793352	nonTE_000673	.	-
chr14	38118036	38119132	nonTE_000674	.	+
chr14	45213667	45214742	nonTE_000675	.	+
chr14	51366645	51367241	nonTE_000676	.	+
chr14	54752542	54753683	nonTE_000677	.	-
chr14	55024488	55025557	nonTE_000678	.	+
chr14	64978524	64979616	nonTE_000679	.	-
chr14	77661335	77662428	nonTE_000680	.	-
chr14	77794614	77795695	nonTE_000681	.	-
chr14	87020096	87021023	nonTE_000682	.	+
chr14	88024281	88025360	nonTE_000683	.	+
chr14	92187022	92187620	nonTE_000684	.	-
chr14	92819918	92821048	nonTE_000685	.	-
chr14	94482171	94482740	nonTE_000686	.	+
chr14	94626080	94627199	nonTE_000687	.	+
chr14	95729280	95730140	nonTE_000688	.	-
chr14	100311730	100312821	nonTE_000689	.	-
chr14	103524893	103525672	nonTE_000690	.	-
chr14	105273411	105274535	nonTE_000691	.	+
chr14	105554826	105555858	nonTE_000692	.	+
chr14	106031171	106032314	nonTE_000693	.	-
chr14	106447224	106448288	nonTE_000694	.	-
chr15	19866054	19867172	nonTE_000695	.	+
chr15	23081658	23082762	nonTE_000696	.	-
chr15	40644213	40645009	nonTE_000697	.	-
chr15	44228531	44229678	nonTE_000698	.	+
chr15	58833509	58834339	nonTE_000699	.	-
chr15	65226481	65227576	nonTE_000700	.	-
chr15	65733587	65734679	nonTE_000701	.	+
chr15	68222568	68223164	nonTE_000702	.	+
chr15	75323233	75324315	nonTE_000703	.	-
chr15	75870791	75871877	nonTE_000704	.	-
chr15	79935188	79936290	nonTE_000705	.	-
chr15	90346494	90347647	nonTE_000706	.	-
chr15	95784668	95785739	nonTE_000707	.	-
chr15	97629036	97630188	nonTE_000708	.	-
chr15	101859915	101861010	nonTE_000709	.	-
chr16	1930765	1931916	nonTE_000710	.	+
chr16	2926118	2926793	nonTE_000711	.	+
chr16	5754322	5755419	nonTE_000712	.	-
chr16	8178697	8179792	nonTE_000713	.	-
chr16	9166517	9167115	nonTE_000714	.	+
chr16	10829388	10830547	nonTE_000715	.	-
chr16	14636084	14637159	nonTE_000716	.	-
chr16	21221748	21222804	nonTE_000717	.	-
chr16	23599413	23600499	nonTE_000718	.	+
chr16	29740472	29741266	nonTE_000719	.	+
chr16	34144039	34145029	nonTE_000720	.	+
chr16	35153374	35154522	nonTE_000721	.	+
chr16	35629091	35629839	nonTE_000722	.	+
chr16	35955495	35956586	nonTE_000723	.	-
chr16	47864393	47865489	nonTE_000724	.	+
chr16	66627671	66628798	nonTE_000725	.	-
chr16	66955316	66956459	nonTE_000726	.	-
chr16	74799347	74800427	nonTE_000727	.	-
chr16	83879129	83880234	nonTE_000728	.	-
chr17	5074616	5075704	nonTE_000729	.	-
chr17	6646342	6647201	nonTE_000730	.	+
chr17	7088288	7089192	nonTE_000731	.	+
chr17	7159215	7160097	nonTE_000732	.	+
chr17	16400130	16401185	nonTE_000733	.	+
chr17	16834826	16835868	nonTE_000734	.	-
chr17	17610866	17611942	nonTE_000735	.	-
chr17	18436866	18437913	nonTE_000736	.	+
chr17	19504900	19505985	nonTE_000737	.	-
chr17	19519672	19520730	nonTE_000738	.	+
chr17	20506493	20507540	nonTE_000739	.	-
chr17	22229574	22230679	nonTE_000740	.	+
chr17	28658233	28658830	nonTE_000741	.	-
chr17	30563335	30564203	nonTE_000742	.	-
chr17	30594391	30595382	nonTE_000743	.	-
chr17	30699974	30701066	nonTE_000744	.	-
chr17	32180100	32180671	nonTE_000745	.	+
chr17	36139986	36141083	nonTE_000746	.	+
chr17	46283554	46284638	nonTE_000747	.	-
chr17	54201509	54202597	nonTE_000748	.	+
chr17	58208636	58209236	nonTE_000749	.	-
chr17	59290106	59290965	nonTE_000750	.	-
chr17	64929962	64931041	nonTE_000751	.	+
chr17	67326791	67327832	nonTE_000752	.	-
chr17	68603931	68605015	nonTE_000753	.	-
chr17	80551148	80552239	nonTE_000754	.	-
chr17	82744475	82745559	nonTE_000755	.	-
chr18	90162	91248	nonTE_000756	.	-
chr18	2000747	2001841	nonTE_000757	.	-
chr18	4917216	4918307	nonTE_000758	.	-
chr18	10505409	10506005	nonTE_000759	.	-
chr18	14225103	14225672	nonTE_000760	.	+
chr18	15343684	15344811	nonTE_000761	.	-
chr18	26201776	26202863	nonTE_000762	.	-
chr18	26927276	26928291	nonTE_000763	.	-
chr18	31810440	31811538	nonTE_000764	.	+
chr18	41183808	41184889	nonTE_000765	.	+
chr18	46088254	46089371	nonTE_000766	.	+
chr18	50416860	50417458	nonTE_000767	.	-
chr18	63851758	63852948	nonTE_000768	.	+
chr18	63851758	63852948	nonTE_000769	.	-
chr18	67076727	67077809	nonTE_000770	.	-
chr18	68105184	68106266	nonTE_000771	.	-
chr18	68942422	68943280	nonTE_000772	.	-
chr18	69042789	69043884	nonTE_000773	.	-
chr18	70103200	70103795	nonTE_000774	.	+
chr18	70479068	70480199	nonTE_000775	.	+
chr18	79960118	79960907	nonTE_000776	.	+
chr19	8314839	8315869	nonTE_000777	.	+
chr19	9676735	9677816	nonTE_000778	.	-
chr19	9784010	9785091	nonTE_000779	.	-
chr19	9789764	9790324	nonTE_000780	.	-
chr19	11889839	11890645	nonTE_000781	.	-
chr19	12231776	12232854	nonTE_000782	.	-
chr19	15783074	15783627	nonTE_000783	.	-
chr19	18402409	18403525	nonTE_000784	.	+
chr19	20082301	20083035	nonTE_000785	.	+
chr19	20466289	20467108	nonTE_000786	.	+
chr19	20961527	20962116	nonTE_000787	.	+
chr19	21567885	21568969	nonTE_000788	.	+
chr19	21620167	21621298	nonTE_000789	.	-
chr19	22283503	22284562	nonTE_000790	.	+
chr19	23077710	23078274	nonTE_000791	.	+
chr19	23277950	23278565	nonTE_000792	.	-
chr19	23692619	23693640	nonTE_000793	.	+
chr19	27814758	27815591	nonTE_000794	.	+
chr19	28130570	28131658	nonTE_000795	.	+
chr19	28689252	28690354	nonTE_000796	.	-
chr19	34920119	34921170	nonTE_000797	.	+
chr19	35129297	35130404	nonTE_000798	.	+
chr19	36233467	36234383	nonTE_000799	.	-
chr19	36247096	36247974	nonTE_000800	.	-
chr19	36332112	36333195	nonTE_000801	.	-
chr19	36799553	36800434	nonTE_000802	.	+
chr19	37006097	37007176	nonTE_000803	.	+
chr19	37252381	37253012	nonTE_000804	.	-
chr19	37320734	37321723	nonTE_000805	.	+
chr19	37331331	37332437	nonTE_000806	.	+
chr19	37502112	37502745	nonTE_000807	.	-
chr19	37529753	37530823	nonTE_000808	.	-
chr19	37629891	37630971	nonTE_000809	.	-
chr19	37866111	37867211	nonTE_000810	.	+
chr19	38631083	38632143	nonTE_000811	.	-
chr19	39479566	39480489	nonTE_000812	.	+
chr19	39959174	39960223	nonTE_000813	.	-
chr19	40822562	40823666	nonTE_000814	.	+
chr19	40922622	40923226	nonTE_000815	.	-
chr19	41035986	41037132	nonTE_000816	.	-
chr19	41544517	41545664	nonTE_000817	.	+
chr19	44053059	44054143	nonTE_000818	.	-
chr19	44280605	44281564	nonTE_000819	.	-
chr19	44594035	44595122	nonTE_000820	.	+
chr19	44638997	44640092	nonTE_000821	.	+
chr19	46768316	46769425	nonTE_000822	.	+
chr19	48889573	48890652	nonTE_000823	.	+
chr19	50581815	50582374	nonTE_000824	.	-
chr19	51868653	51869757	nonTE_000825	.	+
chr19	51905631	51906716	nonTE_000826	.	+
chr19	51907918	51910089	nonTE_000827	.	+
chr19	51907918	51910089	nonTE_000828	.	-
chr19	51921101	51922200	nonTE_000829	.	+
chr19	51924842	51925940	nonTE_000830	.	+
chr19	51957769	51958830	nonTE_000831	.	+
chr19	51960186	51961283	nonTE_000832	.	-
chr19	51982930	51983548	nonTE_000833	.	+
chr19	52024442	52025024	nonTE_000834	.	+
chr19	52026156	52027217	nonTE_000835	.	+
chr19	52043072	52044168	nonTE_000836	.	+
chr19	52051669	52052741	nonTE_000837	.	+
chr19	52339028	52339775	nonTE_000838	.	-
chr19	52420893	52421967	nonTE_000839	.	-
chr19	52484019	52484574	nonTE_000840	.	-
chr19	52485491	52486484	nonTE_000841	.	+
chr19	52518872	52519814	nonTE_000842	.	-
chr19	52558646	52559588	nonTE_000843	.	+
chr19	52697680	52698774	nonTE_000844	.	-
chr19	52723654	52724592	nonTE_000845	.	-
chr19	52936275	52936974	nonTE_000846	.	+
chr19	53027853	53028929	nonTE_000847	.	-
chr19	53420472	53421528	nonTE_000848	.	+
chr19	53443721	53444814	nonTE_000849	.	+
chr19	53459888	53460972	nonTE_000850	.	-
chr19	53497597	53498286	nonTE_000851	.	+
chr19	53838565	53839651	nonTE_000852	.	+
chr19	54943701	54944396	nonTE_000853	.	+
chr19	54950230	54951304	nonTE_000854	.	-
chr19	55059633	55060747	nonTE_000855	.	+
chr19	55718022	55718929	nonTE_000856	.	+
chr19	56559281	56560338	nonTE_000857	.	-
chr19	56686194	56687053	nonTE_000858	.	-
chr19	57556654	57557750	nonTE_000859	.	+
chr19	57810286	57811093	nonTE_000860	.	+
chr19	57823568	57824652	nonTE_000861	.	+
chr19	57828934	57829516	nonTE_000862	.	+
chr19	58014536	58015132	nonTE_000863	.	-
chr20	811999	812866	nonTE_000864	.	-
chr20	3022909	3023947	nonTE_000865	.	+
chr20	4034183	4035032	nonTE_000866	.	-
chr20	5453600	5454196	nonTE_000867	.	+
chr20	5884951	5886055	nonTE_000868	.	+
chr20	7956142	7957227	nonTE_000869	.	+
chr20	15946606	15947722	nonTE_000870	.	-
chr20	23693859	23695397	nonTE_000871	.	-
chr20	23756586	23757289	nonTE_000872	.	-
chr20	23829258	23830394	nonTE_000873	.	-
chr20	23860541	23861623	nonTE_000874	.	-
chr20	23982586	23983661	nonTE_000875	.	+
chr20	25233776	25234867	nonTE_000876	.	-
chr20	25241182	25242270	nonTE_000877	.	+
chr20	25550289	25551389	nonTE_000878	.	-
chr20	29316223	29317231	nonTE_000879	.	-
chr20	29440249	29441312	nonTE_000880	.	-
chr20	29758896	29760028	nonTE_000881	.	-
chr20	29884177	29884789	nonTE_000882	.	-
chr20	30902302	30903398	nonTE_000883	.	+
chr20	34158556	34159607	nonTE_000884	.	+
chr20	35262062	35263147	nonTE_000885	.	-
chr20	41970826	41971928	nonTE_000886	.	+
chr20	56211725	56212843	nonTE_000887	.	-
chr20	60041125	60042191	nonTE_000888	.	-
chr20	63659636	63660732	nonTE_000889	.	-
chr21	6538753	6539840	nonTE_000890	.	-
chr21	13023670	13024800	nonTE_000891	.	+
chr21	13819819	13820906	nonTE_000892	.	+
chr21	14280884	14281971	nonTE_000893	.	-
chr21	15672169	15672765	nonTE_000894	.	-
chr21	17694159	17695238	nonTE_000895	.	-
chr21	17932661	17933746	nonTE_000896	.	-
chr21	19103306	19104091	nonTE_000897	.	+
chr21	29392167	29392760	nonTE_000898	.	-
chr21	32996239	32997348	nonTE_000899	.	+
chr21	38572796	38573938	nonTE_000900	.	+
chr21	41420806	41421900	nonTE_000901	.	-
chr21	43147068	43148155	nonTE_000902	.	-
chr21	44282801	44283831	nonTE_000903	.	-
chr22	11273981	11275085	nonTE_000904	.	-
chr22	11549602	11550687	nonTE_000905	.	+
chr22	11608411	11609553	nonTE_000906	.	+
chr22	15250208	15251348	nonTE_000907	.	+
chr22	15851726	15852850	nonTE_000908	.	+
chr22	16118119	16119247	nonTE_000909	.	+
chr22	17059075	17060194	nonTE_000910	.	+
chr22	18347449	18348520	nonTE_000911	.	-
chr22	18513878	18514950	nonTE_000912	.	+
chr22	18771199	18772271	nonTE_000913	.	+
chr22	21093274	21094391	nonTE_000914	.	+
chr22	21205447	21206518	nonTE_000915	.	+
chr22	22649290	22650372	nonTE_000916	.	-
chr22	23907023	23908107	nonTE_000917	.	+
chr22	24210834	24211914	nonTE_000918	.	-
chr22	24630392	24631464	nonTE_000919	.	-
chr22	39011462	39012563	nonTE_000920	.	-
chr22	49989331	49989916	nonTE_000921	.	-
chrX	251120	252200	nonTE_000922	.	-
chrX	1171060	1171992	nonTE_000923	.	+
chrX	1292236	1293207	nonTE_000924	.	-
chrX	13612020	13612576	nonTE_000925	.	-
chrX	17114950	17116036	nonTE_000926	.	-
chrX	18846437	18847479	nonTE_000927	.	-
chrX	18979825	18980907	nonTE_000928	.	+
chrX	23523552	23524140	nonTE_000929	.	+
chrX	23659823	23660883	nonTE_000930	.	-
chrX	26525414	26526495	nonTE_000931	.	-
chrX	27459019	27459571	nonTE_000932	.	+
chrX	48555471	48556579	nonTE_000933	.	-
chrX	55835155	55836263	nonTE_000934	.	-
chrX	55997710	55998791	nonTE_000935	.	-
chrX	57335305	57336084	nonTE_000936	.	-
chrX	58065263	58066359	nonTE_000937	.	-
chrX	72733125	72734211	nonTE_000938	.	+
chrX	87971990	87973093	nonTE_000939	.	+
chrX	90213273	90214334	nonTE_000940	.	+
chrX	90950552	90951643	nonTE_000941	.	+
chrX	91170206	91171358	nonTE_000942	.	+
chrX	122655512	122656099	nonTE_000943	.	+
chrX	123679585	123680692	nonTE_000944	.	+
chrX	125779443	125780551	nonTE_000945	.	+
chrX	127353884	127355004	nonTE_000946	.	+
chrX	135030292	135031314	nonTE_000947	.	+
chrX	135302676	135303757	nonTE_000948	.	-
chrX	135406037	135407119	nonTE_000949	.	+
chrX	138295722	138296806	nonTE_000950	.	-
chrX	139341855	139342949	nonTE_000951	.	-
chrX	145720778	145721860	nonTE_000952	.	-
chrX	149626677	149627551	nonTE_000953	.	-
chrX	152129559	152130642	nonTE_000954	.	+
chrX	154521094	154522236	nonTE_000955	.	+
chrX	154910533	154911320	nonTE_000956	.	+
chrY	3782378	3783440	nonTE_000957	.	+
chrY	4633963	4635114	nonTE_000958	.	+
chrY	6748821	6749914	nonTE_000959	.	+
chrY	7711296	7711926	nonTE_000960	.	+
chrY	10175974	10176967	nonTE_000961	.	+
chrY	12462821	12463901	nonTE_000962	.	-
chrY	13103764	13104848	nonTE_000963	.	-
chrY	14133110	14134251	nonTE_000964	.	+
chrY	19699420	19700505	nonTE_000965	.	-
chrY	22892974	22894066	nonTE_000966	.	-
chrY	24526723	24527815	nonTE_000967	.	-
chrY	25142286	25143377	nonTE_000968	.	+
